# Supplementary material for: Defluoroalkylation of Trifluoromethane with Organolithium Reagents: Mechanism and Synthesis of Fluoroalkenes
Source: Angew Chem Int Ed Engl. 2025 Nov 6;65(1):e16598. doi: 10.1002/anie.202516598 (PMC12759239; doi:10.1002/anie.202516598)
Supplement: Supplementary file 2 — Supporting Information [file ANIE-65-e16598-s001.zip]

Archive with 2 entries (2 files):
- Computational_Coordinates.xyz
- HRW-SLP-July2025-combined.cif
