# Supplementary material for: Defluoroalkylation of Trifluoromethane with Organolithium Reagents: Mechanism and Synthesis of Fluoroalkenes
Source: Angew Chem Int Ed Engl. 2025 Nov 6;65(1):e16598. doi: 10.1002/anie.202516598 (PMC12759239; doi:10.1002/anie.202516598)
Supplement: Supplementary file 2 — Supporting Information [file ANIE-65-e16598-s001.zip › Computational_Coordinates.xyz]

FHC=CHSiMe2Ph.log

SCF (RB3PW91) =	-778.099939111
E(SCF)+ZPE(0 K)= 	-777.899047
H(298 K)= 	-777.884382
G(298 K)= 	-777.94074
Lowest Frequency = 24.6263cm-1

 C                  4.47854400    1.43307000   -0.88693300
 H                  5.17675500    1.04072000   -1.63470700
 H                  4.89595100    1.24261800    0.10725800
 H                  4.40866100    2.51697100   -1.02318900
 Si                 2.77888800    0.65746900   -1.07535400
 C                  1.59344500    1.38139400    0.19353700
 H                  1.13096900    0.73297700    0.93598200
 H                  0.58476100    3.12390200    1.00797500
 C                  2.10667100    0.96434400   -2.80361900
 H                  1.13721700    0.47314500   -2.93800900
 H                  1.97436200    2.03673100   -2.98021700
 H                  2.79464900    0.56931500   -3.55925400
 C                  1.25682500    2.66218800    0.28869300
 F                  1.75616300    3.59396600   -0.56266600
 C                  2.85583000   -1.19273200   -0.74075700
 C                  1.67170500   -1.94946000   -0.69849600
 C                  4.07086100   -1.86671400   -0.54146400
 C                  1.69810500   -3.32329000   -0.46594800
 H                  0.71033300   -1.45955600   -0.84762700
 C                  4.10487400   -3.24230300   -0.30903500
 H                  5.00733900   -1.31366700   -0.56448700
 C                  2.91799800   -3.97262900   -0.27071600
 H                  0.76990600   -3.88809800   -0.43644300
 H                  5.05727800   -3.74336300   -0.15646200
 H                  2.94219600   -5.04374200   -0.08866300


HCF3.log

SCF (RB3PW91) =	-338.215834929
E(SCF)+ZPE(0 K)= 	-338.190714
H(298 K)= 	-338.186298
G(298 K)= 	-338.216833
Lowest Frequency = 504.8436cm-1

 C                 -0.68301500    0.57278400    0.00000000
 H                 -1.77690600    0.57281600   -0.00000100
 F                 -0.21038700    1.19925700   -1.08507000
 F                 -0.21039000    1.19925600    1.08507100
 F                 -0.21042300   -0.68015400    0.00000100


HFC=CHSiMe2Ph.log

SCF (RB3PW91) =	-778.101628843
E(SCF)+ZPE(0 K)= 	-777.900883
H(298 K)= 	-777.886098
G(298 K)= 	-777.942913
Lowest Frequency = 15.5382cm-1

 C                  1.21573900    0.09394000    1.87037900
 H                  1.45750500    1.11634900    2.18091500
 H                  1.44621900   -0.57630100    2.70513800
 H                  0.13753400    0.04831000    1.68338100
 Si                 2.16939600   -0.39337000    0.32651800
 C                  1.72274700   -2.14666300   -0.15127100
 H                  1.85471200   -2.95759600    0.56563200
 H                  1.06640000   -1.79635400   -2.18352000
 C                  1.74948600    0.77415900   -1.08734800
 H                  2.30155600    0.51485800   -1.99694800
 H                  0.67788900    0.76111400   -1.31510700
 H                  2.02438600    1.79894100   -0.81508400
 C                  1.25378900   -2.46981300   -1.35101700
 F                  0.94011500   -3.74346600   -1.68862400
 C                  4.01981800   -0.34558600    0.67074600
 C                  4.57352000    0.57387300    1.57754500
 C                  4.89746400   -1.20804800   -0.00772000
 C                  5.94953800    0.63340600    1.79611100
 H                  3.92541600    1.25378800    2.12689700
 C                  6.27421800   -1.15330200    0.20660700
 H                  4.49711800   -1.93848200   -0.70845900
 C                  6.80256200   -0.23095900    1.10981500
 H                  6.35631000    1.35131600    2.50361300
 H                  6.93432900   -1.83195100   -0.32734600
 H                  7.87493700   -0.18771700    1.28064500


HHC=CFSiMe2Ph.log

SCF (RB3PW91) =	-778.09727322
E(SCF)+ZPE(0 K)= 	-777.896874
H(298 K)= 	-777.882127
G(298 K)= 	-777.938473
Lowest Frequency = 18.1642cm-1

 C                 -0.53657700   -2.17546600   -2.45204500
 H                 -0.72280200   -2.14012400   -3.52187600
 H                  0.00406800   -3.02512200   -2.05003700
 C                 -0.94899200   -1.21051500   -1.63345200
 F                 -1.63192800   -0.15149000   -2.18494000
 C                  0.28393400    0.47385800    0.59073900
 C                  1.55470100    0.40385700    1.18365300
 C                 -0.21730100    1.74310200    0.25165200
 C                  2.29868200    1.55761500    1.43189500
 H                  1.97448900   -0.56148300    1.45783900
 C                  0.52350600    2.89804500    0.49491400
 H                 -1.19574800    1.83245400   -0.21533600
 C                  1.78375600    2.80653600    1.08712000
 H                  3.27966600    1.48146500    1.89355700
 H                  0.11922500    3.86936500    0.22251800
 H                  2.36233000    3.70628700    1.27856700
 Si                -0.73248300   -1.06646500    0.24347000
 C                  0.14452100   -2.61107800    0.84292100
 H                 -0.45202000   -3.50201300    0.62132100
 H                  1.12433300   -2.72976900    0.36891900
 H                  0.29573500   -2.57000800    1.92689600
 C                 -2.44190600   -0.89105300    0.99685200
 H                 -3.05569600   -1.77393100    0.78911300
 H                 -2.37193300   -0.76493700    2.08256300
 H                 -2.95677700   -0.01611200    0.58699800

Int-1_anti.log

SCF (RB3PW91) =	-1406.48961883
E(SCF)+ZPE(0 K)= 	-1405.95606
H(298 K)= 	-1405.922844
G(298 K)= 	-1406.02308
Lowest Frequency = 4.4757cm-1

 C                  3.24092100   -0.86886100   -1.99795000
 H                  3.86021900   -1.41164400   -2.72176000
 H                  3.56009100    0.17808900   -1.97905200
 H                  2.20177000   -0.88481800   -2.33848400
 Si                 3.34712000   -1.64555100   -0.29072600
 C                  2.39589500   -0.66947400    1.03547500
 H                  2.37667600   -1.29206700    1.94218800
 H                  2.97488800    0.22394900    1.30497000
 C                  2.74758200   -3.43092800   -0.35532300
 H                  2.81791700   -3.90596500    0.62998400
 H                  1.69963700   -3.45836300   -0.66779300
 H                  3.34613300   -4.02272200   -1.05716500
 C                 -2.06836200   -0.74954900    4.36397700
 H                 -2.70086200    0.14113200    4.32467000
 H                 -1.22738900   -0.53121900    5.02842300
 H                 -2.65863900   -1.57068000    4.80745600
 C                 -0.68225700   -2.25383000    3.10883100
 H                 -1.21382600   -3.15444700    3.46266500
 H                  0.13849800   -2.04529600    3.80186100
 H                 -0.25487500   -2.44614400    2.12216000
 C                 -2.65573400   -1.32021500    2.07776000
 H                 -3.42630300   -1.99046100    2.49932200
 H                 -2.22459700   -1.83060700    1.21085900
 C                 -3.30124300   -0.01525400    1.61704400
 H                 -4.16456600   -0.24314700    0.96903400
 H                 -3.70441500    0.52204000    2.48114400
 C                 -2.20395800    0.48909300   -0.48481900
 H                 -1.95986300   -0.57014600   -0.57937200
 H                 -1.36704800    1.03652600   -0.92322100
 H                 -3.12856600    0.70120700   -1.04920800
 C                 -2.59523400    2.27212100    1.11006100
 H                 -3.66324100    2.52102700    0.98239800
 H                 -2.06065200    2.81178300    0.32272500
 C                 -2.12714900    2.76840200    2.47690200
 H                 -2.28920400    3.86052800    2.53577200
 H                 -2.74317900    2.32044400    3.26564100
 C                 -0.40828500    2.68218900    4.15750700
 H                 -0.49289400    3.75284000    4.41301700
 H                  0.61590700    2.35940100    4.36550100
 H                 -1.08323800    2.11802200    4.80794800
 C                  0.20127600    3.12483900    1.87475500
 H                  0.07367700    4.21987800    1.93447600
 H                  0.07558900    2.79908200    0.84018100
 H                  1.22585600    2.87371100    2.15929100
 Li                -0.54897900    0.44906000    2.00846000
 N                 -1.56586600   -1.08768100    3.03560000
 N                 -2.33193400    0.84400200    0.92840500
 N                 -0.73091800    2.41736400    2.75798200
 C                  0.97072400   -0.21368500    0.74872600
 F                  1.10086500    0.71263100   -0.35730400
 F                  0.35249000   -1.36181800    0.06754900
 C                  5.15825100   -1.67565000    0.26458200
 C                  5.52906600   -2.36889200    1.43123700
 C                  6.17154900   -0.99411600   -0.42976800
 C                  6.84708500   -2.38253300    1.88497600
 H                  4.77433900   -2.91206400    1.99845900
 C                  7.49409500   -1.00225700    0.01680000
 H                  5.92758700   -0.44707100   -1.33812700
 C                  7.83518600   -1.69706400    1.17651500
 H                  7.10590800   -2.92842900    2.78913600
 H                  8.25880600   -0.46780200   -0.54172000
 H                  8.86434400   -1.70615600    1.52622800

Int-1_gauche.log

SCF (RB3PW91) =	-1406.49432912
E(SCF)+ZPE(0 K)= 	-1405.960108
H(298 K)= 	-1405.927293
G(298 K)= 	-1406.023583
Lowest Frequency = 15.4339cm-1

 C                  2.68611100    1.13366100    3.60869500
 H                  3.18005100    2.00152400    4.05899500
 H                  2.68587900    0.31826200    4.34095500
 H                  1.64227500    1.39288000    3.40851700
 Si                 3.49473000    0.58745100    1.99538700
 C                  2.45576900   -0.78831100    1.23587700
 H                  2.95652900   -1.22819400    0.35621500
 H                  2.39211100   -1.57735700    1.99798000
 C                  3.68293900    2.04059900    0.81575900
 H                  4.28814800    1.74206900   -0.04747900
 H                  2.70826900    2.35815800    0.43540700
 H                  4.17960200    2.88869700    1.30023900
 C                 -1.95907900   -0.36521100    4.57962800
 H                 -2.65969700    0.44803000    4.37445400
 H                 -1.14826100    0.04028100    5.19177300
 H                 -2.48907300   -1.13453100    5.16842000
 C                 -0.43780600   -1.95837600    3.63388900
 H                 -0.89726800   -2.80522000    4.17296600
 H                  0.36612800   -1.54947400    4.25352600
 H                  0.00023100   -2.31660200    2.70016300
 C                 -2.45945700   -1.39873100    2.43685000
 H                 -3.17663000   -2.04745500    2.97129800
 H                 -1.96944400   -2.01376600    1.67569400
 C                 -3.20806700   -0.25962800    1.74841900
 H                 -4.03655100   -0.67565800    1.15088200
 H                 -3.67234900    0.38547000    2.50071700
 C                 -2.15229300   -0.03453800   -0.42096300
 H                 -1.84116200   -1.07640100   -0.33836000
 H                 -1.35161200    0.48344500   -0.95309000
 H                 -3.08841300    0.02368000   -1.00286500
 C                 -2.69030500    1.95436100    0.84333000
 H                 -3.76935500    2.08399100    0.64710700
 H                 -2.16980600    2.39755900   -0.01118600
 C                 -2.32417700    2.71406900    2.11428200
 H                 -2.59108900    3.77866400    1.98097400
 H                 -2.92647900    2.34749000    2.95352500
 C                 -0.70006000    3.13875300    3.81980900
 H                 -0.93978700    4.21569700    3.85248900
 H                  0.34327000    3.01108400    4.11847000
 H                 -1.32928400    2.62223500    4.55018300
 C                 -0.02240400    3.20609400    1.51549500
 H                 -0.29306600    4.26159300    1.33900500
 H                 -0.03674600    2.66528800    0.56617900
 H                  1.00334800    3.16998500    1.88874200
 Li                -0.51409400    0.48959600    2.04279300
 N                 -1.40997200   -0.90343400    3.33886100
 N                 -2.30582000    0.54464100    0.91422900
 N                 -0.91216600    2.56691500    2.49056100
 C                  1.04027600   -0.35303900    0.90994500
 F                  1.16108900    0.39123300   -0.32652600
 F                  0.40669400   -1.58494200    0.41731000
 C                  5.21497000   -0.09705800    2.37318500
 C                  5.97297300   -0.69346500    1.34930500
 C                  5.78951800   -0.03396700    3.65302000
 C                  7.24678200   -1.20506700    1.59148900
 H                  5.56086300   -0.76397500    0.34383500
 C                  7.06481900   -0.54310600    3.90376100
 H                  5.23547800    0.41966800    4.47234700
 C                  7.79608200   -1.13037500    2.87237200
 H                  7.81141300   -1.66289800    0.78315600
 H                  7.48713300   -0.48175200    4.90376200
 H                  8.78889000   -1.52882300    3.06459900

Int-2.log

SCF (RB3PW91) =	-778.023916413
E(SCF)+ZPE(0 K)= 	-777.8252
H(298 K)= 	-777.810227
G(298 K)= 	-777.866669
Lowest Frequency = 31.9235cm-1

 C                 -0.62249100   -1.71671300   -1.60830400
 H                  0.40903800   -1.95542800   -1.90196700
 H                 -1.28662400   -2.58745200   -1.58894800
 C                 -1.26230600   -0.58251500   -2.21772100
 F                 -0.30263700    0.19122400   -2.76252400
 C                  0.30813000    0.34466600    0.58418500
 C                  1.57826000    0.36254900    1.18310700
 C                 -0.26406900    1.57312700    0.20975000
 C                  2.25449800    1.56307800    1.39996700
 H                  2.05002700   -0.56853300    1.48875300
 C                  0.40801800    2.77438200    0.42410300
 H                 -1.24156300    1.59340000   -0.26795400
 C                  1.66961500    2.77033600    1.02041300
 H                  3.23665600    1.55585500    1.86499400
 H                 -0.04992000    3.71271300    0.12352000
 H                  2.19574400    3.70639900    1.18703200
 Si                -0.61666300   -1.25825000    0.30303300
 C                  0.27982700   -2.70367400    1.09399300
 H                 -0.27109300   -3.63374200    0.91966400
 H                  1.28978300   -2.82769100    0.69074900
 H                  0.35860200   -2.55444300    2.17656900
 C                 -2.38576600   -1.14804800    0.90052100
 H                 -2.94771800   -2.04617900    0.62246600
 H                 -2.40712500   -1.05322300    1.99180500
 H                 -2.89816000   -0.28411400    0.46845900

LiCF3PMDETA.log

SCF (RB3PW91) =	-866.146776864
E(SCF)+ZPE(0 K)= 	-865.804438
H(298 K)= 	-865.782729
G(298 K)= 	-865.853622
Lowest Frequency = 28.6793cm-1

 C                  3.75889600    3.14340400    0.88481200
 H                  2.89970700    2.92262300    1.52354700
 H                  4.27117200    2.19997600    0.67616600
 H                  3.38149300    3.55309000   -0.06817600
 C                  5.84259300    4.31920600    0.69756300
 H                  5.56127500    4.81994200   -0.24463100
 H                  6.33027000    3.37157500    0.45163300
 H                  6.56279200    4.93876100    1.23688300
 C                  4.01756800    5.32192600    1.92201400
 H                  3.41944600    5.72398100    1.08514700
 H                  4.80169600    6.05642700    2.13174000
 C                  3.13565900    5.16313200    3.15807600
 H                  2.60515500    6.11006100    3.35434200
 H                  2.36024300    4.41606500    2.96254600
 C                  4.54854300    5.88249500    4.99219300
 H                  5.14025600    6.45590300    4.27574800
 H                  5.24141200    5.52397900    5.75643500
 H                  3.80333300    6.55289400    5.45343400
 C                  3.16101900    3.91350600    5.26163900
 H                  2.15492000    4.32254900    5.45807700
 H                  3.68773500    3.92598200    6.22045400
 C                  3.02782800    2.47342500    4.77026500
 H                  2.49344300    1.88122800    5.53523000
 H                  2.40637500    2.44601400    3.86758600
 C                  4.12664700    0.61155200    3.71309900
 H                  3.60139600   -0.14240100    4.32436000
 H                  5.09750000    0.20131600    3.42125600
 H                  3.54228700    0.78765200    2.80538700
 C                  5.14997500    1.64845100    5.62180900
 H                  4.64045000    1.00802800    6.36232900
 H                  5.41519200    2.59820400    6.09014100
 H                  6.08598800    1.16900000    5.32585200
 Li                 5.34979700    3.43406900    3.45106000
 N                  4.67882500    4.06245900    1.55157200
 N                  3.92236500    4.74191300    4.32351700
 N                  4.32183700    1.86958900    4.43158300
 C                  7.28015000    4.01466600    3.98651100
 F                  7.47293800    4.20037500    5.37124900
 F                  8.41318800    3.26847700    3.63958500
 F                  7.61812100    5.29429100    3.48681600

LiFPMDETA.log

SCF (RB3PW91) =	-628.431760726
E(SCF)+ZPE(0 K)= 	-628.099315
H(298 K)= 	-628.081154
G(298 K)= 	-628.142149
Lowest Frequency = 58.2599cm-1

 C                  3.88388900    3.18211600    0.93219600
 H                  3.01725600    2.92892400    1.54811500
 H                  4.43543400    2.25796000    0.73853800
 H                  3.51649600    3.57820500   -0.03130100
 C                  5.92929200    4.42761900    0.81185500
 H                  5.66715800    4.92807700   -0.13689600
 H                  6.45475300    3.49731500    0.58032200
 H                  6.61546400    5.06138000    1.37839200
 C                  4.03353300    5.36066300    1.98260900
 H                  3.43946100    5.74661900    1.13436000
 H                  4.78211800    6.12561100    2.21373300
 C                  3.12669000    5.16388800    3.19512600
 H                  2.56130600    6.09258000    3.38458700
 H                  2.38023400    4.39622000    2.97078100
 C                  4.46525400    5.90098000    5.07384300
 H                  5.05628100    6.50187400    4.37864800
 H                  5.14521200    5.55317500    5.85538300
 H                  3.69312200    6.54855700    5.52511300
 C                  3.11850500    3.90117300    5.28477000
 H                  2.10479700    4.29873800    5.46924400
 H                  3.62598900    3.90114300    6.25420900
 C                  3.00505300    2.46735400    4.76853000
 H                  2.46079400    1.86220200    5.51739300
 H                  2.39631800    2.44949700    3.85692200
 C                  4.14208600    0.64206500    3.68827700
 H                  3.62059800   -0.13854400    4.27018700
 H                  5.12450000    0.25732900    3.40028800
 H                  3.56893000    0.83197900    2.77627400
 C                  5.11733700    1.64177700    5.63614300
 H                  4.61516200    0.95800500    6.34352900
 H                  5.33955400    2.58202300    6.14396900
 H                  6.07639300    1.21414700    5.33870800
 Li                 5.46499700    3.47720300    3.55825200
 N                  4.74917400    4.13155200    1.62470100
 N                  3.88947900    4.75327500    4.37807300
 N                  4.30582100    1.88150000    4.44142000
 F                  7.11412900    3.61545100    3.97944500

R-CF2H.log

SCF (RB3PW91) =	-878.582254897
E(SCF)+ZPE(0 K)= 	-878.365422
H(298 K)= 	-878.349739
G(298 K)= 	-878.408433
Lowest Frequency = 24.8182cm-1

 C                  1.85239000   -0.99923300    3.05555300
 H                  2.41841700   -0.78306800    3.96803100
 H                  2.01049900   -2.05258000    2.79972300
 H                  0.78840900   -0.86743600    3.28185600
 Si                 2.36872600    0.14473300    1.65587200
 C                  1.28858000   -0.36374000    0.16246900
 H                  1.30333000   -1.45563200    0.06518800
 H                  0.25400200   -0.08516300    0.40035700
 C                  1.99997500    1.92952900    2.10731200
 H                  2.29683100    2.60943300    1.30350700
 H                  0.92896500    2.07237300    2.28951600
 H                  2.54222600    2.21339400    3.01577000
 C                  1.62077800    0.21151300   -1.18868300
 F                  1.79604000    1.57776900   -1.11367200
 F                  2.79856800   -0.30241900   -1.66452000
 C                  4.20072100   -0.05607200    1.29035500
 C                  4.86521100    0.86091100    0.45715400
 C                  4.95197700   -1.10752100    1.83932100
 C                  6.22439600    0.73033500    0.18017000
 H                  4.31227000    1.68096200    0.00511800
 C                  6.31345000   -1.24333400    1.56542800
 H                  4.47410600   -1.83343100    2.49356500
 C                  6.95168100   -0.32376600    0.73463700
 H                  6.71661100    1.44850100   -0.47031000
 H                  6.87522300   -2.06529500    2.00159500
 H                  8.01192900   -0.42718700    0.51953700
 H                  0.85978000    0.03542500   -1.95837300

TS-1.log

SCF (RB3PW91) =	-1744.68935851
E(SCF)+ZPE(0 K)= 	-1744.132643
H(298 K)= 	-1744.095219
G(298 K)= 	-1744.202119
Lowest Frequency = -1210.0875cm-1

 C                  3.57635600    0.92150500    5.22087600
 H                  4.46239500    1.37414000    5.67992400
 H                  3.52437400   -0.12429400    5.54412500
 H                  2.69514700    1.43735700    5.62007800
 Si                 3.62056400    1.06954400    3.34052000
 C                  1.98567700    0.29107000    2.73641000
 H                  1.88862500   -0.67155700    3.25108000
 H                  1.18367200    0.92767900    3.12874000
 C                  3.71857300    2.89323100    2.88330900
 H                  3.67298300    3.02481200    1.79834300
 H                  2.90020100    3.46493400    3.33530400
 H                  4.66288100    3.31783400    3.24215900
 C                 -1.26345000   -0.59249600    4.03103000
 H                 -1.78151900    0.37006000    4.06132500
 H                 -0.22567900   -0.42170600    4.32134800
 H                 -1.72852500   -1.25850400    4.77739600
 C                 -0.52835900   -2.41157300    2.65152000
 H                 -0.93370700   -3.16583100    3.34627100
 H                  0.50628400   -2.20453900    2.92936400
 H                 -0.53022700   -2.81958400    1.63943200
 C                 -2.70158300   -1.45370200    2.28938900
 H                 -3.24275200   -1.97160500    3.10013300
 H                 -2.67074100   -2.14043500    1.43854900
 C                 -3.45571400   -0.19260000    1.89269900
 H                 -4.52234200   -0.43221400    1.74487000
 H                 -3.41812500    0.53255800    2.71149100
 C                 -3.39613600   -0.24731600   -0.51678200
 H                 -3.18050600   -1.31524700   -0.47621900
 H                 -2.88924800    0.14590900   -1.39898300
 H                 -4.48475700   -0.10638500   -0.62480900
 C                 -3.17488200    1.85807300    0.62173100
 H                 -4.21757100    2.07540800    0.90936900
 H                 -3.07489900    2.17584000   -0.41975100
 C                 -2.23330200    2.67739700    1.49391500
 H                 -2.46871200    3.74814300    1.35491200
 H                 -2.40650600    2.45566100    2.55438800
 C                  0.01721700    3.15645000    2.15348500
 H                 -0.14986200    4.24401900    2.07382400
 H                  1.06712700    2.94970100    1.94424900
 H                 -0.20645500    2.84943400    3.18037800
 C                 -0.45359600    2.78908900   -0.15998000
 H                 -0.68817500    3.84799900   -0.36134600
 H                 -0.97560300    2.16437800   -0.88636000
 H                  0.61604800    2.62387400   -0.29814600
 Li                -0.70527700    0.26986200    1.21609400
 N                 -1.31183000   -1.16978700    2.68408200
 N                 -2.88390700    0.42022100    0.68440100
 N                 -0.81748100    2.40779200    1.21251400
 C                  1.76669500    0.03251500    1.25389200
 F                  2.26984600    1.17422100    0.55807500
 F                  2.67462800   -0.98503800    0.91013100
 C                  5.14680200    0.19771600    2.67367300
 C                  5.47027400    0.27839900    1.30774300
 C                  6.01490300   -0.51929600    3.51220800
 C                  6.61486500   -0.33314900    0.80120500
 H                  4.80400700    0.80475800    0.62929200
 C                  7.16169000   -1.13658700    3.00945800
 H                  5.79926100   -0.60200700    4.57540800
 C                  7.46396300   -1.04288100    1.65199200
 H                  6.84121500   -0.26389000   -0.25962500
 H                  7.81816700   -1.68861500    3.67750400
 H                  8.35567600   -1.52288000    1.25712200
 C                  0.14461100   -1.01925500   -0.81525000
 H                  0.74944000   -0.45794600    0.32399800
 F                 -0.48225900   -0.12732100   -1.66527700
 F                  1.07300900   -1.63340200   -1.58773500
 F                 -0.81597500   -1.99306100   -0.58120000

TS-2.log

SCF (RB3PW91) =	-1406.44650911
E(SCF)+ZPE(0 K)= 	-1405.917101
H(298 K)= 	-1405.883646
G(298 K)= 	-1405.981362
Lowest Frequency = -1004.6449cm-1

 C                  5.31319800    1.17471000    0.04287900
 H                  5.87347700    1.05618900   -0.89153100
 H                  5.97715900    0.90722200    0.87220800
 H                  5.04696300    2.23138200    0.14639800
 Si                 3.75007200    0.12549800    0.02744300
 C                  2.87894400    0.42095700    1.71073900
 H                  2.67296600   -0.45725300    2.32172100
 H                  3.49953500    1.11029000    2.66645100
 C                  2.62564200    0.61016300   -1.38352900
 H                  1.67457800    0.08878800   -1.24348800
 H                  2.45068600    1.69055300   -1.38700100
 H                  3.07142600    0.32309200   -2.34228300
 C                 -0.74733100    0.79805800    4.61612200
 H                 -1.65589000    1.25964200    4.22270600
 H                  0.07094700    1.51340400    4.49870500
 H                 -0.90201200    0.59760400    5.69132100
 C                  0.79364000   -1.01707000    4.40750200
 H                  0.66600400   -1.36834300    5.44669100
 H                  1.59167700   -0.26987700    4.39238200
 H                  1.09524400   -1.86373400    3.78378000
 C                 -1.53180100   -1.38253200    3.88566500
 H                 -1.92527100   -1.53445600    4.90733900
 H                 -1.13128100   -2.34746200    3.55717000
 C                 -2.67212800   -0.96896700    2.95681900
 H                 -3.48414200   -1.71407500    3.02339600
 H                 -3.09939300   -0.02356700    3.30356100
 C                 -2.12690600   -2.07549000    0.86961600
 H                 -1.53331000   -2.78813700    1.44648000
 H                 -1.60586700   -1.92922600   -0.07881400
 H                 -3.12351900   -2.51489700    0.68692200
 C                 -2.96824500    0.19175800    0.82477500
 H                 -4.05908300    0.05631600    0.93611000
 H                 -2.74859300    0.04141700   -0.23680300
 C                 -2.60132600    1.61931600    1.22351100
 H                 -3.17031000    2.32249400    0.58683500
 H                 -2.92295500    1.80988400    2.25403800
 C                 -0.84918400    3.15712100    1.79881400
 H                 -1.33454700    4.00752300    1.28769100
 H                  0.23113400    3.31297000    1.79576300
 H                 -1.18572800    3.14283300    2.83890200
 C                 -0.67074300    1.88646800   -0.22346700
 H                 -1.22138600    2.60689000   -0.85431600
 H                 -0.74282500    0.88885000   -0.66172700
 H                  0.38626900    2.15735200   -0.22121700
 Li                -0.22644000    0.00739000    1.77336300
 N                 -0.42715000   -0.41804900    3.87252800
 N                 -2.20680500   -0.80275000    1.57893600
 N                 -1.16171400    1.88136900    1.15645500
 C                  2.35907000    1.58920800    2.27270000
 F                  2.61590300    2.66686400    1.41999300
 F                  0.82664800   -0.86860500    0.70498100
 C                  4.19968500   -1.69774800   -0.01952800
 C                  3.19038100   -2.67273400    0.09572300
 C                  5.52765200   -2.12786900   -0.17521200
 C                  3.50852700   -4.02992200    0.05326300
 H                  2.15975300   -2.34208400    0.23318100
 C                  5.84490400   -3.48642000   -0.21692300
 H                  6.33061200   -1.39874400   -0.26388700
 C                  4.83372000   -4.43991400   -0.10352600
 H                  2.71899000   -4.77249300    0.14312500
 H                  6.87892500   -3.79959500   -0.33830500
 H                  5.07822500   -5.49881100   -0.13628400

TS-3.log

SCF (RB3PW91) =	-1406.43371998
E(SCF)+ZPE(0 K)= 	-1405.904924
H(298 K)= 	-1405.871576
G(298 K)= 	-1405.968638
Lowest Frequency = -1280.861cm-1

 C                  2.49574100    1.13565400    3.25216700
 H                  2.90258400    2.13652600    3.43435200
 H                  2.52712200    0.58391400    4.19816900
 H                  1.44908900    1.24500100    2.95386700
 Si                 3.48278800    0.27348300    1.91341000
 C                  2.75935000   -1.47480700    1.65941300
 H                  3.37806000   -2.26872800    1.21595300
 H                  2.12949300   -1.68257600    2.86976400
 C                  3.34041100    1.08567800    0.24047700
 H                  4.00249400    0.60905400   -0.49037100
 H                  2.29924600    0.97347600   -0.09474900
 H                  3.60648800    2.14678800    0.29851900
 C                 -1.10656900   -0.12458400    4.20146600
 H                 -1.17175400    0.87814000    3.76926000
 H                 -0.05264000   -0.31294200    4.42461400
 H                 -1.67498000   -0.15251200    5.14935500
 C                 -1.27955800   -2.46762000    3.72232100
 H                 -1.79923300   -2.69806700    4.67025800
 H                 -0.20346100   -2.57147300    3.87806700
 H                 -1.57928200   -3.20301900    2.97072800
 C                 -2.99966500   -0.98712300    2.95584400
 H                 -3.60861700   -1.05316500    3.87799600
 H                 -3.29175000   -1.83656700    2.32909300
 C                 -3.32751000    0.32552000    2.24928100
 H                 -4.39025600    0.31424000    1.94351200
 H                 -3.22094100    1.14412100    2.96436500
 C                 -2.75469600   -0.30305400   -0.01199900
 H                 -2.71972400   -1.35277600    0.29365600
 H                 -1.99627900   -0.15937100   -0.78514200
 H                 -3.76057900   -0.09833700   -0.42161600
 C                 -2.43747000    1.96226100    0.67005400
 H                 -3.45178900    2.27034600    0.34987500
 H                 -1.79584100    2.00280400   -0.21472900
 C                 -1.95452400    2.98294800    1.69617800
 H                 -2.10443600    3.98603200    1.24690900
 H                 -2.59849700    2.95958200    2.58269900
 C                 -0.32015600    3.64911700    3.30249500
 H                 -0.44739200    4.72895500    3.09305200
 H                  0.70371200    3.49088800    3.65339300
 H                 -1.00085500    3.37928700    4.11762900
 C                  0.36874200    3.10985000    1.06812200
 H                  0.21010500    4.12111200    0.64556700
 H                  0.29438400    2.35110900    0.28454500
 H                  1.38741100    3.06722200    1.46168100
 Li                -0.43371800   -0.23153400    1.41874200
 N                 -1.57282200   -1.12292800    3.24328100
 N                 -2.43678500    0.56877600    1.11969500
 N                 -0.57628300    2.81332000    2.14037100
 C                  1.39925900   -1.68765600    1.83325500
 F                  0.26423500    0.22284400   -0.12136600
 F                  1.02947600   -2.95862100    1.44992800
 C                  5.26763600    0.03698200    2.45427600
 C                  5.72268400    0.43055400    3.72323200
 C                  6.19368000   -0.56118700    1.58096300
 C                  7.04955700    0.23428300    4.10769700
 H                  5.03624100    0.89973600    4.42466900
 C                  7.51918500   -0.76307600    1.96050700
 H                  5.87914800   -0.87377000    0.58643000
 C                  7.94921100   -0.36434100    3.22692700
 H                  7.38084100    0.54885800    5.09385700
 H                  8.21748600   -1.22807400    1.26971300
 H                  8.98280800   -0.51877600    3.52468300

TS-4.log

SCF (RB3PW91) =	-1406.46498951
E(SCF)+ZPE(0 K)= 	-1405.932774
H(298 K)= 	-1405.899586
G(298 K)= 	-1405.995748
Lowest Frequency = -295.1434cm-1

 C                  2.64122200    0.41960200    4.28483600
 H                  3.19203500    0.86393900    5.12176200
 H                  2.56739600   -0.65523300    4.47661000
 H                  1.63164500    0.83412000    4.26223600
 Si                 3.54973000    0.77903700    2.68840200
 C                  2.83755800   -0.48452200    1.17340400
 H                  3.50056100   -0.75358900    0.34713700
 H                  2.59144100   -1.28236300    1.87380400
 C                  3.82554900    2.59974900    2.33448400
 H                  4.20923800    2.74295100    1.31968200
 H                  2.89896400    3.17142900    2.41872900
 H                  4.55785100    3.00350700    3.04289600
 C                 -1.48067600   -0.56131500    4.25144400
 H                 -2.22299100    0.23996300    4.29114600
 H                 -0.55900000   -0.18228100    4.70190500
 H                 -1.84851100   -1.39973700    4.87110200
 C                 -0.17617200   -1.98586000    2.83291500
 H                 -0.49480800   -2.92778900    3.31514600
 H                  0.70682200   -1.61617900    3.36201800
 H                  0.08912600   -2.16078500    1.78634300
 C                 -2.43110300   -1.45390500    2.20577500
 H                 -2.95510800   -2.20357300    2.82807400
 H                 -2.10452700   -1.95075400    1.28726600
 C                 -3.39314100   -0.32801000    1.83777600
 H                 -4.34354000   -0.76642000    1.48557100
 H                 -3.64367400    0.25297600    2.73122500
 C                 -3.04387900    0.06560100   -0.52170000
 H                 -2.58153300   -0.91757000   -0.62371900
 H                 -2.54115200    0.71708700   -1.24047200
 H                 -4.11807800    0.00798900   -0.77621300
 C                 -3.21688100    1.95830600    0.99713200
 H                 -4.29252900    2.07387700    1.22252500
 H                 -3.05010000    2.47452400    0.04671000
 C                 -2.40024900    2.63402600    2.09656800
 H                 -2.69389600    3.69823700    2.16898500
 H                 -2.64442300    2.17776500    3.06263400
 C                 -0.22928700    2.84054300    3.10444500
 H                 -0.35382600    3.90391300    3.37892000
 H                  0.83188200    2.63675300    2.94914100
 H                 -0.57482500    2.22530500    3.94025100
 C                 -0.47428800    3.27708400    0.76572100
 H                 -0.67977500    4.35502600    0.89795500
 H                 -0.94114700    2.94525000   -0.16479900
 H                  0.60222000    3.12957000    0.65834500
 Li                -0.63653200    0.36782100    1.24752000
 N                 -1.22100600   -0.96343400    2.87584900
 N                 -2.82081000    0.56534000    0.82942300
 N                 -0.95841400    2.48472000    1.89472100
 C                  1.97919300    0.60282300    1.16730900
 F                  2.19885300    1.38823600    0.06854800
 F                 -0.16978000   -0.77339800    0.00716400
 C                  5.25572200   -0.03625400    2.78080900
 C                  5.40220900   -1.32015000    3.33418200
 C                  6.40769400    0.60126100    2.29209300
 C                  6.64791900   -1.93994000    3.40559500
 H                  4.53277800   -1.85161700    3.71711000
 C                  7.65747500   -0.01559400    2.35816500
 H                  6.33660900    1.59315300    1.85262000
 C                  7.78004500   -1.28697700    2.91639600
 H                  6.73671000   -2.93160900    3.84128300
 H                  8.53514500    0.49765400    1.97424000
 H                  8.75266500   -1.76851100    2.96921500


TS-5.log

SCF (RB3PW91) =	-778.021627451
E(SCF)+ZPE(0 K)= 	-777.822842
H(298 K)= 	-777.80867
G(298 K)= 	-777.862896
Lowest Frequency = -220.2302cm-1

 C                  5.32373800   -4.51986900   -0.40903400
 H                  6.24298900   -4.97546200   -0.79425000
 H                  4.50391900   -5.20686400   -0.18942800
 C                  4.94229400   -3.19894100   -0.67178800
 F                  5.94322900   -2.54837500   -1.32387800
 C                  6.36362100   -2.22067600    1.81349300
 C                  7.65519300   -2.24271500    2.36479200
 C                  5.78083900   -0.97077400    1.54020300
 C                  8.34237900   -1.05873400    2.63311500
 H                  8.13720300   -3.19027100    2.59187200
 C                  6.46162500    0.21294900    1.81268400
 H                  4.79234400   -0.92838500    1.08985900
 C                  7.74537800    0.17050200    2.35884800
 H                  9.34234300   -1.09701700    3.05684300
 H                  5.99489000    1.16918600    1.59251100
 H                  8.27928600    1.09372800    2.56742600
 Si                 5.41446900   -3.80899800    1.51972300
 C                  6.37399300   -5.24939700    2.26579500
 H                  5.81634300   -6.18277500    2.13873500
 H                  7.35824300   -5.37703900    1.80513300
 H                  6.51561500   -5.08011800    3.33942000
 C                  3.68504000   -3.76258100    2.22758200
 H                  3.10328300   -4.63608800    1.91479600
 H                  3.74039500   -3.76603100    3.32225200
 H                  3.15249300   -2.86448100    1.90626900

HHC=CFPPh2.log

SCF (RB3PW91) =	-981.309362644
E(SCF)+ZPE(0 K)= 	-981.091237
H(298 K)= 	-981.076021
G(298 K)= 	-981.134597
Lowest Frequency = 22.3013cm-1

 C                 -0.22305000   -0.95388200   -3.35118400
 H                 -0.62118900   -0.49157500   -4.25848600
 H                  0.25142000   -1.93361800   -3.41798900
 C                 -0.30485900   -0.33850100   -2.17058400
 F                 -0.90108600    0.87965000   -2.09984700
 C                  1.35303600    0.37457000   -0.01875200
 C                  2.74566100    0.21247300    0.00998400
 C                  0.79903800    1.60003300    0.38703400
 C                  3.57363200    1.25700900    0.42826700
 H                  3.18458200   -0.74132200   -0.29664000
 C                  1.62594000    2.64063500    0.80638300
 H                 -0.28463500    1.73410000    0.37667600
 C                  3.01408600    2.47157700    0.82676600
 H                  4.65765800    1.11837700    0.44744700
 H                  1.18567300    3.59128500    1.11854600
 H                  3.65952900    3.28940100    1.15784300
 C                 -1.13535500   -0.94486400    0.45020800
 C                 -2.42306800   -1.14457100   -0.06966000
 C                 -0.98286000   -0.79244300    1.83811300
 C                 -3.53212100   -1.17928400    0.77705600
 H                 -2.56595000   -1.27066200   -1.14630400
 C                 -2.09263800   -0.82726700    2.68217700
 H                  0.01209800   -0.63400300    2.26325100
 C                 -3.37186300   -1.01968900    2.15480700
 H                 -4.52944600   -1.32720800    0.35448300
 H                 -1.95649900   -0.70094900    3.75949600
 H                 -4.24160100   -1.04375200    2.81623500
 P                  0.35204100   -1.04096700   -0.61438200


(Ph)HC=C(PPh2)F.log

SCF (RB3PW91) =	-1212.12987388
E(SCF)+ZPE(0 K)= 	-1211.829516
H(298 K)= 	-1211.80975
G(298 K)= 	-1211.880408
Lowest Frequency = 17.1221cm-1

 C                  0.99462900   -1.47085600   -1.09699000
 H                  1.43174900   -2.26133500   -0.48039900
 C                  0.41644600   -0.48756900   -0.38074100
 F                 -0.17756500    0.56644800   -0.99653300
 C                  1.01397400    1.18387700    1.79291800
 C                  2.28354300    1.28969400    2.37913100
 C                  0.30392600    2.35620200    1.48554100
 C                  2.83983900    2.54260100    2.64755400
 H                  2.84019700    0.38171800    2.62849300
 C                  0.85875300    3.60590600    1.75608500
 H                 -0.68890800    2.28545200    1.03626300
 C                  2.12755800    3.70154500    2.33637300
 H                  3.82976200    2.61204300    3.10577700
 H                  0.29893400    4.51252500    1.51168300
 H                  2.55908900    4.68324700    2.54872700
 C                 -1.41102500   -0.32139500    1.75037000
 C                 -2.36250600   -0.88903500    0.88963800
 C                 -1.85146800    0.29121300    2.93505700
 C                 -3.72207100   -0.83538800    1.20109100
 H                 -2.04236000   -1.37481600   -0.03621700
 C                 -3.21052700    0.34420100    3.24391300
 H                 -1.12590800    0.74125500    3.61840400
 C                 -4.15133700   -0.21810400    2.37754600
 H                 -4.45078200   -1.27548000    0.51520100
 H                 -3.53657500    0.83010400    4.16736000
 H                 -5.21646600   -0.17382000    2.61855900
 P                  0.38569700   -0.50255700    1.44115700
 C                  1.12366900   -1.64809500   -2.54354300
 C                  0.64332500   -0.73083200   -3.50113200
 C                  1.76924400   -2.81240900   -3.00697600
 C                  0.80636600   -0.97804700   -4.86245500
 H                  0.14179300    0.18042100   -3.17859100
 C                  1.92991600   -3.05614300   -4.36877400
 H                  2.14985700   -3.53623000   -2.28086600
 C                  1.44796300   -2.13814700   -5.30422400
 H                  0.42746200   -0.25399800   -5.58843600
 H                  2.43418900   -3.96694700   -4.70156100
 H                  1.57212100   -2.32512300   -6.37389800


H(Ph)C=C(PPh2)F.log

SCF (RB3PW91) =	-1212.12494298
E(SCF)+ZPE(0 K)= 	-1211.825236
H(298 K)= 	-1211.805583
G(298 K)= 	-1211.873759
Lowest Frequency = 30.6746cm-1

 C                 -0.22190900   -0.34606200   -2.39003600
 C                  0.72709200    0.25355300   -1.65724800
 F                  1.43665800    1.25985000   -2.22336800
 C                  2.01855100    1.33613200    0.64018900
 C                  3.24510800    1.68217400    0.04630300
 C                  1.55577200    2.09972900    1.72235700
 C                  3.96830800    2.78450900    0.49767200
 H                  3.63813000    1.08579200   -0.78112800
 C                  2.29090700    3.19455800    2.18299700
 H                  0.61602700    1.84173900    2.21469500
 C                  3.49350700    3.54580400    1.56923800
 H                  4.91321700    3.04611300    0.01429600
 H                  1.91495500    3.77813300    3.02758700
 H                  4.06410300    4.40626700    1.92794900
 C                 -0.46702500   -0.12832900    0.83984300
 C                 -1.34847100    0.94696600    0.64295800
 C                 -0.88990400   -1.22855200    1.59446700
 C                 -2.62585200    0.92063600    1.19671500
 H                 -1.03201700    1.80307000    0.04155000
 C                 -2.17454900   -1.25934200    2.14206400
 H                 -0.21752600   -2.07928500    1.73089900
 C                 -3.04198100   -0.18549200    1.94513500
 H                 -3.30564100    1.76179100    1.03737800
 H                 -2.49971100   -2.13101600    2.71520500
 H                 -4.04915700   -0.21041400    2.36933800
 P                  1.19474200   -0.19868200    0.07575700
 C                 -1.03088300   -1.48218800   -1.89895700
 C                 -2.41899000   -1.34670000   -1.74007000
 C                 -0.42728800   -2.69909500   -1.54609300
 C                 -3.17736200   -2.38959500   -1.21206000
 H                 -2.89772600   -0.39986000   -2.00142700
 C                 -1.18806400   -3.74502000   -1.02262600
 H                  0.65066700   -2.81837000   -1.67937900
 C                 -2.56394200   -3.59105000   -0.84761600
 H                 -4.25379400   -2.26046500   -1.07386000
 H                 -0.70127900   -4.68457800   -0.74838100
 H                 -3.15972400   -4.40652600   -0.42959500
 H                 -0.42872800    0.06589500   -3.38471500


Int-3_gauche.log

SCF (RB3PW91) =	-1609.4484
E(SCF)+ZPE(0 K)= 	-1608.898233
H(298 K)= 	-1608.864593
G(298 K)= 	-1608.965212
Lowest Frequency = 10.6413cm-1

 C                  1.99082600   -1.11831800    1.67750800
 H                  1.84649900   -1.49128500    2.70567300
 H                  2.60325100   -0.20679400    1.75834600
 C                 -2.56390800    0.26763500    4.44595400
 H                 -2.96697700    1.24717200    4.15365000
 H                 -1.68449300    0.44533900    5.08197900
 H                 -3.33358100   -0.24985500    5.05500400
 C                 -1.60900600   -1.79214000    3.66718700
 H                 -2.34011300   -2.42550300    4.20981700
 H                 -0.74118700   -1.63048600    4.32334500
 H                 -1.26128000   -2.32778400    2.77395600
 C                 -3.29219100   -0.68290600    2.33463100
 H                 -4.21835500   -0.99786100    2.85860200
 H                 -3.02373600   -1.50193700    1.65166600
 C                 -3.56162800    0.57575800    1.51947300
 H                 -4.45865000    0.42116400    0.88639500
 H                 -3.81125700    1.40434500    2.19776600
 C                 -2.32260900    0.19136700   -0.52950500
 H                 -2.35323900   -0.88512300   -0.31752200
 H                 -1.36004700    0.38127300   -1.02230300
 H                 -3.15220200    0.44173500   -1.22160800
 C                 -2.29009500    2.39146800    0.48422000
 H                 -3.25314800    2.83883400    0.16265600
 H                 -1.59212500    2.54480800   -0.35117000
 C                 -1.78225100    3.13371700    1.71488800
 H                 -1.68089400    4.21222500    1.46924100
 H                 -2.53080700    3.07367900    2.52103400
 C                 -0.23188200    3.12202800    3.55623200
 H                 -0.06435400    4.21850700    3.53729500
 H                  0.67343800    2.64512700    3.95968200
 H                 -1.06285600    2.91538900    4.24599200
 C                  0.59509500    2.80583000    1.32520400
 H                  0.75048000    3.88442600    1.11760200
 H                  0.44628300    2.27155400    0.37819100
 H                  1.51266900    2.39917000    1.77183600
 Li                -0.78347000    0.48249400    2.00641600
 N                 -2.17670600   -0.50486600    3.27202500
 N                 -2.39630100    0.95137800    0.71491800
 N                 -0.52886900    2.58050800    2.23552100
 C                  0.66359600   -0.70510800    1.07960600
 F                  0.98403600   -0.14374200   -0.20059500
 F                 -0.00555300   -1.92686700    0.69895000
 P                  3.04896800   -2.33816600    0.71964400
 C                  4.67455600   -1.90897100    1.46767800
 C                  5.57463800   -1.16026400    0.69371200
 C                  5.03403600   -2.22965300    2.78817700
 C                  6.79630700   -0.73602800    1.22284300
 H                  5.31245800   -0.90988600   -0.33868500
 C                  6.25598100   -1.81355000    3.31589500
 H                  4.34998800   -2.81857700    3.40517800
 C                  7.14127800   -1.06349600    2.53521300
 H                  7.48498000   -0.15500100    0.60322200
 H                  6.52061400   -2.07480100    4.34448600
 H                  8.09985200   -0.73948100    2.94938800
 C                  2.71483500   -3.93570200    1.55433100
 C                  3.68592300   -4.95164100    1.47242800
 C                  1.50296100   -4.23020800    2.19783700
 C                  3.46197900   -6.20789500    2.03196400
 H                  4.63728200   -4.74891300    0.97165600
 C                  1.27559400   -5.49262100    2.75299100
 H                  0.72142400   -3.47215200    2.25191700
 C                  2.25275300   -6.48535500    2.67751600
 H                  4.23584900   -6.97743900    1.96236300
 H                  0.32291200   -5.69889600    3.24924900
 H                  2.07446500   -7.47141700    3.11462500

Int-4.log

SCF (RB3PW91) =	-1609.42212159
E(SCF)+ZPE(0 K)= 	-1608.874004
H(298 K)= 	-1608.839612
G(298 K)= 	-1608.938611
Lowest Frequency = 21.8013cm-1

 C                  0.68785500   -2.55727400   -0.36311700
 H                  1.36284700   -3.29576700   -0.82371900
 H                 -0.31034600   -2.96492900   -0.16039600
 C                  0.65439400   -1.24034800   -0.95250600
 F                  1.76280500   -1.09740500   -1.69212800
 C                  2.79283800   -1.17120500    1.30494300
 C                  3.97198400   -1.79233600    1.75915200
 C                  2.85113900    0.15920200    0.84940400
 C                  5.18685200   -1.10602200    1.76369000
 H                  3.93318700   -2.82600700    2.11556800
 C                  4.06981800    0.83871900    0.86328700
 H                  1.96256200    0.69162600    0.47522200
 C                  5.23542800    0.21480100    1.31558000
 H                  6.09281700   -1.60353300    2.11926700
 H                  4.10180000    1.87261800    0.50994900
 H                  6.18406500    0.75880400    1.31776300
 C                 -0.04658100   -1.36536500    2.21860300
 C                 -0.25033000    0.02234400    2.27303700
 C                 -0.95631200   -2.21522800    2.87439900
 C                 -1.34092000    0.53483900    2.97856400
 H                  0.39013900    0.71801000    1.72483200
 C                 -2.05926200   -1.69789500    3.55408400
 H                 -0.79464100   -3.29770000    2.85245400
 C                 -2.24828000   -0.31582900    3.61449500
 H                 -1.48318400    1.61745200    3.02061000
 H                 -2.76043600   -2.37394200    4.04997300
 H                 -3.10167500    0.09780300    4.15846200
 P                  1.33297400   -2.25475300    1.41785000
 C                 -0.52996500    0.94244400   -4.13463300
 H                 -1.61626000    0.78742000   -4.08611300
 H                 -0.05928500   -0.04880700   -4.21108300
 H                 -0.30623300    1.50641900   -5.06577400
 C                  1.40327100    1.77771000   -2.99067800
 H                  1.71781900    2.47317900   -3.79767000
 H                  1.87877700    0.80515200   -3.17071600
 H                  1.74930700    2.15308700   -2.01777000
 C                 -0.67755900    2.92484400   -2.73639300
 H                 -0.58147000    3.56117300   -3.64365600
 H                 -0.12196300    3.41968500   -1.92731300
 C                 -2.14519000    2.83697800   -2.34735700
 H                 -2.58056900    3.85875100   -2.36010400
 H                 -2.69347300    2.27291900   -3.11473900
 C                 -2.13903900    3.13826100    0.04280000
 H                 -1.11998800    3.54012200   -0.00416300
 H                 -2.22140000    2.61067000    1.00242300
 H                 -2.87580100    3.97032300    0.02817200
 C                 -3.65305500    1.55068800   -0.94729100
 H                 -4.47859700    2.21533200   -1.28339000
 H                 -3.84644500    1.35007400    0.11682600
 C                 -3.72636400    0.24651300   -1.72853600
 H                 -4.75196600   -0.17401000   -1.61989000
 H                 -3.59831900    0.45219200   -2.80281400
 C                 -2.61036600   -1.79633400   -2.29841600
 H                 -3.54209400   -2.40009700   -2.36705700
 H                 -1.78845300   -2.47291600   -2.02318900
 H                 -2.38944700   -1.39561600   -3.29855500
 C                 -2.91776800   -1.22621600    0.00516300
 H                 -3.89774400   -1.73971500    0.11839200
 H                 -2.85901800   -0.42278100    0.75081900
 H                 -2.12760800   -1.94171300    0.26289900
 Li                -0.47399700    0.75384300   -0.96794200
 N                 -0.04780600    1.61912100   -2.94184800
 N                 -2.35092500    2.19739800   -1.04814500
 N                 -2.70567000   -0.71461400   -1.33722900
 F                  0.55053600    1.83173500   -0.00742300

Int-5_anti.log

SCF (RB3PW91) =	-1840.26918008
E(SCF)+ZPE(0 K)= 	-1839.637477
H(298 K)= 	-1839.599277
G(298 K)= 	-1839.708195
Lowest Frequency = 17.0643cm-1

 C                  1.99350900   -1.06025200    1.48499700
 H                  1.70584900   -1.57852100    2.41210100
 C                 -1.53577300    0.78516400    4.56467600
 H                 -2.07644200    1.68350100    4.23770200
 H                 -0.51349900    1.09062600    4.83131200
 H                 -2.03479400    0.40035400    5.47800500
 C                 -0.74588700   -1.38667900    3.94057800
 H                 -1.24336800   -1.90469800    4.78583800
 H                  0.26067100   -1.09005400    4.26632400
 H                 -0.63937200   -2.09054800    3.10417100
 C                 -2.82452200   -0.58851000    3.02904300
 H                 -3.50112000   -0.82710700    3.87609300
 H                 -2.71918000   -1.51373400    2.44341200
 C                 -3.45639000    0.48512200    2.15506000
 H                 -4.48657500    0.17827700    1.88277500
 H                 -3.56331200    1.41280700    2.73536600
 C                 -2.89016200   -0.20420600   -0.10122800
 H                 -2.71925800   -1.22459800    0.26651200
 H                 -2.17461000   -0.04217700   -0.91911300
 H                 -3.92183800   -0.14086000   -0.50350000
 C                 -2.77318200    2.14650500    0.50629900
 H                 -3.82432300    2.49944600    0.51593700
 H                 -2.45224900    2.18641500   -0.54401200
 C                 -1.91247300    3.09148700    1.33765100
 H                 -2.01323800    4.12273200    0.93688400
 H                 -2.29024400    3.12730100    2.37209500
 C                  0.23651300    3.39732300    2.40222100
 H                  0.29783400    4.48290700    2.18126000
 H                  1.25907500    2.99814600    2.46532800
 H                 -0.24058400    3.27575000    3.38560000
 C                  0.14133200    2.78850500    0.08572400
 H                  0.09351100    3.82669800   -0.30291400
 H                 -0.30991200    2.11015000   -0.64961200
 H                  1.19206100    2.49320300    0.18324900
 Li                -0.63760800    0.56299300    1.67397600
 N                 -1.48761000   -0.20947700    3.49942200
 N                 -2.64907900    0.76220500    0.96478200
 N                 -0.51348400    2.66485600    1.38768800
 C                  0.68894400   -0.76111300    0.73951400
 F                  1.04599800   -0.34742000   -0.57826600
 F                  0.07894100   -2.03349400    0.48845400
 P                  3.26655300   -2.18694500    0.62782500
 C                  4.62738300   -1.98457700    1.85308900
 C                  5.66577800   -1.09166500    1.54718300
 C                  4.62574800   -2.60209600    3.11415600
 C                  6.65922800   -0.80014900    2.48301900
 H                  5.68134600   -0.60408900    0.56889500
 C                  5.62339300   -2.31981700    4.04744600
 H                  3.83116100   -3.30844400    3.36928800
 C                  6.64037200   -1.41258000    3.73769600
 H                  7.45273100   -0.09196600    2.22962600
 H                  5.60568800   -2.80890000    5.02563200
 H                  7.41922700   -1.18789900    4.47137500
 C                  2.76034700   -3.89744700    1.06522400
 C                  3.65144000   -4.90948200    0.66345900
 C                  1.60259000   -4.27336700    1.76000400
 C                  3.40462000   -6.24804900    0.96131500
 H                  4.55915500   -4.63757800    0.11562000
 C                  1.34899300   -5.61658300    2.05234300
 H                  0.87990300   -3.51770300    2.06393600
 C                  2.24783600   -6.60816500    1.65910200
 H                  4.11579700   -7.01530800    0.64334100
 H                  0.43737500   -5.88737400    2.59248500
 H                  2.04737200   -7.65791900    1.88941400
 C                  2.69146600    0.21938000    1.87895000
 C                  3.19186400    1.10750800    0.91325600
 C                  2.89549100    0.53379200    3.23019600
 C                  3.86919100    2.26866600    1.28854100
 H                  3.05172900    0.87132900   -0.14292100
 C                  3.57238800    1.69369100    3.61003300
 H                  2.54278200   -0.15999800    3.99795800
 C                  4.06294900    2.56874300    2.63863400
 H                  4.25211800    2.94322300    0.51787000
 H                  3.72625000    1.90911400    4.67078300
 H                  4.59785400    3.47567000    2.93216000

Int-5_gauche.log

SCF (RB3PW91) =	-1840.27194319
E(SCF)+ZPE(0 K)= 	-1839.64015
H(298 K)= 	-1839.602214
G(298 K)= 	-1839.709503
Lowest Frequency = 17.7741cm-1

 C                  2.12950600   -0.13937200    1.89618600
 H                  2.71859700   -0.77601500    1.21005100
 C                 -2.70122300   -1.10120000    4.16493700
 H                 -3.31404100   -0.19033800    4.21522800
 H                 -1.92474600   -1.02759000    4.93986600
 H                 -3.35477000   -1.96531800    4.40612900
 C                 -1.23050700   -2.43269900    2.82096900
 H                 -1.83507100   -3.35945600    2.90100400
 H                 -0.51497200   -2.41204800    3.65268500
 H                 -0.65586300   -2.45080400    1.88576000
 C                 -3.04568600   -1.25678300    1.76528800
 H                 -3.86632400   -1.97625800    1.97031700
 H                 -2.52510700   -1.62245200    0.86815500
 C                 -3.63354500    0.11759400    1.47572500
 H                 -4.41234200    0.02701000    0.69124500
 H                 -4.15091100    0.49081100    2.37115900
 C                 -2.22466000    0.94901800   -0.31470300
 H                 -1.91490400   -0.08143700   -0.53011500
 H                 -1.35396000    1.58364500   -0.52560400
 H                 -3.05714900    1.22256000   -0.99480500
 C                 -2.93158900    2.45651600    1.44405700
 H                 -3.97090700    2.72301500    1.16123800
 H                 -2.27988000    3.12107500    0.85933700
 C                 -2.73537400    2.72997000    2.92947000
 H                 -2.96718500    3.79770600    3.13061900
 H                 -3.46175400    2.14474200    3.51602800
 C                 -1.35182400    2.43956300    4.86439500
 H                 -1.57940700    3.45442500    5.25008500
 H                 -0.35190300    2.15981300    5.22523700
 H                 -2.07886700    1.73598100    5.29566600
 C                 -0.35950300    3.23324000    2.82590400
 H                 -0.54102600    4.30638900    3.04047900
 H                 -0.29655100    3.08666000    1.74011800
 H                  0.62429100    2.95343500    3.22710200
 Li                -0.98546100    0.53528100    2.34873800
 N                 -2.06814800   -1.23348300    2.85860400
 N                 -2.59731500    1.07840900    1.09041400
 N                 -1.39512800    2.37636500    3.40798400
 C                  0.77733900    0.24778700    1.26872400
 F                  1.05528000    1.25667800    0.29096700
 F                  0.47314700   -0.88381600    0.42160200
 P                  3.17109300    1.37474100    2.28499000
 C                  4.45711700    0.55008400    3.31218000
 C                  4.37426100    0.68128200    4.70540800
 C                  5.45195200   -0.27921700    2.77166600
 C                  5.24548400   -0.01843600    5.54247000
 H                  3.60285700    1.32377100    5.13813200
 C                  6.33073900   -0.97025200    3.60534200
 H                  5.53310300   -0.38932200    1.68699100
 C                  6.22568500   -0.84672900    4.99383500
 H                  5.15818500    0.08510800    6.62731300
 H                  7.09912600   -1.61502300    3.16977400
 H                  6.91068500   -1.39417400    5.64684900
 C                  4.14615100    1.66794300    0.76138800
 C                  5.19966700    2.59328200    0.87342500
 C                  3.91837300    1.06293700   -0.48252000
 C                  6.01327500    2.89139200   -0.21762200
 H                  5.39133400    3.07734200    1.83627200
 C                  4.73075600    1.36746100   -1.57855300
 H                  3.09430900    0.36073400   -0.60946600
 C                  5.78084500    2.27721400   -1.45193200
 H                  6.83138100    3.60812700   -0.10546800
 H                  4.53673600    0.88585200   -2.54092800
 H                  6.41467500    2.51113700   -2.31142500
 C                  1.90618400   -0.89145700    3.18354100
 C                  2.44615900   -2.16491100    3.39400500
 C                  1.17282800   -0.30484000    4.22777500
 C                  2.25687500   -2.83464300    4.60515000
 H                  3.02990200   -2.63394100    2.59792600
 C                  0.98446900   -0.96464900    5.44104700
 H                  0.76173100    0.69536300    4.08031400
 C                  1.52472800   -2.23907900    5.63452600
 H                  2.68808700   -3.82928700    4.74606500
 H                  0.41688200   -0.48062800    6.24089200
 H                  1.37992900   -2.76284800    6.58294100


Int-6.log

SCF (RB3PW91) =	-1840.25671853
E(SCF)+ZPE(0 K)= 	-1839.624805
H(298 K)= 	-1839.586788
G(298 K)= 	-1839.694698
Lowest Frequency = 17.1009cm-1

 C                  1.19573000   -0.89630400    0.29478900
 H                  0.50917500   -1.75354800    0.34230000
 C                  0.57920200    0.04772400   -0.73770700
 F                  1.44471800    1.14154900   -0.89977200
 C                  1.92067200    1.24316500    2.26099900
 C                  3.16557800    1.40405500    2.89014100
 C                  1.26601800    2.38491200    1.76744700
 C                  3.75153000    2.66639600    3.01460700
 H                  3.68252300    0.52288700    3.28073200
 C                  1.84244400    3.64598800    1.90492000
 H                  0.31027000    2.27328600    1.25625300
 C                  3.08834100    3.79118100    2.52408300
 H                  4.72548400    2.76937900    3.50047200
 H                  1.32155800    4.52454300    1.51413500
 H                  3.54034400    4.78199000    2.62209800
 C                 -0.46025700   -0.40330300    2.62158400
 C                 -1.04950000    0.66036600    3.32420900
 C                 -1.23806800   -1.55933700    2.41372700
 C                 -2.37063600    0.58282700    3.77104900
 H                 -0.47178000    1.56349600    3.53015300
 C                 -2.56004200   -1.63375800    2.84989100
 H                 -0.79675300   -2.43041300    1.92074200
 C                 -3.13771800   -0.55860400    3.53147200
 H                 -2.80382100    1.42833200    4.31276300
 H                 -3.13914000   -2.54337700    2.66705600
 H                 -4.17261100   -0.61409800    3.87812800
 P                  1.30727300   -0.47781600    2.14403800
 C                  2.53582800   -1.42542600   -0.16143200
 C                  3.66566000   -0.59421400   -0.23206800
 C                  2.68445300   -2.77439300   -0.51445100
 C                  4.89955400   -1.09993600   -0.64170800
 H                  3.56983400    0.45860200    0.03703800
 C                  3.91725500   -3.28303100   -0.92770200
 H                  1.81897700   -3.44129800   -0.45686900
 C                  5.03202400   -2.44560000   -0.99303300
 H                  5.76648400   -0.43497600   -0.68687500
 H                  4.00670900   -4.33911000   -1.19703700
 H                  5.99994600   -2.83973300   -1.31414800
 C                 -1.73242000    1.18143200   -4.48562200
 H                 -2.58316400    0.49026200   -4.56171700
 H                 -0.83332000    0.64432600   -4.82058400
 H                 -1.91581200    2.02416500   -5.18404700
 C                 -0.40621400    2.53684100   -3.02163200
 H                 -0.55487500    3.45776100   -3.62217300
 H                  0.49802500    2.02417100   -3.37589400
 H                 -0.22989700    2.81338900   -1.97411900
 C                 -2.76252400    2.26387700   -2.57630600
 H                 -3.18369300    3.00600000   -3.28659300
 H                 -2.47422500    2.82448800   -1.67510200
 C                 -3.83106900    1.24365000   -2.20775800
 H                 -4.74951900    1.77416000   -1.88220200
 H                 -4.11575500    0.67476500   -3.10433100
 C                 -3.45481300    0.88809400    0.15530500
 H                 -2.92301100    1.84675900    0.19635100
 H                 -2.96760800    0.22873800    0.88330100
 H                 -4.50707000    1.05511600    0.46541700
 C                 -4.00523900   -0.99377500   -1.25205900
 H                 -5.10930900   -0.91487600   -1.33810300
 H                 -3.81340000   -1.51048700   -0.30004800
 C                 -3.47490300   -1.83336600   -2.40801100
 H                 -3.97877400   -2.82335600   -2.39883800
 H                 -3.74723500   -1.36211300   -3.36538100
 C                 -1.50871600   -2.48912300   -3.64450800
 H                 -1.86656400   -3.51836700   -3.85360500
 H                 -0.40929200   -2.50128000   -3.62132800
 H                 -1.82469300   -1.84229100   -4.47520600
 C                 -1.56626200   -2.80334500   -1.27289100
 H                 -1.99719200   -3.82504900   -1.31537800
 H                 -1.83661700   -2.35147400   -0.30871700
 H                 -0.47163900   -2.88138100   -1.30519700
 Li                -1.22700300   -0.02765900   -1.79994400
 N                 -1.55208600    1.63380400   -3.11112000
 N                 -3.35914300    0.31387200   -1.18136300
 N                 -2.01833400   -1.96825700   -2.38168100
 F                 -0.56689200    0.68020400   -0.04868200

Int-7.log

SCF (RB3PW91) =	-1212.0387728
E(SCF)+ZPE(0 K)= 	-1211.740279
H(298 K)= 	-1211.72028
G(298 K)= 	-1211.790348
Lowest Frequency = 22.9905cm-1

 C                 -0.49320700   -0.73180400   -1.23946100
 H                 -1.29996800   -1.47242500   -1.12060600
 C                 -1.11179500    0.57778100   -1.39189200
 F                 -0.27858500    1.42048700   -2.01193200
 C                  0.68418500    1.10766800    0.86242700
 C                  2.07916200    1.23238400    0.76434300
 C                 -0.08439800    2.23984700    1.17649500
 C                  2.69334800    2.47348900    0.94436200
 H                  2.68718700    0.34921800    0.54939300
 C                  0.53259200    3.47363000    1.37204200
 H                 -1.16969100    2.15138700    1.25894800
 C                  1.92049000    3.59463400    1.24933100
 H                  3.77943300    2.56049700    0.85848600
 H                 -0.07385200    4.34995300    1.61475500
 H                  2.39979000    4.56559600    1.39869500
 C                 -1.55495600   -0.56427900    1.58755900
 C                 -2.81586700   -0.12895900    1.14932100
 C                 -1.42394100   -1.07304700    2.89183000
 C                 -3.91762700   -0.20284900    2.00309900
 H                 -2.90870700    0.28411500    0.14107500
 C                 -2.52391500   -1.12608800    3.74798300
 H                 -0.45041600   -1.43241900    3.23936200
 C                 -3.77524000   -0.69455300    3.30261300
 H                 -4.89528500    0.13636100    1.65051000
 H                 -2.40482100   -1.51681000    4.76175200
 H                 -4.64079800   -0.74467200    3.96838000
 P                  0.00081200   -0.57106200    0.63193500
 C                  0.64410700   -1.26400600   -2.06559300
 C                  1.80811000   -0.52144200   -2.32208200
 C                  0.54207500   -2.55791200   -2.59774900
 C                  2.83747500   -1.06406000   -3.09205800
 H                  1.91365600    0.48493200   -1.91689900
 C                  1.57105600   -3.09860900   -3.36854300
 H                 -0.35662500   -3.15062500   -2.40403400
 C                  2.72408600   -2.35201700   -3.61883700
 H                  3.73641100   -0.47189500   -3.28223900
 H                  1.47136700   -4.10871500   -3.77418600
 H                  3.53220600   -2.77319000   -4.22227400

Int-8.log

SCF (RB3PW91) =	-1212.04068442
E(SCF)+ZPE(0 K)= 	-1211.742379
H(298 K)= 	-1211.722432
G(298 K)= 	-1211.791834
Lowest Frequency = 16.4679cm-1

 C                  0.50737200   -0.47249300   -1.55780300
 C                  0.09473700    0.90040300   -1.79768700
 F                  1.13843000    1.55614400   -2.32772000
 C                  1.87110200    1.21358200    0.59296800
 C                  3.05976700    1.38944900   -0.13747000
 C                  1.55265700    2.14019100    1.59850600
 C                  3.88857900    2.48198200    0.10668500
 H                  3.33829100    0.67076600   -0.91260700
 C                  2.39285400    3.22652700    1.84872500
 H                  0.64833600    2.01423000    2.19650500
 C                  3.55739500    3.40606200    1.10118900
 H                  4.80146500    2.60996200   -0.48045800
 H                  2.12976600    3.93983400    2.63409800
 H                  4.20932300    4.26141800    1.29529400
 C                 -0.68848500   -0.08541200    1.12797100
 C                 -1.50225100    1.05277500    0.99083000
 C                 -1.15680800   -1.17378400    1.87927000
 C                 -2.75409500    1.09507400    1.59995800
 H                 -1.15940800    1.88643900    0.37577300
 C                 -2.41571800   -1.13230000    2.48192500
 H                 -0.53569800   -2.06824100    1.97708300
 C                 -3.21416500    0.00264900    2.34305600
 H                 -3.38295500    1.98143100    1.48325000
 H                 -2.77268000   -1.99073200    3.05613500
 H                 -4.20166200    0.03751400    2.81075300
 P                  0.93397100   -0.32841300    0.34173500
 C                 -0.54446500   -1.54900500   -1.62020400
 C                 -1.91450500   -1.25150900   -1.58194000
 C                 -0.14187400   -2.89093500   -1.66412700
 C                 -2.85740300   -2.27842100   -1.58340400
 H                 -2.23099500   -0.20842600   -1.54056600
 C                 -1.08729700   -3.91704800   -1.66917100
 H                  0.92450200   -3.13331000   -1.68748200
 C                 -2.44939500   -3.61357600   -1.62529700
 H                 -3.92154600   -2.03142800   -1.54906200
 H                 -0.75682500   -4.95830100   -1.70578200
 H                 -3.19145300   -4.41616300   -1.62563600
 H                  1.45549300   -0.78213300   -2.03130100

LiFPMDETA.log

SCF (RB3PW91) =	-628.174182206
E(SCF)+ZPE(0 K)= 	-627.843858
H(298 K)= 	-627.825515
G(298 K)= 	-627.887021
Lowest Frequency = 56.5142cm-1

 C                  3.89475400    3.18526400    0.91892700
 H                  3.01382000    2.93200100    1.52478500
 H                  4.45056600    2.25438800    0.73515700
 H                  3.53637900    3.57467700   -0.05707000
 C                  5.93518600    4.44039600    0.82357700
 H                  5.68620800    4.93897400   -0.13613200
 H                  6.47633000    3.50992700    0.60070800
 H                  6.61334800    5.08496100    1.39928600
 C                  4.02381700    5.35841400    1.98383700
 H                  3.42510800    5.75189400    1.13529900
 H                  4.77009200    6.13115600    2.22084800
 C                  3.12138100    5.14930100    3.19349300
 H                  2.53293200    6.07093900    3.37967500
 H                  2.38570800    4.36496500    2.96619300
 C                  4.47033600    5.90098200    5.05918100
 H                  5.06833500    6.49549900    4.35516500
 H                  5.15437000    5.55715800    5.84745900
 H                  3.70275600    6.56392600    5.50966200
 C                  3.12611300    3.90261000    5.29302200
 H                  2.11121200    4.30377700    5.49587000
 H                  3.64817100    3.90181100    6.26074800
 C                  3.00260600    2.47158000    4.78172400
 H                  2.45061300    1.86875600    5.53492600
 H                  2.38587900    2.45578400    3.86904000
 C                  4.12840300    0.64295000    3.69237200
 H                  3.61104300   -0.14871500    4.27371300
 H                  5.11286200    0.25745200    3.38924300
 H                  3.54241600    0.83550000    2.78210900
 C                  5.11776300    1.63701000    5.63548300
 H                  4.62523900    0.94642700    6.35156200
 H                  5.34284000    2.58079500    6.14830800
 H                  6.08235000    1.21154700    5.33027400
 Li                 5.46927800    3.47300800    3.55867400
 N                  4.74678700    4.13870700    1.61618700
 N                  3.88482600    4.75358100    4.37841000
 N                  4.29560300    1.87467300    4.45130300
 F                  7.09713700    3.60755700    3.96272200

TS-6.log

SCF (RB3PW91) =	-1609.41763907
E(SCF)+ZPE(0 K)= 	-1608.86928
H(298 K)= 	-1608.835934
G(298 K)= 	-1608.932317
Lowest Frequency = -79.4319cm-1

 C                 -0.73043000   -1.02903000   -1.70077200
 H                  0.05235800   -1.72769000   -2.04390900
 H                 -1.66932900   -1.57721300   -1.53911900
 C                 -0.94900600    0.05616600   -2.67370900
 F                  0.21753000    0.28928400   -3.27337400
 C                  1.37964500    0.35889600   -0.19700700
 C                  2.54964700   -0.24339500    0.29630800
 C                  1.45941000    1.61157300   -0.83136000
 C                  3.78668100    0.38862000    0.15697600
 H                  2.48803800   -1.21519200    0.79551900
 C                  2.69983800    2.23723900   -0.96275500
 H                  0.53840900    2.07695900   -1.21996200
 C                  3.86145500    1.63186600   -0.47394600
 H                  4.69064700   -0.08889300    0.54412600
 H                  2.75903500    3.21087200   -1.45740100
 H                  4.82833300    2.13106500   -0.58387800
 C                 -1.41225400    0.56997700    0.66511900
 C                 -1.09098000    1.78839200    1.27882400
 C                 -2.74612900    0.13125400    0.70635600
 C                 -2.07768100    2.54887200    1.90660200
 H                 -0.06326500    2.15390400    1.26137900
 C                 -3.73545100    0.89931000    1.31849100
 H                 -3.02111500   -0.83109500    0.26611900
 C                 -3.40298400    2.11193000    1.92801500
 H                 -1.80722500    3.49892800    2.37466300
 H                 -4.76874600    0.54184600    1.33209700
 H                 -4.17457600    2.71343800    2.41516300
 P                 -0.15196900   -0.59714400    0.05007800
 C                 -2.33366700    2.91430700   -6.01934100
 H                 -3.43225500    2.91584600   -6.00614700
 H                 -2.00775000    1.94566700   -6.42591700
 H                 -2.00296300    3.71047900   -6.72089300
 C                 -0.33274500    3.03661400   -4.71918200
 H                  0.10176000    3.87283800   -5.30750500
 H                 -0.01011100    2.09048900   -5.17563900
 H                  0.04922400    3.06389800   -3.69014300
 C                 -2.23434400    4.34396700   -4.06348300
 H                 -2.05919500    5.20975600   -4.73928700
 H                 -1.61609600    4.49226000   -3.16652800
 C                 -3.69849500    4.31352900   -3.64782700
 H                 -4.01170100    5.33506400   -3.34748800
 H                 -4.32292000    4.05619900   -4.51559900
 C                 -3.67825100    3.92227500   -1.26404200
 H                 -2.64390300    4.28477700   -1.22439100
 H                 -3.75243100    3.14176400   -0.49611300
 H                 -4.37549800    4.75007600   -1.01142500
 C                 -5.26001900    2.72609600   -2.65470100
 H                 -6.07307600    3.45751200   -2.85107700
 H                 -5.48410000    2.28722200   -1.67115000
 C                 -5.29982400    1.63672600   -3.71988500
 H                 -6.31917000    1.19320000   -3.75485800
 H                 -5.12921500    2.08803500   -4.70918100
 C                 -4.05681900   -0.18255500   -4.70494600
 H                 -4.94385500   -0.79312400   -4.97884000
 H                 -3.20571500   -0.86033100   -4.54001600
 H                 -3.80962000    0.46508300   -5.55729500
 C                 -4.56135000   -0.22699300   -2.37003400
 H                 -5.51879800   -0.77993800   -2.48336700
 H                 -4.60717300    0.36412900   -1.44631300
 H                 -3.75401400   -0.96130900   -2.24744600
 Li                -2.32237000    1.78972100   -2.91294800
 N                 -1.79140100    3.09244900   -4.68230700
 N                 -3.94807500    3.35225000   -2.57501100
 N                 -4.27152600    0.62189200   -3.51419800
 F                 -1.13012400    2.45172800   -1.79435200

TS-7.log

SCF (RB3PW91) =	-981.216751841
E(SCF)+ZPE(0 K)= 	-981.001379
H(298 K)= 	-980.986216
G(298 K)= 	-981.045525
Lowest Frequency = -319.3936cm-1

 C                  5.35249300   -4.30344500   -0.67111900
 H                  6.28089200   -4.45281300   -1.24826300
 H                  4.70797600   -5.18315400   -0.56878500
 C                  4.77931500   -3.05456400   -0.39252200
 F                  5.56658200   -2.03396100   -0.86837800
 C                  6.44858700   -2.44568900    1.74414600
 C                  7.83437900   -2.46573800    1.53920400
 C                  5.84177500   -1.30725500    2.29248400
 C                  8.60662500   -1.35136500    1.86932900
 H                  8.31015200   -3.35732200    1.12114500
 C                  6.62069600   -0.20544000    2.64257000
 H                  4.75952100   -1.28612300    2.43913300
 C                  8.00173500   -0.22325700    2.42755800
 H                  9.68636600   -1.36943000    1.70101100
 H                  6.14500800    0.67824800    3.07562400
 H                  8.60810600    0.64532300    2.69693000
 C                  3.96544600   -3.89778300    2.31763000
 C                  2.75092300   -3.34834300    1.89293800
 C                  4.06191700   -4.46856900    3.59754500
 C                  1.64734400   -3.35452500    2.74731200
 H                  2.70578300   -2.91934600    0.88752600
 C                  2.96121200   -4.45782300    4.45387600
 H                  5.00484800   -4.91685700    3.92531200
 C                  1.75114800   -3.90294600    4.02814400
 H                  0.69983000   -2.92461000    2.41158200
 H                  3.04507900   -4.89329300    5.45287200
 H                  0.88479100   -3.90521300    4.69483400
 P                  5.49638100   -3.93263000    1.32592100


TS-8.log

SCF (RB3PW91) =	-1840.2291126
E(SCF)+ZPE(0 K)= 	-1839.599029
H(298 K)= 	-1839.561013
G(298 K)= 	-1839.668322
Lowest Frequency = -103.0657cm-1

 C                 -0.41718100   -0.71750000   -1.52489800
 H                 -0.99638600   -1.65333500   -1.53879600
 C                 -1.12622300    0.20330400   -2.47136400
 F                 -0.33055000    1.23412600   -2.73245100
 C                  0.10788800    1.35109500    0.57626100
 C                  1.23319000    1.52148500    1.40316000
 C                 -0.48835000    2.48139600   -0.01099500
 C                  1.75429400    2.79281300    1.64767000
 H                  1.70717100    0.64346800    1.85140200
 C                  0.03976000    3.74935700    0.23716700
 H                 -1.36192700    2.35564800   -0.66621600
 C                  1.15655700    3.91035800    1.06200300
 H                  2.62946900    2.90907900    2.29234900
 H                 -0.42822000    4.62349000   -0.22419000
 H                  1.56335600    4.90851000    1.24701100
 C                 -2.16115400   -0.52920000    0.81722200
 C                 -3.06659700    0.52155500    1.01581500
 C                 -2.58940400   -1.84605700    1.06524900
 C                 -4.37000100    0.25413800    1.43824300
 H                 -2.76602900    1.54776000    0.81870000
 C                 -3.89877200   -2.11465700    1.46287400
 H                 -1.88156800   -2.67289700    0.94567900
 C                 -4.79445000   -1.05958100    1.65203800
 H                 -5.06300700    1.08439300    1.59719400
 H                 -4.21533100   -3.14601700    1.63847200
 H                 -5.81903200   -1.26005800    1.97666000
 P                 -0.39755700   -0.38770700    0.35544800
 C                  1.00159900   -1.02842100   -1.96171500
 C                  2.03862100   -0.08610200   -1.87063400
 C                  1.29214800   -2.29884600   -2.47911100
 C                  3.33124500   -0.41611600   -2.27766500
 H                  1.83333100    0.90875800   -1.47330200
 C                  2.58610300   -2.62854100   -2.88545300
 H                  0.49300500   -3.04145100   -2.56021400
 C                  3.61146000   -1.68683200   -2.78554500
 H                  4.12731400    0.32843500   -2.19439600
 H                  2.79199700   -3.62602300   -3.28257900
 H                  4.62596400   -1.94177900   -3.10262900
 C                 -3.31710400    1.27550600   -6.00971900
 H                 -4.17703900    0.59550100   -6.08147200
 H                 -2.40603500    0.66724200   -6.10689200
 H                 -3.36290500    1.97494900   -6.87165100
 C                 -2.13818700    2.83483100   -4.62392000
 H                 -2.18028000    3.68311700   -5.33913600
 H                 -1.22780800    2.25633400   -4.82770300
 H                 -2.06407000    3.21960200   -3.59744800
 C                 -4.53090300    2.73651700   -4.49988300
 H                 -4.76624300    3.39012900   -5.36792800
 H                 -4.34281600    3.40250100   -3.64515400
 C                 -5.73397700    1.85904300   -4.18690900
 H                 -6.64407000    2.49399700   -4.14152400
 H                 -5.90114700    1.15954100   -5.01851900
 C                 -5.85747700    1.88490900   -1.77166600
 H                 -5.24811200    2.79713100   -1.76146400
 H                 -5.57775100    1.32076600   -0.87249100
 H                 -6.93126800    2.16511900   -1.71157800
 C                 -6.24617300   -0.18333300   -2.96855900
 H                 -7.28168300   -0.10651000   -3.36330100
 H                 -6.34734400   -0.52624800   -1.92870600
 C                 -5.48058500   -1.22568400   -3.77397900
 H                 -6.02818700   -2.19286100   -3.72849500
 H                 -5.46140500   -0.93373400   -4.83598400
 C                 -3.31729000   -2.16884100   -4.25479400
 H                 -3.66763100   -3.22123900   -4.31392600
 H                 -2.26214200   -2.16712500   -3.94319400
 H                 -3.36828800   -1.73392000   -5.26365400
 C                 -4.01270300   -1.90103800   -1.97591500
 H                 -4.54420000   -2.86971200   -1.86440400
 H                 -4.41570200   -1.19426400   -1.23868800
 H                 -2.96161100   -2.06026700   -1.71155500
 Li                -3.24993200    0.68621600   -2.94926900
 N                 -3.30722700    1.96773600   -4.73008600
 N                 -5.55447700    1.09781500   -2.95501600
 N                 -4.09855100   -1.36661000   -3.32760800
 F                 -2.80936600    1.70539900   -1.59126300


TS-9.log

SCF (RB3PW91) =	-1212.03627123
E(SCF)+ZPE(0 K)= 	-1211.738427
H(298 K)= 	-1211.71898
G(298 K)= 	-1211.788169
Lowest Frequency = -175.7397cm-1

 C                  0.06899600   -1.36845600   -2.33054200
 H                 -0.64189500   -2.18311400   -2.13233100
 C                 -0.55942800   -0.10682500   -2.14725900
 F                  0.16801200    0.91363100   -2.69081500
 C                  1.20571500    0.59713100   -0.09328600
 C                  2.59572700    0.64048700   -0.27782000
 C                  0.52298400    1.75343600    0.31240900
 C                  3.29240400    1.83418000   -0.07985100
 H                  3.13171400   -0.26503900   -0.57433400
 C                  1.22587100    2.93544500    0.53368100
 H                 -0.56076900    1.72173600    0.44468800
 C                  2.60920300    2.98000500    0.33084400
 H                  4.37410900    1.86422500   -0.23334300
 H                  0.69074600    3.83262500    0.85523300
 H                  3.15563800    3.91192500    0.49745400
 C                 -1.12539100   -0.99899700    0.66756800
 C                 -2.38290900   -0.50700300    0.29450200
 C                 -0.95242400   -1.55281700    1.94805500
 C                 -3.44714700   -0.55782100    1.19586300
 H                 -2.48962900   -0.08726300   -0.70952100
 C                 -2.01432600   -1.58427900    2.85188900
 H                  0.02174200   -1.95789400    2.23894200
 C                 -3.26518000   -1.08896900    2.47517200
 H                 -4.42659100   -0.17437600    0.89745300
 H                 -1.86712200   -2.00691300    3.84906600
 H                 -4.10131200   -1.12346400    3.17860300
 P                  0.38512200   -1.00069400   -0.35760600
 C                  1.24667400   -1.78590000   -3.13762000
 C                  2.29295100   -0.90820900   -3.47155100
 C                  1.32489500   -3.12285400   -3.56031600
 C                  3.38283600   -1.36462600   -4.21194000
 H                  2.25602500    0.13075800   -3.14664700
 C                  2.41156800   -3.57417100   -4.30735500
 H                  0.52161800   -3.81747500   -3.29864900
 C                  3.44554900   -2.69444400   -4.63473400
 H                  4.19036300   -0.67229900   -4.46330400
 H                  2.45354200   -4.61709800   -4.63137800
 H                  4.30072800   -3.04538600   -5.21799400

TS-10.log

SCF (RB3PW91) =	-1212.03612694
E(SCF)+ZPE(0 K)= 	-1211.738757
H(298 K)= 	-1211.719258
G(298 K)= 	-1211.787471
Lowest Frequency = -271.008cm-1

 C                 -0.13290700   -1.25144800   -2.51633500
 C                 -0.36251100    0.12195400   -2.29062700
 F                  0.68004300    0.83751000   -2.83212400
 C                  1.29277700    0.57572600   -0.05231200
 C                  2.58946000    0.66488600   -0.58220100
 C                  0.84978900    1.55634200    0.84743900
 C                  3.42067200    1.72929300   -0.23890700
 H                  2.94820500   -0.10116100   -1.27516800
 C                  1.69395500    2.60899400    1.20374900
 H                 -0.15044400    1.49821300    1.27923200
 C                  2.97582900    2.70338300    0.65840600
 H                  4.42394000    1.79371000   -0.66764800
 H                  1.34186400    3.36502700    1.91042300
 H                  3.63011400    3.53390200    0.93524100
 C                 -1.26828600   -0.82069400    0.38741900
 C                 -2.20168200    0.22091200    0.26652200
 C                 -1.56553900   -1.92075900    1.20476900
 C                 -3.40141800    0.16809900    0.97143000
 H                 -1.98297200    1.04276900   -0.41808300
 C                 -2.77570800   -1.97818500    1.89917200
 H                 -0.85084400   -2.74464600    1.28210100
 C                 -3.69220600   -0.93268800    1.78492400
 H                 -4.12442700    0.98224300    0.87418800
 H                 -3.00395300   -2.84479700    2.52456400
 H                 -4.64213600   -0.97725100    2.32425800
 P                  0.32154400   -0.90068000   -0.48903900
 C                 -1.20569100   -2.26638400   -2.37200700
 C                 -2.55684400   -1.89031300   -2.31074800
 C                 -0.86670600   -3.62360900   -2.25290900
 C                 -3.54421700   -2.85116100   -2.10353100
 H                 -2.81304100   -0.83524100   -2.41754800
 C                 -1.85684400   -4.58348600   -2.05454700
 H                  0.18445900   -3.92116800   -2.29784700
 C                 -3.19775300   -4.19781600   -1.97181100
 H                 -4.59187400   -2.54609100   -2.04641700
 H                 -1.58215900   -5.63701000   -1.95981000
 H                 -3.97431200   -4.95022700   -1.81165000
 H                  0.76766500   -1.57762100   -3.06435200
