# Supplementary material for: Defluoroalkylation of Trifluoromethane with Organolithium Reagents: Mechanism and Synthesis of Fluoroalkenes
Source: Angew Chem Int Ed Engl. 2025 Nov 6;65(1):e16598. doi: 10.1002/anie.202516598 (PMC12759239; doi:10.1002/anie.202516598)
Supplement: Supplementary file 2 — Supporting Information [file ANIE-65-e16598-s001.zip › HRW-SLP-July2025-combined.cif]

data_1
_audit_creation_date               2025-07-28
_audit_creation_method
;
Olex2 1.5
(compiled 2025.07.13 svn.rb7424aed for OlexSys, GUI svn.r7308)
;
_shelx_SHELXL_version_number       2018/3
_audit_contact_author_address      ?
_audit_contact_author_email        ?
_audit_contact_author_name         ''
_audit_contact_author_phone        ?
_publ_contact_author_id_orcid      ?
_publ_section_references
;
Dolomanov, O.V., Bourhis, L.J., Gildea, R.J, Howard, J.A.K. & Puschmann, H.
 (2009), J. Appl. Cryst. 42, 339-341.

Sheldrick, G.M. (2015). Acta Cryst. A71, 3-8.

Sheldrick, G.M. (2015). Acta Cryst. C71, 3-8.
;
_chemical_name_common              ?
_chemical_name_systematic          ?
_chemical_formula_moiety           'C36 H52 Li4 Si4'
_chemical_formula_sum              'C36 H52 Li4 Si4'
_chemical_formula_weight           624.89
_chemical_melting_point            ?
_chemical_oxdiff_formula           'C36  H52  Li4  Si2  '
_chemical_oxdiff_usercomment       HRW095_2
_chemical_properties_physical      Air-sensitive,Moisture-sensitive
loop_
  _atom_type_symbol
  _atom_type_description
  _atom_type_scat_dispersion_real
  _atom_type_scat_dispersion_imag
  _atom_type_scat_source
 C C 0.0181 0.0091 'International Tables Vol C Tables 4.2.6.8 and 6.1.1.4'
 H H 0.0000 0.0000 'International Tables Vol C Tables 4.2.6.8 and 6.1.1.4'
 Li Li 0.0008 0.0003 'International Tables Vol C Tables 4.2.6.8 and 6.1.1.4'
 Si Si 0.2541 0.3302 'International Tables Vol C Tables 4.2.6.8 and 6.1.1.4'

_shelx_space_group_comment
;
The symmetry employed for this shelxl refinement is uniquely defined
by the following loop, which should always be used as a source of
symmetry information in preference to the above space-group names.
They are only intended as comments.
;
_space_group_crystal_system        'triclinic'
_space_group_IT_number             2
_space_group_name_H-M_alt          'P -1'
_space_group_name_Hall             '-P 1'
loop_
  _space_group_symop_operation_xyz
 'x, y, z'
 '-x, -y, -z'

_cell_length_a                     12.6223(6)
_cell_length_b                     12.8053(8)
_cell_length_c                     13.0737(8)
_cell_angle_alpha                  74.620(5)
_cell_angle_beta                   77.089(5)
_cell_angle_gamma                  74.539(5)
_cell_volume                       1937.0(2)
_cell_formula_units_Z              2
_cell_measurement_reflns_used      3960
_cell_measurement_temperature      173.00(10)
_cell_measurement_theta_max        73.5530
_cell_measurement_theta_min        3.5250
_shelx_estimated_absorpt_T_max     0.926
_shelx_estimated_absorpt_T_min     0.834
_exptl_absorpt_coefficient_mu      1.567
_exptl_absorpt_correction_T_max    1.00000
_exptl_absorpt_correction_T_min    0.96507
_exptl_absorpt_correction_type     multi-scan
_exptl_absorpt_process_details
;
CrysAlisPro 1.171.39.46 (Rigaku Oxford Diffraction, 2018)
Empirical absorption correction using spherical harmonics,
 implemented in SCALE3 ABSPACK scaling algorithm.
;
_exptl_absorpt_special_details     ?
_exptl_crystal_colour              colourless
_exptl_crystal_colour_primary      colourless
_exptl_crystal_density_diffrn      1.071
_exptl_crystal_density_meas        ?
_exptl_crystal_density_method      ?
_exptl_crystal_description         block
_exptl_crystal_F_000               672
_exptl_crystal_size_max            0.12
_exptl_crystal_size_mid            0.07
_exptl_crystal_size_min            0.05
_exptl_transmission_factor_max     ?
_exptl_transmission_factor_min     ?
_diffrn_reflns_av_R_equivalents    0.0433
_diffrn_reflns_av_unetI/netI       0.0778
_diffrn_reflns_Laue_measured_fraction_full  0.983
_diffrn_reflns_Laue_measured_fraction_max  0.945
_diffrn_reflns_limit_h_max         9
_diffrn_reflns_limit_h_min         -15
_diffrn_reflns_limit_k_max         13
_diffrn_reflns_limit_k_min         -15
_diffrn_reflns_limit_l_max         13
_diffrn_reflns_limit_l_min         -16
_diffrn_reflns_number              11140
_diffrn_reflns_point_group_measured_fraction_full  0.983
_diffrn_reflns_point_group_measured_fraction_max  0.945
_diffrn_reflns_theta_full          67.684
_diffrn_reflns_theta_max           73.609
_diffrn_reflns_theta_min           3.555
_diffrn_ambient_environment        N~2~
_diffrn_ambient_temperature        173.00(10)
_diffrn_detector                   'CCD plate'
_diffrn_detector_area_resol_mean   10.4115
_diffrn_detector_type              Atlas
_diffrn_measured_fraction_theta_full  0.983
_diffrn_measured_fraction_theta_max  0.945
_diffrn_measurement_details
;
List of Runs (angles in degrees, time in seconds):

  # Type    Start    End  Width  t~exp~   \w     \q     \k     \f   Frames
#--------------------------------------------------------------------------
  1  \w    -67.00  29.00   1.00    1.65    --  -42.36  38.00 -60.00   96
  2  \w      3.00  98.00   1.00    1.65    --   42.36-125.00  90.00   95
  3  \w     36.00 109.00   1.00    7.74    --  105.75 -95.00 150.00   73
  4  \w     61.00 132.00   1.00    7.74    --  105.75 -45.00  90.00   71
  5  \w     93.00 178.00   1.00    7.74    --  105.75  30.00 150.00   85
  6  \w     43.00 109.00   1.00    7.74    --  105.75 -95.00 -90.00   66
  7  \w     30.00 138.00   1.00    7.74    --  105.75 -77.00 -30.00  108
  8  \w     29.00 133.00   1.00    7.74    --  105.75 -30.00-180.00  104
  9  \w     31.00 134.00   1.00    7.74    --  105.75 -30.00 -30.00  103
 10  \w   -112.00 -18.00   1.00    1.65    --  -42.36 -38.00 120.00   94
;
_diffrn_measurement_device         'four-circle diffractometer'
_diffrn_measurement_device_type    'Xcalibur, Atlas, Ultra'
_diffrn_measurement_method         '\w scans'
_diffrn_orient_matrix_type        
 'CrysAlisPro convention (1999,Acta A55,543-557)'
_diffrn_orient_matrix_UB_11        0.0455592000
_diffrn_orient_matrix_UB_12        -0.0267891000
_diffrn_orient_matrix_UB_13        -0.1118914000
_diffrn_orient_matrix_UB_21        0.0363513000
_diffrn_orient_matrix_UB_22        -0.1237400000
_diffrn_orient_matrix_UB_23        0.0529845000
_diffrn_orient_matrix_UB_31        -0.1143858000
_diffrn_orient_matrix_UB_32        -0.0183226000
_diffrn_orient_matrix_UB_33        -0.0048716000
_diffrn_radiation_monochromator    mirror
_diffrn_radiation_probe            x-ray
_diffrn_radiation_type             'Cu K\a'
_diffrn_radiation_wavelength       1.54184
_diffrn_source                     'fine-focus sealed X-ray tube'
_diffrn_source_type                'Enhance Ultra (Cu) X-ray Source'
_reflns_Friedel_coverage           0.000
_reflns_Friedel_fraction_full      .
_reflns_Friedel_fraction_max       .
_reflns_number_gt                  5338
_reflns_number_total               7389
_reflns_special_details
;
 Reflections were merged by SHELXL according to the crystal
 class for the calculation of statistics and refinement.
 
 _reflns_Friedel_fraction is defined as the number of unique
 Friedel pairs measured divided by the number that would be
 possible theoretically, ignoring centric projections and
 systematic absences.
;
_reflns_threshold_expression       'I > 2\s(I)'
_computing_cell_refinement         'CrysAlisPro 1.171.39.46 (Rigaku OD, 2018)'
_computing_data_collection         'CrysAlisPro 1.171.39.46 (Rigaku OD, 2018)'
_computing_data_reduction          'CrysAlisPro 1.171.39.46 (Rigaku OD, 2018)'
_computing_molecular_graphics      'Olex2 1.5 (Dolomanov et al., 2009)'
_computing_publication_material    'Olex2 1.5 (Dolomanov et al., 2009)'
_computing_structure_refinement    'SHELXL 2018/3 (Sheldrick, 2015)'
_computing_structure_solution      'SHELXT 2018/2 (Sheldrick, 2018)'
_refine_diff_density_max           0.333
_refine_diff_density_min           -0.303
_refine_diff_density_rms           0.051
_refine_ls_extinction_coef         .
_refine_ls_extinction_method       none
_refine_ls_goodness_of_fit_ref     1.000
_refine_ls_hydrogen_treatment      mixed
_refine_ls_matrix_type             full
_refine_ls_number_parameters       437
_refine_ls_number_reflns           7389
_refine_ls_number_restraints       240
_refine_ls_R_factor_all            0.0689
_refine_ls_R_factor_gt             0.0449
_refine_ls_restrained_S_all        0.984
_refine_ls_shift/su_max            0.001
_refine_ls_shift/su_mean           0.000
_refine_ls_structure_factor_coef   Fsqd
_refine_ls_weighting_details      
 'w=1/[\s^2^(Fo^2^)+(0.0403P)^2^] where P=(Fo^2^+2Fc^2^)/3'
_refine_ls_weighting_scheme        calc
_refine_ls_wR_factor_gt            0.1046
_refine_ls_wR_factor_ref           0.1223
_refine_special_details            ?
_olex2_refinement_description
;
1. Uiso/Uaniso restraints and constraints
All non-hydrogen atoms have similar U: within 2A with sigma of 0.04 and sigma
for terminal atoms of 0.08 within 2A
2.a Aromatic/amide H refined with riding coordinates:
 C3A(H3A), C4A(H4A), C5A(H5A), C6A(H6A), C7A(H7A), C3B(H3B), C4B(H4B),
 C5B(H5B), C6B(H6B), C7B(H7B), C3C(H3C), C4C(H4C), C5C(H5C), C6C(H6C), C7C(H7C),
  C3D(H3D), C4D(H4D), C5D(H5D), C6D(H6D), C7D(H7D)
2.b Idealised Me refined as rotating group:
 C8A(H8AA,H8AB,H8AC), C9A(H9AA,H9AB,H9AC), C8B(H8BA,H8BB,H8BC), C9B(H9BA,H9BB,
 H9BC), C8C(H8CA,H8CB,H8CC), C9C(H9CA,H9CB,H9CC), C8D(H8DA,H8DB,H8DC), C9D(H9DA,
 H9DB,H9DC)
;
_atom_sites_solution_hydrogens     mixed
_atom_sites_solution_primary       dual
_atom_sites_solution_secondary     ?
loop_
  _atom_site_label
  _atom_site_type_symbol
  _atom_site_fract_x
  _atom_site_fract_y
  _atom_site_fract_z
  _atom_site_U_iso_or_equiv
  _atom_site_adp_type
  _atom_site_occupancy
  _atom_site_site_symmetry_order
  _atom_site_calc_flag
  _atom_site_refinement_flags_posn
  _atom_site_refinement_flags_adp
  _atom_site_refinement_flags_occupancy
  _atom_site_disorder_assembly
  _atom_site_disorder_group
 Si1A Si 1.02783(5) 0.62287(5) 0.20413(5) 0.03141(14) Uani 1 1 d . U . . .
 C1A C 0.9032(2) 0.72881(19) 0.16928(19) 0.0336(5) Uani 1 1 d . U . . .
 C2A C 0.98318(19) 0.48463(19) 0.25346(19) 0.0336(5) Uani 1 1 d . U . . .
 C3A C 1.0013(2) 0.4128(2) 0.3513(2) 0.0449(6) Uani 1 1 d . U . . .
 H3A H 1.035795 0.432914 0.396808 0.054 Uiso 1 1 calc R U . . .
 C4A C 0.9693(3) 0.3119(3) 0.3830(2) 0.0580(8) Uani 1 1 d . U . . .
 H4A H 0.984054 0.264612 0.448163 0.070 Uiso 1 1 calc R U . . .
 C5A C 0.9157(3) 0.2812(2) 0.3183(3) 0.0523(7) Uani 1 1 d . U . . .
 H5A H 0.893608 0.213903 0.339988 0.063 Uiso 1 1 calc R U . . .
 C6A C 0.8954(3) 0.3507(2) 0.2219(3) 0.0532(7) Uani 1 1 d . U . . .
 H6A H 0.859348 0.330599 0.177718 0.064 Uiso 1 1 calc R U . . .
 C7A C 0.9285(3) 0.4512(2) 0.1901(2) 0.0481(7) Uani 1 1 d . U . . .
 H7A H 0.913784 0.497664 0.124543 0.058 Uiso 1 1 calc R U . . .
 C8A C 1.0813(2) 0.6490(2) 0.3155(2) 0.0463(6) Uani 1 1 d . U . . .
 H8AA H 1.024461 0.648256 0.378110 0.069 Uiso 1 1 calc R U . . .
 H8AB H 1.100898 0.720024 0.293385 0.069 Uiso 1 1 calc R U . . .
 H8AC H 1.145840 0.592008 0.332094 0.069 Uiso 1 1 calc R U . . .
 C9A C 1.1468(2) 0.6059(2) 0.0908(2) 0.0478(6) Uani 1 1 d . U . . .
 H9AA H 1.207049 0.547905 0.116355 0.072 Uiso 1 1 calc R U . . .
 H9AB H 1.171551 0.674213 0.063062 0.072 Uiso 1 1 calc R U . . .
 H9AC H 1.122948 0.586727 0.034686 0.072 Uiso 1 1 calc R U . . .
 Li1A Li 0.7997(3) 0.6262(3) 0.2972(3) 0.0351(8) Uani 1 1 d . . . . .
 H1AA H 0.886(3) 0.725(3) 0.102(3) 0.062(10) Uiso 1 1 d . . . . .
 H1AB H 0.930(3) 0.795(3) 0.155(3) 0.067(10) Uiso 1 1 d . . . . .
 Si1B Si 0.72363(5) 1.04240(5) 0.16932(5) 0.03189(14) Uani 1 1 d . U . . .
 C1B C 0.6503(2) 0.92846(19) 0.2300(2) 0.0338(5) Uani 1 1 d . U . . .
 C2B C 0.8460(2) 1.01190(19) 0.24309(19) 0.0333(5) Uani 1 1 d . U . . .
 C3B C 0.8281(2) 0.9922(2) 0.3552(2) 0.0406(5) Uani 1 1 d . U . . .
 H3B H 0.755271 1.000839 0.392091 0.049 Uiso 1 1 calc R U . . .
 C4B C 0.9152(3) 0.9602(2) 0.4135(2) 0.0486(7) Uani 1 1 d . U . . .
 H4B H 0.900393 0.947044 0.488242 0.058 Uiso 1 1 calc R U . . .
 C5B C 1.0243(3) 0.9479(2) 0.3603(3) 0.0525(7) Uani 1 1 d . U . . .
 H5B H 1.083137 0.925604 0.398868 0.063 Uiso 1 1 calc R U . . .
 C6B C 1.0447(2) 0.9690(3) 0.2496(3) 0.0543(7) Uani 1 1 d . U . . .
 H6B H 1.117624 0.962388 0.213329 0.065 Uiso 1 1 calc R U . . .
 C7B C 0.9578(2) 0.9999(2) 0.1920(2) 0.0443(6) Uani 1 1 d . U . . .
 H7B H 0.973598 1.013107 0.117290 0.053 Uiso 1 1 calc R U . . .
 C8B C 0.6429(3) 1.1862(2) 0.1806(3) 0.0490(6) Uani 1 1 d . U . . .
 H8BA H 0.577137 1.203738 0.148536 0.073 Uiso 1 1 calc R U . . .
 H8BB H 0.688369 1.238651 0.143955 0.073 Uiso 1 1 calc R U . . .
 H8BC H 0.621977 1.189744 0.255056 0.073 Uiso 1 1 calc R U . . .
 C9B C 0.7814(2) 1.0428(2) 0.0240(2) 0.0460(6) Uani 1 1 d . U . . .
 H9BA H 0.830495 0.972331 0.018035 0.069 Uiso 1 1 calc R U . . .
 H9BB H 0.822020 1.100612 -0.005436 0.069 Uiso 1 1 calc R U . . .
 H9BC H 0.721402 1.055644 -0.014885 0.069 Uiso 1 1 calc R U . . .
 Li1B Li 0.8042(3) 0.8202(3) 0.2951(3) 0.0350(8) Uani 1 1 d . . . . .
 H1BA H 0.597(3) 0.936(3) 0.185(3) 0.075(12) Uiso 1 1 d . . . . .
 H1BB H 0.613(3) 0.939(3) 0.288(3) 0.076(13) Uiso 1 1 d . . . . .
 Si1C Si 0.64399(5) 0.72337(5) 0.56346(5) 0.03217(14) Uani 1 1 d . U . . .
 C1C C 0.7536(2) 0.6971(2) 0.44734(19) 0.0327(5) Uani 1 1 d . U . . .
 C2C C 0.5049(2) 0.72627(19) 0.52846(19) 0.0341(5) Uani 1 1 d . U . . .
 C3C C 0.4433(2) 0.8230(2) 0.4693(2) 0.0402(5) Uani 1 1 d . U . . .
 H3C H 0.468320 0.888493 0.453225 0.048 Uiso 1 1 calc R U . . .
 C4C C 0.3477(2) 0.8248(3) 0.4342(2) 0.0508(7) Uani 1 1 d . U . . .
 H4C H 0.310262 0.890321 0.394354 0.061 Uiso 1 1 calc R U . . .
 C5C C 0.3074(2) 0.7295(3) 0.4582(3) 0.0555(7) Uani 1 1 d . U . . .
 H5C H 0.242860 0.730392 0.434535 0.067 Uiso 1 1 calc R U . . .
 C6C C 0.3639(3) 0.6323(3) 0.5179(3) 0.0532(7) Uani 1 1 d . U . . .
 H6C H 0.336974 0.567855 0.534937 0.064 Uiso 1 1 calc R U . . .
 C7C C 0.4607(2) 0.6313(2) 0.5522(2) 0.0437(6) Uani 1 1 d . U . . .
 H7C H 0.497499 0.565574 0.592251 0.052 Uiso 1 1 calc R U . . .
 C8C C 0.6335(3) 0.8640(2) 0.5869(2) 0.0466(6) Uani 1 1 d . U . . .
 H8CA H 0.615306 0.919559 0.524018 0.070 Uiso 1 1 calc R U . . .
 H8CB H 0.703513 0.867691 0.601426 0.070 Uiso 1 1 calc R U . . .
 H8CC H 0.576304 0.876852 0.647216 0.070 Uiso 1 1 calc R U . . .
 C9C C 0.6597(2) 0.6201(3) 0.6936(2) 0.0501(7) Uani 1 1 d . U . . .
 H9CA H 0.597425 0.639979 0.747579 0.075 Uiso 1 1 calc R U . . .
 H9CB H 0.727395 0.619928 0.715700 0.075 Uiso 1 1 calc R U . . .
 H9CC H 0.662449 0.547518 0.684312 0.075 Uiso 1 1 calc R U . . .
 Li1C Li 0.6202(3) 0.7654(3) 0.3420(3) 0.0360(8) Uani 1 1 d . . . . .
 H1CA H 0.780(3) 0.625(3) 0.457(3) 0.061(10) Uiso 1 1 d . . . . .
 H1CB H 0.819(3) 0.719(3) 0.456(3) 0.061(10) Uiso 1 1 d . . . . .
 Si1D Si 0.56933(6) 0.65450(6) 0.13493(5) 0.03709(16) Uani 1 1 d . U . . .
 C1D C 0.6376(2) 0.6400(2) 0.2494(2) 0.0363(5) Uani 1 1 d . U . . .
 C2D C 0.6377(2) 0.7450(2) 0.01065(19) 0.0355(5) Uani 1 1 d . U . . .
 C3D C 0.5880(2) 0.8533(2) -0.0354(2) 0.0476(6) Uani 1 1 d . U . . .
 H3D H 0.518280 0.886084 -0.002671 0.057 Uiso 1 1 calc R U . . .
 C4D C 0.6398(3) 0.9134(3) -0.1286(3) 0.0589(8) Uani 1 1 d . U . . .
 H4D H 0.603918 0.984969 -0.158320 0.071 Uiso 1 1 calc R U . . .
 C5D C 0.7437(3) 0.8677(3) -0.1773(2) 0.0532(7) Uani 1 1 d . U . . .
 H5D H 0.778329 0.908430 -0.239677 0.064 Uiso 1 1 calc R U . . .
 C6D C 0.7962(3) 0.7623(3) -0.1338(3) 0.0573(8) Uani 1 1 d . U . . .
 H6D H 0.866955 0.731172 -0.165896 0.069 Uiso 1 1 calc R U . . .
 C7D C 0.7429(2) 0.7020(3) -0.0412(2) 0.0501(6) Uani 1 1 d . U . . .
 H7D H 0.779016 0.630071 -0.012753 0.060 Uiso 1 1 calc R U . . .
 C8D C 0.4188(3) 0.7221(4) 0.1593(3) 0.0749(11) Uani 1 1 d . U . . .
 H8DA H 0.380937 0.675525 0.218317 0.112 Uiso 1 1 calc R U . . .
 H8DB H 0.387262 0.732908 0.095914 0.112 Uiso 1 1 calc R U . . .
 H8DC H 0.410487 0.792585 0.176303 0.112 Uiso 1 1 calc R U . . .
 C9D C 0.5872(4) 0.5184(3) 0.0974(3) 0.0763(12) Uani 1 1 d . U . . .
 H9DA H 0.665134 0.484336 0.084635 0.114 Uiso 1 1 calc R U . . .
 H9DB H 0.556170 0.530961 0.033444 0.114 Uiso 1 1 calc R U . . .
 H9DC H 0.549604 0.470416 0.155064 0.114 Uiso 1 1 calc R U . . .
 Li1D Li 0.7210(4) 0.7830(3) 0.1515(3) 0.0366(8) Uani 1 1 d . . . . .
 H1DA H 0.586(3) 0.635(3) 0.307(3) 0.068(11) Uiso 1 1 d . . . . .
 H1DB H 0.689(4) 0.566(4) 0.255(4) 0.100(15) Uiso 1 1 d . . . . .

loop_
  _atom_site_aniso_label
  _atom_site_aniso_U_11
  _atom_site_aniso_U_22
  _atom_site_aniso_U_33
  _atom_site_aniso_U_23
  _atom_site_aniso_U_13
  _atom_site_aniso_U_12
 Si1A 0.0307(3) 0.0306(3) 0.0322(3) -0.0088(2) -0.0037(2) -0.0047(2)
 C1A 0.0352(12) 0.0288(11) 0.0344(12) -0.0046(9) -0.0052(9) -0.0060(9)
 C2A 0.0320(11) 0.0308(11) 0.0354(12) -0.0075(9) -0.0042(9) -0.0037(9)
 C3A 0.0534(15) 0.0455(14) 0.0351(13) -0.0021(11) -0.0089(11) -0.0152(12)
 C4A 0.078(2) 0.0454(15) 0.0422(15) 0.0056(12) -0.0048(15) -0.0193(15)
 C5A 0.0550(16) 0.0364(13) 0.0611(18) -0.0080(12) 0.0046(14) -0.0171(12)
 C6A 0.0595(18) 0.0401(14) 0.0671(19) -0.0147(13) -0.0198(15) -0.0121(13)
 C7A 0.0644(17) 0.0314(12) 0.0512(16) -0.0051(11) -0.0252(14) -0.0060(12)
 C8A 0.0418(14) 0.0490(15) 0.0550(16) -0.0197(12) -0.0169(12) -0.0058(12)
 C9A 0.0391(13) 0.0485(15) 0.0485(15) -0.0121(12) 0.0051(12) -0.0059(11)
 Li1A 0.037(2) 0.0308(19) 0.034(2) -0.0053(16) -0.0048(16) -0.0051(16)
 Si1B 0.0337(3) 0.0270(3) 0.0326(3) -0.0046(2) -0.0036(2) -0.0062(2)
 C1B 0.0305(11) 0.0306(11) 0.0404(13) -0.0067(10) -0.0078(10) -0.0064(9)
 C2B 0.0373(12) 0.0294(11) 0.0366(12) -0.0104(9) -0.0025(9) -0.0128(9)
 C3B 0.0433(13) 0.0425(13) 0.0393(13) -0.0100(10) -0.0031(11) -0.0170(11)
 C4B 0.0661(18) 0.0448(14) 0.0430(14) -0.0074(11) -0.0176(13) -0.0211(13)
 C5B 0.0563(17) 0.0475(15) 0.0661(19) -0.0159(13) -0.0290(15) -0.0131(13)
 C6B 0.0393(14) 0.0657(18) 0.069(2) -0.0294(15) -0.0045(13) -0.0191(14)
 C7B 0.0414(14) 0.0560(16) 0.0413(14) -0.0174(12) 0.0000(11) -0.0195(12)
 C8B 0.0519(15) 0.0298(12) 0.0592(17) -0.0089(11) -0.0029(13) -0.0047(11)
 C9B 0.0506(15) 0.0460(14) 0.0356(13) -0.0033(11) -0.0083(11) -0.0056(12)
 Li1B 0.0334(19) 0.0305(18) 0.041(2) -0.0085(16) -0.0064(16) -0.0063(16)
 Si1C 0.0331(3) 0.0317(3) 0.0293(3) -0.0051(2) -0.0032(2) -0.0062(2)
 C1C 0.0314(11) 0.0335(12) 0.0317(11) -0.0078(9) -0.0050(9) -0.0039(9)
 C2C 0.0340(11) 0.0309(11) 0.0328(11) -0.0076(9) 0.0001(9) -0.0035(9)
 C3C 0.0344(12) 0.0332(12) 0.0473(14) -0.0077(10) -0.0007(10) -0.0040(10)
 C4C 0.0351(13) 0.0513(16) 0.0544(16) -0.0030(13) -0.0076(12) 0.0015(12)
 C5C 0.0359(14) 0.072(2) 0.0594(18) -0.0125(15) -0.0081(13) -0.0145(14)
 C6C 0.0456(15) 0.0532(16) 0.0635(18) -0.0081(14) -0.0048(14) -0.0233(13)
 C7C 0.0430(14) 0.0371(13) 0.0469(14) -0.0019(11) -0.0042(11) -0.0118(11)
 C8C 0.0543(16) 0.0471(14) 0.0419(14) -0.0183(11) 0.0011(12) -0.0160(12)
 C9C 0.0440(14) 0.0550(16) 0.0411(14) 0.0034(12) -0.0058(11) -0.0085(12)
 Li1C 0.0325(19) 0.037(2) 0.040(2) -0.0070(16) -0.0077(16) -0.0099(16)
 Si1D 0.0347(3) 0.0430(4) 0.0374(3) -0.0074(3) -0.0082(3) -0.0143(3)
 C1D 0.0443(13) 0.0342(12) 0.0334(12) -0.0046(9) -0.0084(10) -0.0146(11)
 C2D 0.0359(12) 0.0429(13) 0.0319(11) -0.0086(9) -0.0096(9) -0.0118(10)
 C3D 0.0365(13) 0.0464(15) 0.0551(16) -0.0050(12) -0.0086(12) -0.0065(11)
 C4D 0.0609(19) 0.0519(17) 0.0595(18) 0.0049(14) -0.0186(15) -0.0151(15)
 C5D 0.0610(18) 0.0700(19) 0.0366(13) -0.0049(13) -0.0071(13) -0.0350(16)
 C6D 0.0472(16) 0.074(2) 0.0477(16) -0.0179(15) 0.0054(13) -0.0156(15)
 C7D 0.0461(15) 0.0481(15) 0.0490(15) -0.0087(12) -0.0033(12) -0.0041(12)
 C8D 0.0351(15) 0.099(3) 0.068(2) 0.014(2) -0.0056(15) -0.0099(17)
 C9D 0.115(3) 0.074(2) 0.064(2) -0.0264(18) -0.005(2) -0.058(2)
 Li1D 0.039(2) 0.037(2) 0.037(2) -0.0073(16) -0.0082(17) -0.0119(17)

_geom_special_details
;
 All esds (except the esd in the dihedral angle between two l.s. planes)
 are estimated using the full covariance matrix.  The cell esds are taken
 into account individually in the estimation of esds in distances, angles
 and torsion angles; correlations between esds in cell parameters are only
 used when they are defined by crystal symmetry.  An approximate (isotropic)
 treatment of cell esds is used for estimating esds involving l.s. planes.
;
loop_
  _geom_bond_atom_site_label_1
  _geom_bond_atom_site_label_2
  _geom_bond_distance
  _geom_bond_site_symmetry_2
  _geom_bond_publ_flag
 Si1A C1A 1.838(2) . ?
 Si1A C2A 1.906(2) . ?
 Si1A C8A 1.872(3) . ?
 Si1A C9A 1.872(3) . ?
 Si1A Li1A 2.859(4) . ?
 C1A Li1A 2.237(5) . ?
 C1A H1AA 0.97(4) . ?
 C1A H1AB 0.96(4) . ?
 C1A Li1B 2.227(5) . ?
 C1A Li1D 2.265(5) . ?
 C2A C3A 1.389(3) . ?
 C2A C7A 1.395(4) . ?
 C2A Li1A 2.588(5) . ?
 C3A H3A 0.9300 . ?
 C3A C4A 1.388(4) . ?
 C4A H4A 0.9300 . ?
 C4A C5A 1.377(5) . ?
 C5A H5A 0.9300 . ?
 C5A C6A 1.369(4) . ?
 C6A H6A 0.9300 . ?
 C6A C7A 1.389(4) . ?
 C7A H7A 0.9300 . ?
 C8A H8AA 0.9600 . ?
 C8A H8AB 0.9600 . ?
 C8A H8AC 0.9600 . ?
 C9A H9AA 0.9600 . ?
 C9A H9AB 0.9600 . ?
 C9A H9AC 0.9600 . ?
 Li1A Li1B 2.493(5) . ?
 Li1A C1C 2.273(5) . ?
 Li1A Li1C 2.542(6) . ?
 Li1A H1CA 2.04(4) . ?
 Li1A C1D 2.220(5) . ?
 Li1A Li1D 2.530(6) . ?
 Li1A H1DB 2.00(4) . ?
 Si1B C1B 1.842(2) . ?
 Si1B C2B 1.901(2) . ?
 Si1B C8B 1.878(3) . ?
 Si1B C9B 1.876(3) . ?
 Si1B Li1B 2.925(4) . ?
 C1B Li1B 2.258(5) . ?
 C1B H1BA 0.96(4) . ?
 C1B H1BB 0.83(4) . ?
 C1B Li1C 2.281(5) . ?
 C1B Li1D 2.244(5) . ?
 C2B C3B 1.396(4) . ?
 C2B C7B 1.406(4) . ?
 C2B Li1B 2.532(4) . ?
 C3B H3B 0.9300 . ?
 C3B C4B 1.389(4) . ?
 C3B Li1B 2.634(5) . ?
 C4B H4B 0.9300 . ?
 C4B C5B 1.386(5) . ?
 C5B H5B 0.9300 . ?
 C5B C6B 1.377(5) . ?
 C6B H6B 0.9300 . ?
 C6B C7B 1.381(4) . ?
 C7B H7B 0.9300 . ?
 C8B H8BA 0.9600 . ?
 C8B H8BB 0.9600 . ?
 C8B H8BC 0.9600 . ?
 C9B H9BA 0.9600 . ?
 C9B H9BB 0.9600 . ?
 C9B H9BC 0.9600 . ?
 Li1B H1AB 2.17(4) . ?
 Li1B C1C 2.271(5) . ?
 Li1B Li1C 2.504(6) . ?
 Li1B H1CB 2.18(3) . ?
 Li1B Li1D 2.545(6) . ?
 Si1C C1C 1.849(2) . ?
 Si1C C2C 1.900(3) . ?
 Si1C C8C 1.871(3) . ?
 Si1C C9C 1.871(3) . ?
 Si1C Li1C 2.870(4) . ?
 C1C Li1C 2.261(5) . ?
 C1C H1CA 0.88(4) . ?
 C1C H1CB 0.98(3) . ?
 C2C C3C 1.409(3) . ?
 C2C C7C 1.403(4) . ?
 C2C Li1C 2.543(5) . ?
 C3C H3C 0.9300 . ?
 C3C C4C 1.376(4) . ?
 C3C Li1C 2.532(5) . ?
 C4C H4C 0.9300 . ?
 C4C C5C 1.380(4) . ?
 C5C H5C 0.9300 . ?
 C5C C6C 1.389(5) . ?
 C6C H6C 0.9300 . ?
 C6C C7C 1.388(4) . ?
 C7C H7C 0.9300 . ?
 C8C H8CA 0.9600 . ?
 C8C H8CB 0.9600 . ?
 C8C H8CC 0.9600 . ?
 C9C H9CA 0.9600 . ?
 C9C H9CB 0.9600 . ?
 C9C H9CC 0.9600 . ?
 Li1C H1BB 2.13(4) . ?
 Li1C C1D 2.194(5) . ?
 Li1C Li1D 2.512(6) . ?
 Li1C H1DA 2.02(4) . ?
 Si1D C1D 1.833(3) . ?
 Si1D C2D 1.907(3) . ?
 Si1D C8D 1.860(3) . ?
 Si1D C9D 1.876(3) . ?
 Si1D Li1D 2.911(4) . ?
 C1D Li1D 2.298(5) . ?
 C1D H1DA 0.88(4) . ?
 C1D H1DB 0.99(5) . ?
 C2D C3D 1.392(4) . ?
 C2D C7D 1.390(4) . ?
 C2D Li1D 2.519(5) . ?
 C3D H3D 0.9300 . ?
 C3D C4D 1.385(4) . ?
 C4D H4D 0.9300 . ?
 C4D C5D 1.372(5) . ?
 C5D H5D 0.9300 . ?
 C5D C6D 1.367(5) . ?
 C6D H6D 0.9300 . ?
 C6D C7D 1.390(4) . ?
 C7D H7D 0.9300 . ?
 C8D H8DA 0.9600 . ?
 C8D H8DB 0.9600 . ?
 C8D H8DC 0.9600 . ?
 C9D H9DA 0.9600 . ?
 C9D H9DB 0.9600 . ?
 C9D H9DC 0.9600 . ?
 Li1D H1AA 2.03(4) . ?
 Li1D H1BA 2.23(4) . ?

loop_
  _geom_angle_atom_site_label_1
  _geom_angle_atom_site_label_2
  _geom_angle_atom_site_label_3
  _geom_angle
  _geom_angle_site_symmetry_1
  _geom_angle_site_symmetry_3
  _geom_angle_publ_flag
 C1A Si1A C2A 106.49(11) . . ?
 C1A Si1A C8A 111.56(12) . . ?
 C1A Si1A C9A 115.62(12) . . ?
 C1A Si1A Li1A 51.48(11) . . ?
 C2A Si1A Li1A 62.05(11) . . ?
 C8A Si1A C2A 108.20(12) . . ?
 C8A Si1A Li1A 101.14(13) . . ?
 C9A Si1A C2A 106.81(12) . . ?
 C9A Si1A C8A 107.84(14) . . ?
 C9A Si1A Li1A 151.00(13) . . ?
 Si1A C1A Li1A 88.53(14) . . ?
 Si1A C1A H1AA 111(2) . . ?
 Si1A C1A H1AB 101(2) . . ?
 Si1A C1A Li1B 117.03(16) . . ?
 Si1A C1A Li1D 152.48(16) . . ?
 Li1A C1A H1AA 105(2) . . ?
 Li1A C1A H1AB 141(2) . . ?
 Li1A C1A Li1D 68.38(16) . . ?
 H1AA C1A H1AB 107(3) . . ?
 Li1B C1A Li1A 67.89(16) . . ?
 Li1B C1A H1AA 131(2) . . ?
 Li1B C1A H1AB 74(2) . . ?
 Li1B C1A Li1D 69.02(16) . . ?
 Li1D C1A H1AA 64(2) . . ?
 Li1D C1A H1AB 107(2) . . ?
 Si1A C2A Li1A 77.37(12) . . ?
 C3A C2A Si1A 123.66(19) . . ?
 C3A C2A C7A 116.5(2) . . ?
 C3A C2A Li1A 105.2(2) . . ?
 C7A C2A Si1A 119.84(18) . . ?
 C7A C2A Li1A 87.52(19) . . ?
 C2A C3A H3A 119.2 . . ?
 C4A C3A C2A 121.6(3) . . ?
 C4A C3A H3A 119.2 . . ?
 C3A C4A H4A 119.8 . . ?
 C5A C4A C3A 120.4(3) . . ?
 C5A C4A H4A 119.8 . . ?
 C4A C5A H5A 120.3 . . ?
 C6A C5A C4A 119.5(3) . . ?
 C6A C5A H5A 120.3 . . ?
 C5A C6A H6A 120.0 . . ?
 C5A C6A C7A 120.0(3) . . ?
 C7A C6A H6A 120.0 . . ?
 C2A C7A H7A 119.0 . . ?
 C6A C7A C2A 122.1(3) . . ?
 C6A C7A H7A 119.0 . . ?
 Si1A C8A H8AA 109.5 . . ?
 Si1A C8A H8AB 109.5 . . ?
 Si1A C8A H8AC 109.5 . . ?
 H8AA C8A H8AB 109.5 . . ?
 H8AA C8A H8AC 109.5 . . ?
 H8AB C8A H8AC 109.5 . . ?
 Si1A C9A H9AA 109.5 . . ?
 Si1A C9A H9AB 109.5 . . ?
 Si1A C9A H9AC 109.5 . . ?
 H9AA C9A H9AB 109.5 . . ?
 H9AA C9A H9AC 109.5 . . ?
 H9AB C9A H9AC 109.5 . . ?
 Si1A Li1A H1CA 108.8(10) . . ?
 Si1A Li1A H1DB 129.3(14) . . ?
 C1A Li1A Si1A 39.99(9) . . ?
 C1A Li1A C2A 76.48(15) . . ?
 C1A Li1A Li1B 55.87(14) . . ?
 C1A Li1A C1C 109.11(19) . . ?
 C1A Li1A Li1C 103.63(18) . . ?
 C1A Li1A H1CA 123.2(10) . . ?
 C1A Li1A Li1D 56.33(14) . . ?
 C1A Li1A H1DB 118.9(13) . . ?
 C2A Li1A Si1A 40.58(8) . . ?
 C2A Li1A H1CA 106.8(11) . . ?
 C2A Li1A H1DB 101.8(15) . . ?
 Li1B Li1A Si1A 80.60(15) . . ?
 Li1B Li1A C2A 120.09(19) . . ?
 Li1B Li1A Li1C 59.64(16) . . ?
 Li1B Li1A H1CA 77.3(11) . . ?
 Li1B Li1A Li1D 60.89(16) . . ?
 Li1B Li1A H1DB 131.0(14) . . ?
 C1C Li1A Si1A 110.65(17) . . ?
 C1C Li1A C2A 123.71(19) . . ?
 C1C Li1A Li1B 56.69(15) . . ?
 C1C Li1A Li1C 55.67(14) . . ?
 C1C Li1A H1CA 22.7(11) . . ?
 C1C Li1A Li1D 105.02(19) . . ?
 C1C Li1A H1DB 119.8(14) . . ?
 Li1C Li1A Si1A 139.30(18) . . ?
 Li1C Li1A C2A 179.4(2) . . ?
 Li1C Li1A H1CA 72.7(11) . . ?
 Li1C Li1A H1DB 78.7(15) . . ?
 H1CA Li1A H1DB 115.7(17) . . ?
 C1D Li1A Si1A 140.20(19) . . ?
 C1D Li1A C1A 110.82(19) . . ?
 C1D Li1A C2A 126.18(19) . . ?
 C1D Li1A Li1B 104.89(19) . . ?
 C1D Li1A C1C 104.62(19) . . ?
 C1D Li1A Li1C 54.37(14) . . ?
 C1D Li1A H1CA 110.8(10) . . ?
 C1D Li1A Li1D 57.43(14) . . ?
 C1D Li1A H1DB 26.4(14) . . ?
 Li1D Li1A Si1A 95.22(16) . . ?
 Li1D Li1A C2A 121.08(19) . . ?
 Li1D Li1A Li1C 59.37(16) . . ?
 Li1D Li1A H1CA 127.3(11) . . ?
 Li1D Li1A H1DB 76.7(14) . . ?
 C1B Si1B C2B 106.27(11) . . ?
 C1B Si1B C8B 116.90(12) . . ?
 C1B Si1B C9B 110.62(13) . . ?
 C1B Si1B Li1B 50.53(11) . . ?
 C2B Si1B Li1B 58.81(10) . . ?
 C8B Si1B C2B 106.25(12) . . ?
 C8B Si1B Li1B 143.39(13) . . ?
 C9B Si1B C2B 107.65(12) . . ?
 C9B Si1B C8B 108.68(13) . . ?
 C9B Si1B Li1B 107.79(12) . . ?
 Si1B C1B Li1B 90.45(14) . . ?
 Si1B C1B H1BA 107(2) . . ?
 Si1B C1B H1BB 108(3) . . ?
 Si1B C1B Li1C 156.32(17) . . ?
 Si1B C1B Li1D 112.25(17) . . ?
 Li1B C1B H1BA 146(2) . . ?
 Li1B C1B H1BB 96(3) . . ?
 Li1B C1B Li1C 66.97(16) . . ?
 H1BA C1B H1BB 105(3) . . ?
 Li1C C1B H1BA 96(2) . . ?
 Li1C C1B H1BB 69(3) . . ?
 Li1D C1B Li1B 68.86(16) . . ?
 Li1D C1B H1BA 77(2) . . ?
 Li1D C1B H1BB 137(3) . . ?
 Li1D C1B Li1C 67.44(16) . . ?
 Si1B C2B Li1B 81.23(12) . . ?
 C3B C2B Si1B 119.88(19) . . ?
 C3B C2B C7B 116.2(2) . . ?
 C3B C2B Li1B 78.38(17) . . ?
 C7B C2B Si1B 123.81(19) . . ?
 C7B C2B Li1B 106.68(19) . . ?
 C2B C3B H3B 118.9 . . ?
 C2B C3B Li1B 70.34(16) . . ?
 C4B C3B C2B 122.2(3) . . ?
 C4B C3B H3B 118.9 . . ?
 C4B C3B Li1B 109.9(2) . . ?
 Li1B C3B H3B 89.8 . . ?
 C3B C4B H4B 120.0 . . ?
 C5B C4B C3B 119.9(3) . . ?
 C5B C4B H4B 120.0 . . ?
 C4B C5B H5B 120.4 . . ?
 C6B C5B C4B 119.2(3) . . ?
 C6B C5B H5B 120.4 . . ?
 C5B C6B H6B 119.7 . . ?
 C5B C6B C7B 120.6(3) . . ?
 C7B C6B H6B 119.7 . . ?
 C2B C7B H7B 119.1 . . ?
 C6B C7B C2B 121.8(3) . . ?
 C6B C7B H7B 119.1 . . ?
 Si1B C8B H8BA 109.5 . . ?
 Si1B C8B H8BB 109.5 . . ?
 Si1B C8B H8BC 109.5 . . ?
 H8BA C8B H8BB 109.5 . . ?
 H8BA C8B H8BC 109.5 . . ?
 H8BB C8B H8BC 109.5 . . ?
 Si1B C9B H9BA 109.5 . . ?
 Si1B C9B H9BB 109.5 . . ?
 Si1B C9B H9BC 109.5 . . ?
 H9BA C9B H9BB 109.5 . . ?
 H9BA C9B H9BC 109.5 . . ?
 H9BB C9B H9BC 109.5 . . ?
 C1A Li1B Li1A 56.24(14) . . ?
 C1A Li1B H1AB 25.2(10) . . ?
 C1A Li1B Si1B 102.82(16) . . ?
 C1A Li1B C1B 106.70(19) . . ?
 C1A Li1B C2B 107.38(18) . . ?
 C1A Li1B C3B 132.34(19) . . ?
 C1A Li1B C1C 109.54(18) . . ?
 C1A Li1B Li1C 105.15(19) . . ?
 C1A Li1B H1CB 111.5(10) . . ?
 C1A Li1B Li1D 56.19(15) . . ?
 Li1A Li1B H1AB 81.1(10) . . ?
 Li1A Li1B Si1B 136.68(18) . . ?
 Li1A Li1B C2B 163.6(2) . . ?
 Li1A Li1B C3B 161.1(2) . . ?
 Li1A Li1B Li1C 61.16(16) . . ?
 Li1A Li1B H1CB 71.5(9) . . ?
 Li1A Li1B Li1D 60.28(16) . . ?
 H1AB Li1B H1CB 123.2(14) . . ?
 Si1B Li1B H1AB 86.7(10) . . ?
 Si1B Li1B H1CB 145.2(9) . . ?
 C1B Li1B Li1A 105.66(19) . . ?
 C1B Li1B H1AB 105.8(10) . . ?
 C1B Li1B Si1B 39.03(9) . . ?
 C1B Li1B C2B 77.16(14) . . ?
 C1B Li1B C3B 88.43(15) . . ?
 C1B Li1B C1C 109.51(19) . . ?
 C1B Li1B Li1C 56.94(14) . . ?
 C1B Li1B H1CB 129.0(10) . . ?
 C1B Li1B Li1D 55.31(15) . . ?
 C2B Li1B H1AB 82.6(10) . . ?
 C2B Li1B Si1B 39.96(8) . . ?
 C2B Li1B C3B 31.29(9) . . ?
 C2B Li1B H1CB 119.7(9) . . ?
 C2B Li1B Li1D 111.85(19) . . ?
 C3B Li1B H1AB 107.6(10) . . ?
 C3B Li1B Si1B 61.79(10) . . ?
 C3B Li1B H1CB 89.9(9) . . ?
 C1C Li1B Li1A 56.77(14) . . ?
 C1C Li1B H1AB 130.5(10) . . ?
 C1C Li1B Si1B 141.43(18) . . ?
 C1C Li1B C2B 138.2(2) . . ?
 C1C Li1B C3B 106.98(18) . . ?
 C1C Li1B Li1C 56.27(14) . . ?
 C1C Li1B H1CB 25.4(9) . . ?
 C1C Li1B Li1D 104.60(18) . . ?
 Li1C Li1B H1AB 126.6(10) . . ?
 Li1C Li1B Si1B 95.72(16) . . ?
 Li1C Li1B C2B 129.5(2) . . ?
 Li1C Li1B C3B 120.4(2) . . ?
 Li1C Li1B H1CB 81.0(9) . . ?
 Li1C Li1B Li1D 59.66(16) . . ?
 Li1D Li1B H1AB 69.3(10) . . ?
 Li1D Li1B Si1B 76.50(14) . . ?
 Li1D Li1B C3B 138.3(2) . . ?
 Li1D Li1B H1CB 127.8(9) . . ?
 C1C Si1C C2C 108.20(11) . . ?
 C1C Si1C C8C 110.13(12) . . ?
 C1C Si1C C9C 116.25(12) . . ?
 C1C Si1C Li1C 51.93(11) . . ?
 C2C Si1C Li1C 60.43(11) . . ?
 C8C Si1C C2C 106.46(12) . . ?
 C8C Si1C Li1C 104.17(12) . . ?
 C9C Si1C C2C 107.46(12) . . ?
 C9C Si1C C8C 107.89(14) . . ?
 C9C Si1C Li1C 147.88(13) . . ?
 Li1A C1C H1CA 63(2) . . ?
 Li1A C1C H1CB 108(2) . . ?
 Li1B C1C Li1A 66.54(15) . . ?
 Li1B C1C H1CA 123(2) . . ?
 Li1B C1C H1CB 72(2) . . ?
 Si1C C1C Li1A 144.92(17) . . ?
 Si1C C1C Li1B 128.43(16) . . ?
 Si1C C1C Li1C 88.00(15) . . ?
 Si1C C1C H1CA 108(2) . . ?
 Si1C C1C H1CB 107(2) . . ?
 Li1C C1C Li1A 68.20(16) . . ?
 Li1C C1C Li1B 67.09(16) . . ?
 Li1C C1C H1CA 114(2) . . ?
 Li1C C1C H1CB 137(2) . . ?
 H1CA C1C H1CB 100(3) . . ?
 Si1C C2C Li1C 79.05(12) . . ?
 C3C C2C Si1C 121.61(18) . . ?
 C3C C2C Li1C 73.45(17) . . ?
 C7C C2C Si1C 122.72(19) . . ?
 C7C C2C C3C 115.5(2) . . ?
 C7C C2C Li1C 114.7(2) . . ?
 C2C C3C H3C 118.6 . . ?
 C2C C3C Li1C 74.31(17) . . ?
 C4C C3C C2C 122.8(2) . . ?
 C4C C3C H3C 118.6 . . ?
 C4C C3C Li1C 113.7(2) . . ?
 Li1C C3C H3C 82.1 . . ?
 C3C C4C H4C 120.0 . . ?
 C3C C4C C5C 120.0(3) . . ?
 C5C C4C H4C 120.0 . . ?
 C4C C5C H5C 120.3 . . ?
 C4C C5C C6C 119.5(3) . . ?
 C6C C5C H5C 120.3 . . ?
 C5C C6C H6C 120.0 . . ?
 C7C C6C C5C 120.0(3) . . ?
 C7C C6C H6C 120.0 . . ?
 C2C C7C H7C 118.9 . . ?
 C6C C7C C2C 122.2(3) . . ?
 C6C C7C H7C 118.9 . . ?
 Si1C C8C H8CA 109.5 . . ?
 Si1C C8C H8CB 109.5 . . ?
 Si1C C8C H8CC 109.5 . . ?
 H8CA C8C H8CB 109.5 . . ?
 H8CA C8C H8CC 109.5 . . ?
 H8CB C8C H8CC 109.5 . . ?
 Si1C C9C H9CA 109.5 . . ?
 Si1C C9C H9CB 109.5 . . ?
 Si1C C9C H9CC 109.5 . . ?
 H9CA C9C H9CB 109.5 . . ?
 H9CA C9C H9CC 109.5 . . ?
 H9CB C9C H9CC 109.5 . . ?
 Li1A Li1C H1BB 120.2(12) . . ?
 Li1A Li1C Si1C 92.99(15) . . ?
 Li1A Li1C C2C 118.58(19) . . ?
 Li1A Li1C H1DA 69.9(11) . . ?
 C1B Li1C Li1A 103.42(19) . . ?
 C1B Li1C Li1B 56.09(14) . . ?
 C1B Li1C H1BB 21.3(12) . . ?
 C1B Li1C Si1C 119.02(17) . . ?
 C1B Li1C C2C 131.0(2) . . ?
 C1B Li1C C3C 104.09(18) . . ?
 C1B Li1C Li1D 55.58(15) . . ?
 C1B Li1C H1DA 128.9(11) . . ?
 Li1B Li1C Li1A 59.20(16) . . ?
 Li1B Li1C H1BB 64.4(11) . . ?
 Li1B Li1C Si1C 87.15(15) . . ?
 Li1B Li1C C2C 126.7(2) . . ?
 Li1B Li1C C3C 132.6(2) . . ?
 Li1B Li1C Li1D 60.98(16) . . ?
 Li1B Li1C H1DA 126.5(12) . . ?
 H1BB Li1C H1DA 143.5(15) . . ?
 Si1C Li1C H1BB 102.7(11) . . ?
 Si1C Li1C H1DA 112.0(11) . . ?
 C1C Li1C Li1A 56.13(14) . . ?
 C1C Li1C C1B 109.07(18) . . ?
 C1C Li1C Li1B 56.65(14) . . ?
 C1C Li1C H1BB 106.2(11) . . ?
 C1C Li1C Si1C 40.07(9) . . ?
 C1C Li1C C2C 78.16(15) . . ?
 C1C Li1C C3C 104.58(18) . . ?
 C1C Li1C Li1D 105.98(19) . . ?
 C1C Li1C H1DA 107.4(11) . . ?
 C2C Li1C H1BB 109.8(12) . . ?
 C2C Li1C Si1C 40.52(8) . . ?
 C2C Li1C H1DA 90.6(12) . . ?
 C3C Li1C Li1A 150.6(2) . . ?
 C3C Li1C H1BB 84.8(12) . . ?
 C3C Li1C Si1C 64.53(12) . . ?
 C3C Li1C C2C 32.24(9) . . ?
 C3C Li1C H1DA 99.9(12) . . ?
 C1D Li1C Li1A 55.30(15) . . ?
 C1D Li1C C1B 110.6(2) . . ?
 C1D Li1C Li1B 105.3(2) . . ?
 C1D Li1C H1BB 130.0(12) . . ?
 C1D Li1C Si1C 126.35(18) . . ?
 C1D Li1C C1C 105.87(19) . . ?
 C1D Li1C C2C 113.64(18) . . ?
 C1D Li1C C3C 122.10(19) . . ?
 C1D Li1C Li1D 57.99(15) . . ?
 C1D Li1C H1DA 23.6(11) . . ?
 Li1D Li1C Li1A 60.08(16) . . ?
 Li1D Li1C H1BB 76.8(12) . . ?
 Li1D Li1C Si1C 145.31(19) . . ?
 Li1D Li1C C2C 171.2(2) . . ?
 Li1D Li1C C3C 147.7(2) . . ?
 Li1D Li1C H1DA 80.8(12) . . ?
 C1D Si1D C2D 109.46(11) . . ?
 C1D Si1D C8D 111.95(17) . . ?
 C1D Si1D C9D 112.44(16) . . ?
 C1D Si1D Li1D 52.12(11) . . ?
 C2D Si1D Li1D 58.73(11) . . ?
 C8D Si1D C2D 107.50(14) . . ?
 C8D Si1D C9D 110.0(2) . . ?
 C8D Si1D Li1D 115.17(17) . . ?
 C9D Si1D C2D 105.16(14) . . ?
 C9D Si1D Li1D 134.73(17) . . ?
 Li1A C1D Li1D 68.09(16) . . ?
 Li1A C1D H1DA 110(2) . . ?
 Li1A C1D H1DB 64(3) . . ?
 Li1C C1D Li1A 70.33(16) . . ?
 Li1C C1D Li1D 67.95(16) . . ?
 Li1C C1D H1DA 67(2) . . ?
 Li1C C1D H1DB 128(3) . . ?
 Si1D C1D Li1A 144.02(18) . . ?
 Si1D C1D Li1C 127.35(17) . . ?
 Si1D C1D Li1D 88.84(14) . . ?
 Si1D C1D H1DA 106(2) . . ?
 Si1D C1D H1DB 104(3) . . ?
 Li1D C1D H1DA 132(2) . . ?
 Li1D C1D H1DB 113(3) . . ?
 H1DA C1D H1DB 106(3) . . ?
 Si1D C2D Li1D 80.96(13) . . ?
 C3D C2D Si1D 124.4(2) . . ?
 C3D C2D Li1D 99.6(2) . . ?
 C7D C2D Si1D 119.6(2) . . ?
 C7D C2D C3D 116.0(3) . . ?
 C7D C2D Li1D 91.2(2) . . ?
 C2D C3D H3D 119.1 . . ?
 C4D C3D C2D 121.8(3) . . ?
 C4D C3D H3D 119.1 . . ?
 C3D C4D H4D 119.9 . . ?
 C5D C4D C3D 120.3(3) . . ?
 C5D C4D H4D 119.9 . . ?
 C4D C5D H5D 120.1 . . ?
 C6D C5D C4D 119.8(3) . . ?
 C6D C5D H5D 120.1 . . ?
 C5D C6D H6D 120.3 . . ?
 C5D C6D C7D 119.5(3) . . ?
 C7D C6D H6D 120.3 . . ?
 C2D C7D C6D 122.6(3) . . ?
 C2D C7D H7D 118.7 . . ?
 C6D C7D H7D 118.7 . . ?
 Si1D C8D H8DA 109.5 . . ?
 Si1D C8D H8DB 109.5 . . ?
 Si1D C8D H8DC 109.5 . . ?
 H8DA C8D H8DB 109.5 . . ?
 H8DA C8D H8DC 109.5 . . ?
 H8DB C8D H8DC 109.5 . . ?
 Si1D C9D H9DA 109.5 . . ?
 Si1D C9D H9DB 109.5 . . ?
 Si1D C9D H9DC 109.5 . . ?
 H9DA C9D H9DB 109.5 . . ?
 H9DA C9D H9DC 109.5 . . ?
 H9DB C9D H9DC 109.5 . . ?
 C1A Li1D Li1A 55.29(14) . . ?
 C1A Li1D H1AA 25.3(10) . . ?
 C1A Li1D Li1B 54.79(14) . . ?
 C1A Li1D H1BA 129.1(10) . . ?
 C1A Li1D Li1C 103.76(19) . . ?
 C1A Li1D Si1D 130.01(18) . . ?
 C1A Li1D C1D 107.04(19) . . ?
 C1A Li1D C2D 125.4(2) . . ?
 Li1A Li1D H1AA 70.3(10) . . ?
 Li1A Li1D Li1B 58.84(16) . . ?
 Li1A Li1D H1BA 123.3(11) . . ?
 Li1A Li1D Si1D 90.00(15) . . ?
 H1AA Li1D H1BA 142.5(14) . . ?
 C1B Li1D C1A 105.90(18) . . ?
 C1B Li1D Li1A 104.89(19) . . ?
 C1B Li1D H1AA 124.9(10) . . ?
 C1B Li1D Li1B 55.84(14) . . ?
 C1B Li1D H1BA 24.8(10) . . ?
 C1B Li1D Li1C 56.97(15) . . ?
 C1B Li1D Si1D 118.23(18) . . ?
 C1B Li1D C1D 108.2(2) . . ?
 C1B Li1D C2D 124.2(2) . . ?
 Li1B Li1D H1AA 79.5(11) . . ?
 Li1B Li1D H1BA 80.5(10) . . ?
 Li1B Li1D Si1D 139.18(19) . . ?
 Li1C Li1D Li1A 60.55(16) . . ?
 Li1C Li1D H1AA 127.0(11) . . ?
 Li1C Li1D Li1B 59.36(16) . . ?
 Li1C Li1D H1BA 65.2(10) . . ?
 Li1C Li1D Si1D 83.23(15) . . ?
 Li1C Li1D C2D 120.20(19) . . ?
 Si1D Li1D H1AA 116.6(10) . . ?
 Si1D Li1D H1BA 99.2(10) . . ?
 C1D Li1D Li1A 54.48(14) . . ?
 C1D Li1D H1AA 110.7(10) . . ?
 C1D Li1D Li1B 100.97(19) . . ?
 C1D Li1D H1BA 104.1(10) . . ?
 C1D Li1D Li1C 54.06(14) . . ?
 C1D Li1D Si1D 39.03(9) . . ?
 C1D Li1D C2D 78.53(14) . . ?
 C2D Li1D Li1A 120.79(19) . . ?
 C2D Li1D H1AA 100.8(11) . . ?
 C2D Li1D Li1B 179.5(2) . . ?
 C2D Li1D H1BA 99.5(10) . . ?
 C2D Li1D Si1D 40.31(8) . . ?

loop_
  _geom_torsion_atom_site_label_1
  _geom_torsion_atom_site_label_2
  _geom_torsion_atom_site_label_3
  _geom_torsion_atom_site_label_4
  _geom_torsion
  _geom_torsion_site_symmetry_1
  _geom_torsion_site_symmetry_2
  _geom_torsion_site_symmetry_3
  _geom_torsion_site_symmetry_4
  _geom_torsion_publ_flag
 Si1A C2A C3A C4A -178.7(2) . . . . ?
 Si1A C2A C7A C6A 179.3(2) . . . . ?
 C2A Si1A C1A Li1A 30.65(16) . . . . ?
 C2A Si1A C1A Li1B 94.82(18) . . . . ?
 C2A Si1A C1A Li1D -1.5(4) . . . . ?
 C2A C3A C4A C5A -1.5(5) . . . . ?
 C3A C2A C7A C6A -1.0(4) . . . . ?
 C3A C4A C5A C6A 0.7(5) . . . . ?
 C4A C5A C6A C7A -0.1(5) . . . . ?
 C5A C6A C7A C2A 0.3(5) . . . . ?
 C7A C2A C3A C4A 1.6(4) . . . . ?
 C8A Si1A C1A Li1A -87.20(17) . . . . ?
 C8A Si1A C1A Li1B -23.0(2) . . . . ?
 C8A Si1A C1A Li1D -119.3(4) . . . . ?
 C9A Si1A C1A Li1A 149.10(15) . . . . ?
 C9A Si1A C1A Li1B -146.73(18) . . . . ?
 C9A Si1A C1A Li1D 117.0(4) . . . . ?
 Li1A Si1A C1A Li1B 64.17(18) . . . . ?
 Li1A Si1A C1A Li1D -32.1(3) . . . . ?
 Li1A C2A C3A C4A 96.5(3) . . . . ?
 Li1A C2A C7A C6A -106.8(3) . . . . ?
 Si1B C2B C3B C4B 174.3(2) . . . . ?
 Si1B C2B C3B Li1B 72.68(17) . . . . ?
 Si1B C2B C7B C6B -174.7(2) . . . . ?
 C2B Si1B C1B Li1B -20.07(16) . . . . ?
 C2B Si1B C1B Li1C -3.0(5) . . . . ?
 C2B Si1B C1B Li1D -87.33(17) . . . . ?
 C2B C3B C4B C5B 0.6(4) . . . . ?
 C3B C2B C7B C6B 0.8(4) . . . . ?
 C3B C4B C5B C6B 0.8(4) . . . . ?
 C4B C5B C6B C7B -1.3(5) . . . . ?
 C5B C6B C7B C2B 0.5(5) . . . . ?
 C7B C2B C3B C4B -1.4(4) . . . . ?
 C7B C2B C3B Li1B -103.0(2) . . . . ?
 C8B Si1B C1B Li1B -138.43(16) . . . . ?
 C8B Si1B C1B Li1C -121.4(4) . . . . ?
 C8B Si1B C1B Li1D 154.31(17) . . . . ?
 C9B Si1B C1B Li1B 96.49(16) . . . . ?
 C9B Si1B C1B Li1C 113.6(5) . . . . ?
 C9B Si1B C1B Li1D 29.23(19) . . . . ?
 Li1B Si1B C1B Li1C 17.1(4) . . . . ?
 Li1B Si1B C1B Li1D -67.26(18) . . . . ?
 Li1B C2B C3B C4B 101.6(3) . . . . ?
 Li1B C2B C7B C6B -84.2(3) . . . . ?
 Li1B C3B C4B C5B 79.4(3) . . . . ?
 Si1C C2C C3C C4C 173.8(2) . . . . ?
 Si1C C2C C3C Li1C 65.45(19) . . . . ?
 Si1C C2C C7C C6C -174.2(2) . . . . ?
 C1C Si1C C2C C3C -83.8(2) . . . . ?
 C1C Si1C C2C C7C 91.3(2) . . . . ?
 C1C Si1C C2C Li1C -21.12(14) . . . . ?
 C2C Si1C C1C Li1A -22.4(3) . . . . ?
 C2C Si1C C1C Li1B 81.8(2) . . . . ?
 C2C Si1C C1C Li1C 23.46(15) . . . . ?
 C2C C3C C4C C5C 1.0(5) . . . . ?
 C3C C2C C7C C6C 1.2(4) . . . . ?
 C3C C4C C5C C6C 0.1(5) . . . . ?
 C4C C5C C6C C7C -0.5(5) . . . . ?
 C5C C6C C7C C2C -0.1(5) . . . . ?
 C7C C2C C3C C4C -1.6(4) . . . . ?
 C7C C2C C3C Li1C -110.0(2) . . . . ?
 C8C Si1C C1C Li1A -138.4(3) . . . . ?
 C8C Si1C C1C Li1B -34.2(2) . . . . ?
 C8C Si1C C1C Li1C -92.53(16) . . . . ?
 C8C Si1C C2C C3C 34.6(2) . . . . ?
 C8C Si1C C2C C7C -150.3(2) . . . . ?
 C8C Si1C C2C Li1C 97.23(14) . . . . ?
 C9C Si1C C1C Li1A 98.5(3) . . . . ?
 C9C Si1C C1C Li1B -157.3(2) . . . . ?
 C9C Si1C C1C Li1C 144.41(16) . . . . ?
 C9C Si1C C2C C3C 150.0(2) . . . . ?
 C9C Si1C C2C C7C -34.9(3) . . . . ?
 C9C Si1C C2C Li1C -147.38(15) . . . . ?
 Li1C Si1C C1C Li1A -45.9(3) . . . . ?
 Li1C Si1C C1C Li1B 58.3(2) . . . . ?
 Li1C Si1C C2C C3C -62.6(2) . . . . ?
 Li1C Si1C C2C C7C 112.4(2) . . . . ?
 Li1C C2C C3C C4C 108.3(3) . . . . ?
 Li1C C2C C7C C6C -81.5(3) . . . . ?
 Li1C C3C C4C C5C 87.1(3) . . . . ?
 Si1D C2D C3D C4D -177.1(2) . . . . ?
 Si1D C2D C7D C6D 178.2(2) . . . . ?
 C2D Si1D C1D Li1A -34.9(3) . . . . ?
 C2D Si1D C1D Li1C 74.4(2) . . . . ?
 C2D Si1D C1D Li1D 13.57(17) . . . . ?
 C2D C3D C4D C5D -1.3(5) . . . . ?
 C3D C2D C7D C6D -0.3(4) . . . . ?
 C3D C4D C5D C6D 0.3(5) . . . . ?
 C4D C5D C6D C7D 0.7(5) . . . . ?
 C5D C6D C7D C2D -0.7(5) . . . . ?
 C7D C2D C3D C4D 1.3(4) . . . . ?
 C8D Si1D C1D Li1A -154.0(3) . . . . ?
 C8D Si1D C1D Li1C -44.7(3) . . . . ?
 C8D Si1D C1D Li1D -105.52(19) . . . . ?
 C9D Si1D C1D Li1A 81.6(3) . . . . ?
 C9D Si1D C1D Li1C -169.1(2) . . . . ?
 C9D Si1D C1D Li1D 130.05(19) . . . . ?
 Li1D Si1D C1D Li1A -48.5(3) . . . . ?
 Li1D Si1D C1D Li1C 60.8(2) . . . . ?
 Li1D C2D C3D C4D 97.4(3) . . . . ?
 Li1D C2D C7D C6D -101.6(3) . . . . ?

_shelx_res_file
;
TITL mrc2378_a.res in P-1
    mrc2378.res
    created by SHELXL-2018/3 at 16:01:28 on 10-Aug-2023
REM Old TITL MRC2378 in P-1
REM SHELXT solution in P-1: R1 0.132, Rweak 0.004, Alpha 0.037
REM <I/s> 0.000 for 0 systematic absences, Orientation as input
REM Formula found by SHELXT: C36 Li4 Si4
CELL 1.54184 12.6223 12.8053 13.0737 74.62 77.089 74.539
ZERR 2 0.0006 0.0008 0.0008 0.005 0.005 0.005
LATT 1
SFAC C H Li Si
UNIT 72 104 8 8
SIMU

L.S. 40
PLAN  16
SIZE 0.12 0.05 0.07
TEMP 173
CONF
BOND
list 4
MORE -1
BOND $H
fmap 2 53
acta
OMIT 14 7 3
OMIT 12 10 1
REM <olex2.extras>
REM <HklSrc "%.\\MRC2378.hkl">
REM </olex2.extras>

WGHT    0.040300
FVAR       0.54924
SI1A  4    1.027833    0.622869    0.204132    11.00000    0.03066    0.03058 =
         0.03216   -0.00876   -0.00375   -0.00467
C1A   1    0.903229    0.728815    0.169278    11.00000    0.03519    0.02883 =
         0.03444   -0.00461   -0.00519   -0.00602
C2A   1    0.983175    0.484627    0.253457    11.00000    0.03198    0.03083 =
         0.03545   -0.00754   -0.00423   -0.00368
C3A   1    1.001330    0.412834    0.351345    11.00000    0.05337    0.04553 =
         0.03507   -0.00210   -0.00890   -0.01516
AFIX  43
H3A   2    1.035795    0.432914    0.396808    11.00000   -1.20000
AFIX   0
C4A   1    0.969282    0.311859    0.382953    11.00000    0.07818    0.04536 =
         0.04219    0.00563   -0.00476   -0.01931
AFIX  43
H4A   2    0.984054    0.264612    0.448163    11.00000   -1.20000
AFIX   0
C5A   1    0.915737    0.281224    0.318315    11.00000    0.05501    0.03640 =
         0.06114   -0.00804    0.00460   -0.01714
AFIX  43
H5A   2    0.893608    0.213903    0.339988    11.00000   -1.20000
AFIX   0
C6A   1    0.895357    0.350687    0.221901    11.00000    0.05952    0.04012 =
         0.06710   -0.01469   -0.01983   -0.01212
AFIX  43
H6A   2    0.859348    0.330599    0.177718    11.00000   -1.20000
AFIX   0
C7A   1    0.928503    0.451206    0.190106    11.00000    0.06443    0.03137 =
         0.05116   -0.00509   -0.02517   -0.00602
AFIX  43
H7A   2    0.913784    0.497664    0.124543    11.00000   -1.20000
AFIX   0
C8A   1    1.081264    0.648967    0.315491    11.00000    0.04175    0.04899 =
         0.05502   -0.01970   -0.01692   -0.00581
AFIX 137
H8AA  2    1.024461    0.648256    0.378110    11.00000   -1.50000
H8AB  2    1.100898    0.720024    0.293385    11.00000   -1.50000
H8AC  2    1.145840    0.592008    0.332094    11.00000   -1.50000
AFIX   0
C9A   1    1.146836    0.605857    0.090753    11.00000    0.03911    0.04852 =
         0.04852   -0.01211    0.00506   -0.00594
AFIX 137
H9AA  2    1.207049    0.547905    0.116355    11.00000   -1.50000
H9AB  2    1.171551    0.674213    0.063062    11.00000   -1.50000
H9AC  2    1.122948    0.586727    0.034686    11.00000   -1.50000
AFIX   0
LI1A  3    0.799695    0.626191    0.297222    11.00000    0.03681    0.03084 =
         0.03448   -0.00526   -0.00485   -0.00507
H1AA  2    0.885567    0.724880    0.102275    11.00000    0.06230
H1AB  2    0.930320    0.795384    0.155228    11.00000    0.06680
SI1B  4    0.723629    1.042397    0.169318    11.00000    0.03373    0.02697 =
         0.03260   -0.00460   -0.00359   -0.00621
C1B   1    0.650282    0.928455    0.230008    11.00000    0.03053    0.03064 =
         0.04036   -0.00670   -0.00779   -0.00638
C2B   1    0.846034    1.011899    0.243093    11.00000    0.03728    0.02945 =
         0.03658   -0.01038   -0.00254   -0.01285
C3B   1    0.828062    0.992216    0.355228    11.00000    0.04330    0.04249 =
         0.03932   -0.00999   -0.00311   -0.01697
AFIX  43
H3B   2    0.755271    1.000839    0.392091    11.00000   -1.20000
AFIX   0
C4B   1    0.915225    0.960199    0.413547    11.00000    0.06610    0.04484 =
         0.04296   -0.00738   -0.01760   -0.02108
AFIX  43
H4B   2    0.900393    0.947044    0.488242    11.00000   -1.20000
AFIX   0
C5B   1    1.024318    0.947879    0.360300    11.00000    0.05629    0.04747 =
         0.06609   -0.01591   -0.02902   -0.01313
AFIX  43
H5B   2    1.083137    0.925604    0.398868    11.00000   -1.20000
AFIX   0
C6B   1    1.044659    0.968996    0.249613    11.00000    0.03926    0.06570 =
         0.06880   -0.02936   -0.00454   -0.01907
AFIX  43
H6B   2    1.117624    0.962388    0.213329    11.00000   -1.20000
AFIX   0
C7B   1    0.957774    0.999887    0.191966    11.00000    0.04135    0.05602 =
         0.04132   -0.01736   -0.00003   -0.01949
AFIX  43
H7B   2    0.973598    1.013107    0.117290    11.00000   -1.20000
AFIX   0
C8B   1    0.642913    1.186209    0.180594    11.00000    0.05186    0.02978 =
         0.05921   -0.00890   -0.00289   -0.00471
AFIX 137
H8BA  2    0.577137    1.203738    0.148536    11.00000   -1.50000
H8BB  2    0.688369    1.238651    0.143955    11.00000   -1.50000
H8BC  2    0.621977    1.189744    0.255056    11.00000   -1.50000
AFIX   0
C9B   1    0.781442    1.042794    0.024026    11.00000    0.05055    0.04599 =
         0.03558   -0.00328   -0.00833   -0.00562
AFIX 137
H9BA  2    0.830495    0.972331    0.018035    11.00000   -1.50000
H9BB  2    0.822020    1.100612   -0.005436    11.00000   -1.50000
H9BC  2    0.721402    1.055644   -0.014885    11.00000   -1.50000
AFIX   0
LI1B  3    0.804232    0.820207    0.295130    11.00000    0.03344    0.03047 =
         0.04132   -0.00855   -0.00640   -0.00634
H1BA  2    0.596614    0.935701    0.185427    11.00000    0.07481
H1BB  2    0.613400    0.939358    0.288483    11.00000    0.07607
SI1C  4    0.643986    0.723366    0.563463    11.00000    0.03313    0.03165 =
         0.02926   -0.00509   -0.00321   -0.00616
C1C   1    0.753645    0.697083    0.447342    11.00000    0.03140    0.03353 =
         0.03165   -0.00779   -0.00501   -0.00393
C2C   1    0.504892    0.726266    0.528458    11.00000    0.03403    0.03092 =
         0.03281   -0.00763    0.00006   -0.00348
C3C   1    0.443289    0.823027    0.469279    11.00000    0.03442    0.03324 =
         0.04730   -0.00767   -0.00070   -0.00402
AFIX  43
H3C   2    0.468320    0.888493    0.453225    11.00000   -1.20000
AFIX   0
C4C   1    0.347701    0.824846    0.434214    11.00000    0.03515    0.05130 =
         0.05442   -0.00303   -0.00757    0.00154
AFIX  43
H4C   2    0.310262    0.890321    0.394354    11.00000   -1.20000
AFIX   0
C5C   1    0.307381    0.729536    0.458183    11.00000    0.03591    0.07168 =
         0.05944   -0.01249   -0.00805   -0.01453
AFIX  43
H5C   2    0.242860    0.730392    0.434535    11.00000   -1.20000
AFIX   0
C6C   1    0.363940    0.632301    0.517917    11.00000    0.04557    0.05322 =
         0.06349   -0.00815   -0.00484   -0.02328
AFIX  43
H6C   2    0.336974    0.567855    0.534937    11.00000   -1.20000
AFIX   0
C7C   1    0.460720    0.631327    0.552209    11.00000    0.04301    0.03712 =
         0.04686   -0.00191   -0.00421   -0.01180
AFIX  43
H7C   2    0.497499    0.565574    0.592251    11.00000   -1.20000
AFIX   0
C8C   1    0.633501    0.863985    0.586881    11.00000    0.05426    0.04714 =
         0.04186   -0.01829    0.00110   -0.01599
AFIX 137
H8CA  2    0.615306    0.919559    0.524018    11.00000   -1.50000
H8CB  2    0.703513    0.867691    0.601426    11.00000   -1.50000
H8CC  2    0.576304    0.876852    0.647216    11.00000   -1.50000
AFIX   0
C9C   1    0.659730    0.620133    0.693603    11.00000    0.04397    0.05502 =
         0.04110    0.00344   -0.00580   -0.00846
AFIX 137
H9CA  2    0.597425    0.639979    0.747579    11.00000   -1.50000
H9CB  2    0.727395    0.619928    0.715700    11.00000   -1.50000
H9CC  2    0.662449    0.547518    0.684312    11.00000   -1.50000
AFIX   0
LI1C  3    0.620155    0.765396    0.342012    11.00000    0.03250    0.03705 =
         0.03989   -0.00704   -0.00770   -0.00993
H1CA  2    0.779756    0.624791    0.456591    11.00000    0.06127
H1CB  2    0.819115    0.719422    0.456331    11.00000    0.06055
SI1D  4    0.569331    0.654501    0.134929    11.00000    0.03467    0.04297 =
         0.03735   -0.00737   -0.00824   -0.01428
C1D   1    0.637617    0.639996    0.249421    11.00000    0.04428    0.03422 =
         0.03336   -0.00460   -0.00842   -0.01461
C2D   1    0.637675    0.745020    0.010647    11.00000    0.03585    0.04291 =
         0.03195   -0.00862   -0.00965   -0.01179
C3D   1    0.588050    0.853258   -0.035390    11.00000    0.03647    0.04641 =
         0.05506   -0.00495   -0.00858   -0.00649
AFIX  43
H3D   2    0.518280    0.886084   -0.002671    11.00000   -1.20000
AFIX   0
C4D   1    0.639782    0.913367   -0.128601    11.00000    0.06093    0.05192 =
         0.05948    0.00493   -0.01855   -0.01511
AFIX  43
H4D   2    0.603918    0.984969   -0.158320    11.00000   -1.20000
AFIX   0
C5D   1    0.743681    0.867749   -0.177269    11.00000    0.06097    0.06996 =
         0.03655   -0.00492   -0.00711   -0.03503
AFIX  43
H5D   2    0.778329    0.908430   -0.239677    11.00000   -1.20000
AFIX   0
C6D   1    0.796164    0.762299   -0.133770    11.00000    0.04725    0.07437 =
         0.04773   -0.01791    0.00543   -0.01557
AFIX  43
H6D   2    0.866955    0.731172   -0.165896    11.00000   -1.20000
AFIX   0
C7D   1    0.742868    0.702011   -0.041162    11.00000    0.04606    0.04809 =
         0.04904   -0.00867   -0.00334   -0.00410
AFIX  43
H7D   2    0.779016    0.630071   -0.012753    11.00000   -1.20000
AFIX   0
C8D   1    0.418794    0.722051    0.159316    11.00000    0.03509    0.09853 =
         0.06795    0.01369   -0.00563   -0.00995
AFIX 137
H8DA  2    0.380937    0.675525    0.218317    11.00000   -1.50000
H8DB  2    0.387262    0.732908    0.095914    11.00000   -1.50000
H8DC  2    0.410487    0.792585    0.176303    11.00000   -1.50000
AFIX   0
C9D   1    0.587247    0.518443    0.097441    11.00000    0.11507    0.07409 =
         0.06384   -0.02644   -0.00472   -0.05827
AFIX 137
H9DA  2    0.665134    0.484336    0.084635    11.00000   -1.50000
H9DB  2    0.556170    0.530961    0.033444    11.00000   -1.50000
H9DC  2    0.549604    0.470416    0.155064    11.00000   -1.50000
AFIX   0
LI1D  3    0.720959    0.783024    0.151525    11.00000    0.03868    0.03663 =
         0.03724   -0.00728   -0.00821   -0.01189
H1DA  2    0.585625    0.634621    0.306647    11.00000    0.06844
H1DB  2    0.688900    0.566377    0.255112    11.00000    0.09994
HKLF 4


REM  mrc2378_a.res in P-1
REM wR2 = 0.1223, GooF = S = 1.000, Restrained GooF = 0.984 for all data
REM R1 = 0.0449 for 5338 Fo > 4sig(Fo) and 0.0689 for all 7389 data
REM 437 parameters refined using 240 restraints

END

WGHT      0.0403      0.0000

REM Highest difference peak  0.333,  deepest hole -0.303,  1-sigma level  0.051
Q1    1   0.5000  0.7012  0.1556  11.00000  0.05    0.33
Q2    1   0.5146  0.5669  0.1011  11.00000  0.05    0.29
Q3    1   0.6279  0.6486  0.1874  11.00000  0.05    0.26
Q4    1   0.7627  1.0388  0.1005  11.00000  0.05    0.23
Q5    1   0.9359  0.6751  0.2225  11.00000  0.05    0.21
Q6    1   0.6450  0.6850  0.6412  11.00000  0.05    0.20
Q7    1   0.5598  0.7245  0.5433  11.00000  0.05    0.20
Q8    1   0.7975  1.0340  0.2221  11.00000  0.05    0.20
Q9    1   0.4550  0.8665  0.3758  11.00000  0.05    0.19
Q10   1   0.6437  0.8046  0.5784  11.00000  0.05    0.19
Q11   1   0.8114  0.7403  0.1926  11.00000  0.05    0.19
Q12   1   0.7607  1.1054 -0.0385  11.00000  0.05    0.19
Q13   1   0.7161  0.9743 -0.0277  11.00000  0.05    0.19
Q14   1   0.7035  0.7202  0.4942  11.00000  0.05    0.19
Q15   1   0.6835  1.2213  0.2361  11.00000  0.05    0.18
Q16   1   0.8989  1.0437  0.2032  11.00000  0.05    0.18
;
_shelx_res_checksum                15761
_shelx_hkl_file
;
   0   0  -1   56.02    4.14
   0   0  -2  434.81   16.23
   0   0  -3 2805.76   51.25
   0   0  -4    1.84    3.42
   0   0  -5  843.73   37.77
   0   0  -6  288.04   24.79
   0   0  -7  273.77   26.93
   0   0  -8  133.69   21.20
   0   0  -9   90.60    9.16
   0   0  -9   92.81    9.05
   0   0 -10   90.87    9.74
   0   0 -10   69.80   17.81
   0   0 -10   87.61    9.34
   0   0 -11    8.59    3.43
   0   0 -11    7.48    3.37
   0   0 -12    1.46    2.69
   0   0 -12   -1.21    2.63
   0   0 -13    0.80    2.48
   0   0 -14    0.47    1.85
   0   0 -15   13.03    2.81
   0   1 -15   57.73    4.90
   0   1 -14    6.83    2.65
   0   1 -13   -0.40    2.85
   0   1 -12  144.45   12.04
   0   1 -12  147.33   12.41
   0   1 -11   -4.16    3.13
   0   1 -11    5.67    3.49
   0   1 -10   33.26    6.05
   0   1 -10   28.82    6.05
   0   1  -9  165.51   26.41
   0   1  -9  180.61   13.03
   0   1  -9  168.08   12.20
   0   1  -8   40.21   12.28
   0   1  -7   86.65   16.46
   0   1  -6  195.44   21.98
   0   1  -5 1065.13   45.25
   0   1  -4   13.76    5.36
   0   1  -3  144.21   13.11
   0   1  -2  274.74   15.07
   0   1  -1   15.44    3.20
   0   1   0    9.18    1.75
   0   1   0    9.76    1.91
   0   1   1  136.25    6.59
   0  -1  -3  155.37   11.51
   0  -1  -4    5.65    3.76
   0  -1  -5  510.84   28.11
   0  -1  -6    2.82    4.25
   0  -1  -7   -0.73    4.29
   0  -1  -8    6.36    5.66
   0  -1  -9   63.35    7.29
   0  -1  -9   53.81   14.06
   0  -1  -9   71.87    8.05
   0  -1 -10   22.97    5.25
   0  -1 -10   30.85    5.92
   0  -1 -11   38.46    7.01
   0  -1 -11   39.27    6.72
   0  -1 -12   21.22    5.01
   0  -1 -13    0.55    2.52
   0  -1 -14   29.26    5.09
   0  -1 -15    5.63    2.02
   0   2 -14   42.07    4.99
   0   2 -13    2.47    2.02
   0   2 -12   53.32    7.40
   0   2 -12   37.09    6.34
   0   2 -11   29.27    5.84
   0   2 -11   19.21    5.05
   0   2 -10   62.74    8.10
   0   2 -10   62.71    8.51
   0   2 -10   69.00   18.00
   0   2  -9  107.28    9.96
   0   2  -9  111.97   22.31
   0   2  -9  119.95   10.95
   0   2  -8  308.43   15.73
   0   2  -8  360.89   37.08
   0  -2   8  329.11   16.63
   0   2  -7  335.14   32.77
   0   2  -6    7.38    5.95
   0   2  -5   58.02   12.34
   0   2  -4   10.15    5.85
   0   2  -3  146.59   14.74
   0  -2   2  320.29    7.86
   0   2  -2  327.92   19.04
   0   2  -1 2278.73   43.20
   0   2   0  261.49   12.37
   0   2   0  251.60   12.63
   0   2   1    6.11    2.24
   0   2   2 9999.00   79.95
   0   2   3  291.11   16.19
   0  -2  -4   35.44    6.71
   0  -2  -5  860.87   35.89
   0  -2  -6   80.88   13.00
   0  -2  -7  573.81   36.59
   0  -2  -8    2.32    5.54
   0  -2  -9   25.36    4.86
   0  -2  -9   28.76    5.29
   0  -2  -9   22.04    9.03
   0  -2 -10    8.42    3.39
   0  -2 -10   13.50    9.44
   0  -2 -10   22.60    5.10
   0  -2 -11    0.19    2.94
   0  -2 -12   41.45    7.15
   0  -2 -13   13.80    4.53
   0  -2 -14    1.83    2.15
   0  -2 -15    4.99    1.98
   0   3 -14   18.51    3.16
   0   3 -13   78.17    7.61
   0   3 -12    3.98    1.98
   0   3 -12    6.36    3.21
   0   3 -11   28.25    5.66
   0   3 -11   27.34    5.97
   0   3 -10  164.30   12.88
   0   3 -10  173.30   13.71
   0   3  -9  121.53   11.34
   0  -3   9  114.67   10.86
   0   3  -9   86.49   19.48
   0   3  -9  124.00   10.89
   0   3  -8   72.32    7.93
   0   3  -8   74.27   18.01
   0  -3   8   77.61    8.40
   0   3  -7  158.84   24.41
   0   3  -6   30.68   10.99
   0   3  -5   23.50    8.94
   0   3  -4   12.54    6.52
   0   3  -3   82.09   12.31
   0   3  -2   35.62    7.58
   0  -3   2   42.68    4.73
   0   3  -1  118.56   11.93
   0   3   0 5640.40   70.48
   0   3   1   60.68    7.10
   0   3   2  995.77   28.71
   0   3   3  106.66   10.39
   0   3   4  123.38   12.58
   0  -3  -5  610.87   30.49
   0  -3  -6   84.43   12.84
   0  -3  -7  224.21   22.74
   0  -3  -8  134.16   19.62
   0  -3  -9    1.70    3.40
   0  -3  -9    1.15    1.96
   0  -3  -9   -3.34    2.24
   0  -3 -10   17.65    6.50
   0  -3 -10   23.88    5.23
   0  -3 -11    2.63    2.27
   0  -3 -12   26.62    5.84
   0  -3 -13   42.33    7.07
   0  -3 -14    3.06    2.89
   0  -3 -15   -0.38    1.52
   0   4 -13    5.14    2.05
   0   4 -12  106.84    9.12
   0   4 -12  110.13    9.62
   0   4 -11   54.03    7.22
   0   4 -11   55.49    7.65
   0   4 -10  163.07   13.33
   0   4 -10  160.71   12.63
   0   4  -9   22.10    5.13
   0  -4   9   22.25    5.33
   0   4  -9   13.41    7.51
   0   4  -9   20.35    5.23
   0  -4   8    6.45    3.71
   0   4  -8    3.16    2.56
   0   4  -8    2.02    9.81
   0  -4   7  245.04   14.61
   0   4  -7  216.82   13.15
   0   4  -7  200.83   28.86
   0   4  -6    4.38    4.79
   0   4  -5  160.12   21.66
   0   4  -4    9.36    6.34
   0   4  -3   50.45   10.87
   0  -4   2  124.60    9.83
   0   4  -2  122.57   15.37
   0   4  -1  114.30   13.01
   0   4  -1  118.19   13.74
   0   4   0   56.78    8.67
   0   4   1  236.09   16.21
   0   4   2   45.05    7.24
   0   4   3  285.96   18.45
   0   4   4   23.14    5.81
   0  -4  -6   40.83    9.35
   0  -4  -7   -6.50    4.45
   0  -4  -8    7.46    4.34
   0  -4  -9    0.19    6.32
   0  -4  -9    7.67    3.00
   0  -4 -10   80.43    9.35
   0  -4 -11   90.54   10.06
   0  -4 -12   63.19    8.62
   0  -4 -13    3.89    3.40
   0  -4 -14   67.27    7.56
   0  -4 -15   32.63    4.53
   0   5 -13   17.64    2.96
   0   5 -12    1.54    1.60
   0   5 -12    1.19    1.46
   0   5 -11    0.06    1.69
   0   5 -11   -1.72    2.18
   0   5 -10   67.63    8.57
   0   5 -10   69.40    8.20
   0   5  -9   -1.14    2.53
   0  -5   9   -0.46    2.88
   0   5  -8   -2.26    2.66
   0  -5   8    2.02    2.35
   0   5  -7    9.33    7.96
   0   5  -7    8.67    2.59
   0  -5   7   19.85    4.90
   0   5  -6   14.63    3.76
   0   5  -6    8.44    7.81
   0  -5   6   12.58    3.84
   0   5  -5    7.46    6.50
   0   5  -4   40.81   11.50
   0   5  -3    3.39    4.66
   0   5  -3    8.60    6.66
   0  -5   2   35.52    6.33
   0   5  -2   26.83    8.11
   0   5  -2   40.35   10.00
   0  -5   1  325.48   20.77
   0   5  -1  320.06   24.18
   0   5   0   23.56    6.79
   0   5   1  160.84   15.42
   0   5   2 1811.74   50.55
   0   5   3    2.73    2.42
   0   5   4  179.82   17.00
   0   5   5  153.55   16.87
   0  -5  -6  723.84   39.01
   0  -5  -7  480.40   34.38
   0  -5  -8   16.38    4.06
   0  -5  -8   15.85    7.04
   0  -5  -9    5.51    2.56
   0  -5  -9    9.97    6.94
   0  -5 -10   17.38    4.60
   0  -5 -11    7.73    3.59
   0  -5 -12    1.49    2.77
   0  -5 -13   10.10    3.81
   0  -5 -14    9.67    3.37
   0  -5 -15   21.59    3.65
   0   6 -12    8.85    2.06
   0   6 -12    9.98    2.49
   0   6 -11   23.32    4.42
   0   6 -11   30.87    4.71
   0   6 -10   69.31    8.27
   0   6 -10   73.14    7.71
   0   6  -9   -0.32    2.54
   0  -6   9   -0.29    2.66
   0  -6   8   70.57    8.90
   0   6  -8   72.84    8.31
   0   6  -7   28.61    5.36
   0  -6   7   27.55    5.64
   0   6  -7   13.61    9.04
   0  -6   6   63.59    8.01
   0   6  -6   76.75    8.02
   0   6  -6   67.74   17.44
   0   6  -6   60.21   16.30
   0   6  -5   77.97    7.61
   0   6  -5   84.42   18.21
   0   6  -5   77.19   18.36
   0  -6   5   78.14    8.44
   0   6  -4    6.79    5.07
   0   6  -4    8.13    6.53
   0   6  -3   33.51   10.76
   0   6  -3   23.99    8.18
   0   6  -2    7.66    5.21
   0  -6   1  305.14   22.55
   0   6  -1  272.14   24.51
   0   6   0   77.39   12.74
   0   6   1  568.48   32.01
   0   6   2  739.48   35.91
   0   6   3    3.39    3.26
   0   6   4   -5.44    3.58
   0   6   5   67.23   11.76
   0  -6  -7   21.08    8.78
   0  -6  -8   -0.77    2.36
   0  -6  -9  103.17   10.14
   0  -6  -9  118.74   21.95
   0  -6 -10   75.05    9.08
   0  -6 -11    2.80    3.14
   0  -6 -12    0.79    3.07
   0  -6 -13   67.84    8.19
   0  -6 -14   95.56    8.47
   0  -6 -15   10.59    2.59
   0   7 -11   36.19    4.17
   0   7 -11   41.36    5.11
   0   7 -10   78.46    7.96
   0   7 -10   76.55    7.11
   0  -7   9   13.72    4.43
   0   7  -9    9.05    2.92
   0   7  -9   12.59    4.12
   0   7  -8   37.60    5.89
   0  -7   8   30.93    6.26
   0   7  -7   54.18    7.12
   0  -7   7   63.32    8.57
   0   7  -6  219.03   13.68
   0   7  -6  241.08   33.89
   0  -7   6  214.75   14.93
   0   7  -5    2.77    1.67
   0  -7   5    2.44    2.14
   0   7  -5   10.66    8.02
   0   7  -4   16.71    7.03
   0  -7   4   20.13    4.65
   0   7  -4   19.90    4.25
   0  -7   4   21.32    4.76
   0   7  -3   26.85    9.49
   0   7  -2 1331.33   63.55
   0  -7   1   29.62    7.79
   0   7  -1   41.76   10.60
   0   7   0   13.22    6.24
   0  -7   0   -2.88    2.53
   0   7   1  457.96   32.10
   0   7   2   -3.66    2.96
   0   7   3  596.38   35.21
   0   7   4   21.61    7.72
   0   7   5  216.12   22.42
   0  -7  -7   42.68    6.28
   0  -7  -8  288.14   16.30
   0  -7  -8  271.47   34.78
   0  -7  -9   31.53    6.08
   0  -7  -9   41.65   14.48
   0  -7 -10    9.88    3.68
   0  -7 -11   25.53    5.72
   0  -7 -12    0.42    2.31
   0  -7 -13  107.75    9.67
   0  -7 -14   19.71    3.98
   0  -7 -15   13.04    2.59
   0   8 -11   13.78    2.40
   0   8 -10   36.70    4.89
   0  -8   9   63.97    7.45
   0   8  -9   51.53    6.58
   0   8  -9   61.69    6.22
   0  -8   8   17.55    4.72
   0   8  -8   15.22    3.84
   0  -8   7   14.07    4.60
   0   8  -7   17.11    3.99
   0   8  -6   26.16    5.09
   0  -8   6   27.25    5.93
   0   8  -5   19.17    4.55
   0   8  -5   19.71    9.94
   0  -8   5   21.40    5.30
   0   8  -4   17.25    4.16
   0   8  -4   23.16    9.26
   0  -8   4   26.56    5.58
   0  -8   4   24.80    5.43
   0  -8   3   29.61    5.56
   0   8  -3   26.36   11.61
   0  -8   3   22.62    4.89
   0   8  -3   28.51    4.87
   0   8  -2   17.39    8.50
   0  -8   2   11.83    3.70
   0  -8   2    8.65    3.41
   0   8  -1   86.69   16.21
   0  -8   1  105.07    9.17
   0   8   0  138.70   20.07
   0  -8   0  154.21   20.30
   0   8   1   39.79   10.34
   0  -8  -1   41.29   11.25
   0   8   2   72.08   13.39
   0   8   3   93.66   15.51
   0   8   4   59.70   11.67
   0  -8  -5   32.51    5.17
   0  -8  -5   28.36    5.10
   0   8   5   33.29    9.68
   0   8   6    3.38    2.22
   0  -8  -6    4.06    2.44
   0  -8  -7  146.18   11.59
   0  -8  -8   29.17   13.08
   0  -8  -8   62.77    8.13
   0  -8  -9   42.16   14.87
   0  -8  -9   30.33    5.87
   0  -8 -10    2.73    2.96
   0  -8 -11   14.98    4.38
   0  -8 -12    1.27    2.47
   0  -8 -13    6.67    2.81
   0  -8 -14    0.34    1.68
   0   9 -10    0.64    0.75
   0   9  -9    1.75    1.57
   0  -9   8  159.51   11.60
   0  -9   7   -0.39    2.41
   0   9  -7    1.38    1.26
   0  -9   6    9.88    4.11
   0   9  -6    7.42    2.75
   0  -9   5    7.52    3.60
   0   9  -5    8.80    3.08
   0  -9   4  180.95   13.85
   0   9  -4  183.57   12.30
   0   9  -4  167.97   27.76
   0   9  -3   31.62    5.39
   0  -9   3   29.49    5.63
   0  -9   3   33.34    6.19
   0   9  -2   38.52   13.53
   0  -9   2   25.66    5.40
   0  -9   2   24.72    4.96
   0   9  -1   31.04   10.45
   0  -9   1   32.77    5.53
   0  -9   1   37.37    6.26
   0   9   0  491.40   39.73
   0  -9   0  518.86   21.17
   0   9   1  139.26   20.86
   0  -9  -1  133.34   21.85
   0  -9  -1  132.69   10.67
   0  -9  -2   44.41   12.60
   0  -9  -2   51.77    6.69
   0   9   2   56.79   12.62
   0  -9  -3   26.75   10.34
   0   9   3   32.28    5.65
   0  -9  -3   23.92    4.66
   0  -9  -4    5.82    2.89
   0   9   4   -2.21    2.05
   0   9   5  172.91   12.13
   0  -9  -5  173.11   12.35
   0  -9  -5  164.75   27.59
   0   9   6   22.75    4.57
   0  -9  -6   32.94   13.72
   0  -9  -6   28.91    5.60
   0  -9  -7   61.10    8.05
   0  -9  -7   60.40   17.50
   0  -9  -7   60.43    7.77
   0   9   7   64.59    7.62
   0  -9  -8  146.00   12.45
   0  -9  -8  126.56   25.84
   0  -9  -9    3.89    2.90
   0  -9 -10    2.42    2.58
   0  -9 -11    9.24    3.44
   0  -9 -12    0.24    2.25
   0  -9 -12    1.39    2.07
   0  -9 -13   15.93    3.64
   0  -9 -13   15.17    3.29
   0  -9 -14    7.43    1.85
   0  10  -9   -1.09    0.79
   0  10  -8    1.25    1.67
   0 -10   8    0.61    1.53
   0 -10   7   26.28    4.84
   0 -10   6    9.24    3.77
   0 -10   5   48.10    7.42
   0 -10   4   -0.37    2.89
   0 -10   3    2.25    2.56
   0 -10   2  103.77   10.50
   0 -10   2   97.22    9.73
   0 -10   1    3.20    2.85
   0 -10   1    3.18    2.56
   0 -10   0   96.25    9.92
   0 -10  -1  180.99   13.14
   0 -10  -2   38.79   12.91
   0 -10  -2   57.97    7.66
   0 -10  -3  187.87   29.27
   0 -10  -3  201.82   13.75
   0 -10  -4   37.74   14.86
   0 -10  -4   28.42    5.46
   0 -10  -5    5.25    5.37
   0 -10  -5   -1.46    2.64
   0  10   5    1.03    2.04
   0 -10  -6  358.05   43.82
   0 -10  -6  371.30   19.02
   0  10   6  391.00   18.87
   0  10   7   74.65    8.16
   0 -10  -7   73.84    8.65
   0 -10  -8    1.15    2.54
   0 -10  -9   49.64    7.18
   0 -10 -10   15.74    4.11
   0 -10 -11    6.56    2.89
   0 -10 -12    0.87    1.43
   0 -10 -13   10.28    2.39
   0 -11   7    0.02    1.24
   0 -11   6   44.96    5.87
   0 -11   5    1.93    2.12
   0 -11   4   64.39    8.12
   0 -11   3   30.81    6.01
   0 -11   2    3.62    2.70
   0 -11   1   20.87    5.10
   0 -11   0  127.11   11.57
   0 -11  -1  123.74   11.27
   0 -11  -2    0.34    2.08
   0 -11  -3   94.39    9.83
   0 -11  -4   45.98    6.90
   0 -11  -5   -0.43    2.12
   0 -11  -6    9.75    3.92
   0 -11  -7    0.15    2.56
   0 -11  -8  132.62   11.29
   0 -11  -9    5.49    2.71
   0 -11 -10   -0.41    1.64
   0 -11 -11   15.16    3.47
   0 -11 -12    8.85    2.39
   0 -12   6    6.74    2.06
   0 -12   5    0.92    1.69
   0 -12   4   34.76    5.33
   0 -12   3   43.54    6.23
   0 -12   2   -0.41    2.64
   0 -12   1    0.04    2.52
   0 -12   0  124.27   11.16
   0 -12  -1    3.21    3.20
   0 -12  -2   23.55    5.22
   0 -12  -3   30.88    5.79
   0 -12  -4   15.53    4.10
   0 -12  -5  190.45   13.44
   0 -12  -6    6.74    3.25
   0 -12  -7    9.17    3.46
   0 -12  -8  369.86   17.32
   0 -12  -9   66.42    7.06
   0 -12 -10   10.30    2.95
   0 -12 -11   -0.94    1.41
   0 -13   4   15.68    3.08
   0 -13   3    2.86    1.59
   0 -13   2   -3.14    2.09
   0 -13   1    5.69    2.65
   0 -13   0   44.46    6.13
   0 -13  -1    1.47    2.16
   0 -13  -2   24.72    4.91
   0 -13  -3  199.89   13.04
   0 -13  -4    5.12    2.70
   0 -13  -5   12.39    3.49
   0 -13  -6   55.57    6.71
   0 -13  -7   16.57    3.54
   0 -13  -8    1.68    1.74
   0 -13  -9   -1.54    1.45
   0 -13 -10   20.51    2.99
   0 -14   2    3.55    1.39
   0 -14   1   37.93    4.45
   0 -14   0    5.61    2.46
   0 -14  -1   -0.12    1.49
   0 -14  -2    6.11    2.36
   0 -14  -3    4.26    2.38
   0 -14  -4   26.12    4.21
   0 -14  -5    4.24    2.20
   0 -14  -6    2.20    1.61
   0 -14  -7   19.81    3.28
   0 -14  -8    1.74    1.02
   0 -15  -3   -1.31    0.83
   1 -14  -6   65.53    5.05
   1 -14  -5    7.81    1.89
   1 -14  -4    1.80    1.32
   1 -14  -3    9.74    2.37
   1 -14  -2   -2.36    1.34
   1 -14  -1   19.55    3.14
   1 -14   0    1.93    1.11
   1 -14   1    1.77    0.85
   1 -13  -9    2.60    1.00
   1 -13  -8   39.16    4.38
   1 -13  -7    2.82    1.59
   1 -13  -6   67.94    6.67
   1 -13  -5   51.91    6.06
   1 -13  -4    2.38    2.11
   1 -13  -3  118.33    9.38
   1 -13  -2  124.65    9.64
   1 -13  -1    9.55    2.95
   1 -13   0    9.68    2.83
   1 -13   1    7.63    2.73
   1 -13   2  121.04    8.48
   1 -13   3    7.08    1.89
   1 -13   4   20.71    2.89
   1 -12 -10  103.44    6.97
   1 -12  -9    8.65    2.38
   1 -12  -8    8.89    2.55
   1 -12  -7  135.42   10.18
  -1  12   7  132.24    9.32
  -1  12   6   47.00    5.86
   1 -12  -6   45.54    6.24
   1 -12  -5   15.97    3.83
  -1  12   5   28.95    4.81
   1 -12  -4   55.74    7.22
  -1  12   4   61.43    6.72
   1 -12  -3   17.37    4.26
   1 -12  -2    9.45    3.57
   1 -12  -1    3.12    2.82
   1 -12   0    8.82    3.09
   1 -12   1   27.71    5.24
   1 -12   2   18.90    4.22
   1 -12   3    4.52    2.40
   1 -12   4    7.99    2.76
   1 -12   5    1.42    1.45
   1 -12   6    1.13    0.67
   1 -11 -12   -1.33    0.74
   1 -11 -11    0.35    1.23
   1 -11 -10   95.70    8.00
   1 -11  -9   12.42    3.34
   1 -11  -8  119.04   10.18
   1 -11  -7    7.18    3.16
   1 -11  -6    1.60    2.42
   1 -11  -5    8.70    3.19
   1 -11  -4  219.10   14.40
  -1  11   4  225.20   13.91
  -1  11   3  117.43   10.14
   1 -11  -3  106.22   10.18
   1 -11  -2    4.67    2.97
  -1  11   2   -4.44    2.58
  -1  11   1  117.19    9.97
   1 -11  -1  109.84   10.34
  -1  11   0   38.85    5.59
   1 -11   0   30.96    5.55
   1 -11   1   15.07    4.53
  -1  11  -1   18.61    4.23
  -1  11  -2   89.58    8.46
   1 -11   2   96.55    9.72
  -1  11  -3    7.77    2.11
   1 -11   3    5.42    2.99
   1 -11   4  161.69   11.95
   1 -11   5    2.51    2.23
   1 -11   6   25.98    4.23
   1 -11   7   58.44    5.35
  -1  11  -7   28.31    3.57
   1 -10 -12   17.30    3.14
   1 -10 -11   24.36    4.22
   1 -10 -10    4.03    2.52
   1 -10  -9   22.74    4.92
  -1  10   8  178.04   12.42
   1 -10  -8  181.30   13.04
   1 -10  -7   27.83    5.42
  -1  10   7   34.74    5.96
  -1  10   6   14.82    4.49
   1 -10  -6   15.30    4.58
  -1  10   5    1.02    2.73
   1 -10  -5    6.54    3.55
  -1  10   4   -2.70    2.62
   1 -10  -4    0.33    2.34
  -1  10   3   19.68    4.59
   1 -10  -3   28.94   12.77
   1 -10  -3   15.22    3.96
   1 -10  -2  106.79   22.20
   1 -10  -2   92.27    9.35
  -1  10   2  100.00    9.24
   1 -10  -1   -3.28    2.59
  -1  10   1   -0.64    1.44
   1 -10   0   11.30    3.65
  -1  10   0    4.87    2.64
   1 -10   1   13.58    4.10
  -1  10  -1   13.77    3.79
   1 -10   2   23.88    5.41
  -1  10  -2   18.32    4.18
  -1  10  -3    0.47    1.85
   1 -10   3    1.47    2.70
  -1  10  -4   69.22    7.63
   1 -10   4   56.00    7.68
   1 -10   5    0.57    2.54
  -1  10  -5    0.51    1.54
  -1  10  -6    1.18    1.31
   1 -10   6    2.10    2.49
   1 -10   7    3.49    2.21
  -1  10  -7    0.01    0.93
  -1  10  -8    0.63    1.09
   1  -9 -13   18.05    2.99
   1  -9 -12    2.12    1.92
   1  -9 -12   -1.08    1.60
   1  -9 -11   43.82    6.44
   1  -9 -11   37.98    5.64
   1  -9 -10   21.86    5.03
   1  -9 -10   31.08    5.64
   1  -9  -9   17.37    4.36
   1  -9  -9   17.50    4.94
   1  -9  -8   -1.01    2.92
   1  -9  -8   -0.18    2.24
  -1   9   8    0.25    1.81
  -1   9   7  166.79   12.34
   1  -9  -7  170.71   12.62
   1  -9  -7  174.55   13.37
  -1   9   6   12.56    3.79
   1  -9  -6   13.92    4.00
   1  -9  -5   24.45    5.02
  -1   9   5   18.07    4.52
   1  -9  -4   -0.44    2.32
  -1   9   4   -2.09    2.25
   1  -9  -3    1.29    2.28
  -1   9   3    0.62    1.54
  -1   9   2   46.58    6.63
   1  -9  -2   49.54   16.98
   1  -9  -2   49.75    6.56
  -1   9   2   49.89   12.97
   1  -9  -1   39.61   13.02
  -1   9   1   57.23   14.51
   1  -9  -1   40.88    6.13
  -1   9   1   39.10    5.82
  -1   9   0   -4.76    2.29
   1  -9   0    2.20    2.08
  -1   9  -1  119.43   21.62
  -1   9  -1  107.97    9.53
   1  -9   1  114.33   10.27
   1  -9   2  128.24   10.77
   1  -9   2  161.73   12.35
  -1   9  -2  122.51   22.72
  -1   9  -2  138.93   10.76
   1  -9   3   57.53    7.76
  -1   9  -3   56.36    7.14
  -1   9  -3   54.78   15.78
   1  -9   4   13.90    4.53
  -1   9  -4   11.15    3.57
  -1   9  -5   14.23    3.96
   1  -9   5   11.37    4.50
   1  -9   6   86.00    9.53
  -1   9  -6   94.50    9.00
  -1   9  -7    5.14    2.14
   1  -9   7   10.27    3.73
  -1   9  -8   14.25    3.15
   1  -9   8    7.51    2.82
  -1   9  -9   12.39    2.29
  -1   9  -9   17.04    3.27
   1  -8 -14   15.54    2.56
   1  -8 -14   11.44    2.61
   1  -8 -13   30.16    4.65
   1  -8 -12    4.20    2.56
   1  -8 -11    8.82    3.58
   1  -8 -10   46.51    7.14
   1  -8  -9    2.94    2.78
  -1   8   8   23.78    4.87
   1  -8  -8   21.23    4.88
  -1   8   7   27.13    5.07
   1  -8  -7   30.88    5.65
   1  -8  -6   97.66    9.13
  -1   8   6  107.38   19.78
   1  -8  -6   91.20    8.97
  -1   8   6   87.28    8.72
  -1   8   5   99.94    9.20
  -1   8   5  113.14   19.31
   1  -8  -5  106.79    9.25
   1  -8  -5   99.66    9.09
   1  -8  -4   58.05    6.71
  -1   8   4   48.12   11.85
  -1   8   4   60.79    7.25
  -1   8   3   -7.52    5.96
  -1   8   2   65.13   13.79
  -1   8   1  250.40   27.86
  -1   8   0   13.60    6.74
   1  -8   0    4.76    3.73
   1  -8   1  460.34   19.08
  -1   8  -1  465.58   18.48
  -1   8  -1  472.00   40.48
  -1   8  -2  210.96   12.72
  -1   8  -2  193.49   27.09
   1  -8   2  223.01   13.75
   1  -8   2  198.50   12.57
  -1   8  -3   63.59   16.58
  -1   8  -3   52.68    6.76
   1  -8   3   51.38    7.02
  -1   8  -4  634.52   23.10
  -1   8  -4  668.42   54.62
   1  -8   4  626.06   24.55
   1  -8   5   31.00    6.04
  -1   8  -5   39.65    6.32
   1  -8   6   13.83    4.59
  -1   8  -6   13.84    4.10
   1  -8   7   72.03    8.90
  -1   8  -7   63.92    7.76
  -1   8  -8  156.70   11.18
   1  -8   8  150.95   11.96
  -1   8  -9   57.27    6.30
  -1   8  -9   55.37    6.60
  -1   8 -10    5.12    1.86
  -1   8 -10    8.00    2.09
   1  -7 -14   10.63    2.71
   1  -7 -13   13.98    3.85
   1  -7 -12    3.85    3.03
   1  -7 -11  145.51   12.23
   1  -7 -10   -1.02    2.40
   1  -7  -9   22.14    5.06
   1  -7  -9   28.41   13.12
  -1   7   8  405.86   18.34
   1  -7  -8  465.43   20.85
   1  -7  -7   12.65    3.41
  -1   7   7   16.65    3.81
  -1   7   6   20.12    7.74
   1  -7  -6   12.36    3.52
  -1   7   5  239.94   26.27
  -1   7   4   56.84   12.65
  -1   7   3   92.60   15.30
  -1   7   2   17.68    6.86
  -1   7   1   -0.15    1.19
  -1   7   0  164.39   21.13
   1  -7   1    8.27    4.30
  -1   7  -1   -3.52    4.43
  -1   7  -2   -6.02    5.22
  -1   7  -3    0.58    2.10
   1  -7   3    4.69    2.58
  -1   7  -4   53.95   14.37
   1  -7   4   69.79    7.98
  -1   7  -4   63.42    7.31
   1  -7   5  207.41   14.08
  -1   7  -5  199.67   30.25
  -1   7  -5  218.56   13.59
   1  -7   6    9.14    3.79
  -1   7  -6    7.47    2.96
  -1   7  -7   39.74    6.34
   1  -7   7   36.46    6.38
  -1   7  -8    3.64    2.95
   1  -7   8    4.31    2.87
  -1   7  -9    2.04    2.45
   1  -7   9   -0.02    2.42
  -1   7  -9    1.76    2.09
  -1   7 -10    4.00    2.29
  -1   7 -10    6.35    2.78
  -1   7 -11    9.34    2.48
  -1   7 -11    9.78    2.45
   1  -6 -15   17.32    2.81
   1  -6 -14   -1.03    1.89
   1  -6 -13   76.40    8.11
   1  -6 -12    8.23    3.67
   1  -6 -11    6.98    3.52
   1  -6 -10    0.12    2.81
   1  -6  -9   59.30    7.80
   1  -6  -8   43.44    6.47
  -1   6   8   47.32    6.29
   1  -6  -7   10.04    3.11
   1  -6  -7    3.16    3.82
  -1   6   5  141.74   19.09
  -1   6   4  157.10   19.18
  -1   6   3   15.84    5.74
  -1   6   2  444.01   30.56
  -1   6   1    6.47    4.76
  -1   6   0  471.31   32.91
  -1   6  -1  165.33   20.38
  -1   6  -2  135.30   19.48
  -1   6  -3  914.34   53.51
  -1   6  -4   56.99   14.20
  -1   6  -5   31.26   10.70
  -1   6  -5   26.50    4.83
   1  -6   5   21.35    4.68
   1  -6   6  448.86   20.56
  -1   6  -6  444.95   45.12
  -1   6  -6  436.88   19.27
   1  -6   7   92.79    9.90
  -1   6  -7   86.52   20.96
  -1   6  -7   92.85    9.33
  -1   6  -8  102.68    9.97
   1  -6   8  104.90   10.74
   1  -6   9  129.94   11.69
  -1   6  -9  154.41   12.37
  -1   6  -9  140.34   11.60
  -1   6 -10   62.79    7.72
  -1   6 -10   72.78    8.04
  -1   6 -11   91.73    8.17
  -1   6 -11   85.72    7.78
  -1   6 -12    3.62    1.57
  -1   6 -12   -0.72    0.97
   1  -5 -15    4.59    1.80
   1  -5 -14  120.40    9.23
   1  -5 -13   47.85    6.83
   1  -5 -12  104.94   10.56
   1  -5 -11    6.64    3.67
   1  -5 -10   13.83    4.33
   1  -5  -9  686.59   50.80
   1  -5  -9  677.29   25.14
   1  -5  -8   16.38    4.08
   1  -5  -8    5.90    6.26
   1  -5  -7  603.64   42.17
  -1   5   5    3.53    4.97
  -1   5   4    3.25    3.84
  -1   5   3    3.18    2.51
  -1   5   2   99.68   13.48
  -1   5   1  301.11   22.98
  -1   5   0  128.10   15.63
  -1   5  -1   71.25   12.27
  -1   5  -2   48.59   11.79
  -1   5  -3  148.01   19.88
  -1   5  -4    7.47    4.28
  -1   5  -4    3.13    4.52
  -1   5  -5   75.21   16.56
  -1   5  -5   88.64   17.50
  -1   5  -6    2.76    3.37
  -1   5  -6    5.69    4.34
   1  -5   6    3.13    2.54
  -1   5  -6    1.72    1.92
  -1   5  -7    7.79    7.44
   1  -5   7   16.13    4.23
  -1   5  -7   11.07    8.20
  -1   5  -7   16.68    4.12
  -1   5  -8  -14.22    8.34
   1  -5   8    0.18    2.62
  -1   5  -8    0.09    2.15
  -1   5  -8  -18.39   10.96
  -1   5  -9  122.21   11.04
   1  -5   9  117.18   11.26
  -1   5 -10    3.99    2.59
  -1   5 -10    4.13    3.13
  -1   5 -11    0.57    2.10
  -1   5 -11    1.82    2.15
  -1   5 -12    1.30    1.85
  -1   5 -12    1.83    1.92
  -1   5 -13    7.55    1.94
   1  -4 -15   -0.55    1.30
   1  -4 -14    3.14    1.92
   1  -4 -13   78.30    8.65
   1  -4 -12    6.76    3.62
   1  -4 -11  125.45   11.68
   1  -4 -10  128.78   11.51
   1  -4 -10  123.80   22.51
   1  -4  -9   46.41   13.95
   1  -4  -9   41.56    6.36
   1  -4  -8    4.92    2.78
   1  -4  -8    0.58    1.47
   1  -4  -7  106.61   17.12
   1  -4  -6 1132.29   51.32
  -1   4   5  178.02   19.32
  -1   4   4  188.87   18.18
  -1   4   3    4.71    4.06
  -1   4   2  281.68   20.17
  -1   4   1  844.86   34.32
  -1   4   0  481.56   26.67
  -1   4  -1    6.17    3.96
  -1   4  -2  810.79   39.57
  -1   4  -2  760.99   37.96
  -1   4  -3  235.49   23.01
  -1   4  -3  234.54   23.03
  -1   4  -4  108.57   17.00
  -1   4  -5  480.76   37.94
  -1   4  -6   -0.90    7.39
   1  -4   7   87.27    8.77
  -1   4  -7   77.83    8.08
  -1   4  -7   85.46   19.11
  -1   4  -8  266.70   15.58
  -1   4  -8  233.47   32.21
   1  -4   8  275.33   16.37
  -1   4  -9    1.14    2.43
   1  -4   9    0.43    2.30
  -1   4  -9    0.50    2.36
  -1   4 -10  104.36   10.61
  -1   4 -10   93.41    9.69
  -1   4 -11   -2.85    2.72
  -1   4 -11   -1.26    2.60
  -1   4 -12   14.41    3.66
  -1   4 -12   24.18    4.55
  -1   4 -13    8.91    2.36
  -1   4 -13    8.70    2.52
   1  -3 -15   21.23    3.47
   1  -3 -14   26.89    4.80
   1  -3 -13   16.33    4.41
   1  -3 -12   19.72    4.95
   1  -3 -11   37.35    6.61
   1  -3 -10  271.24   16.69
   1  -3 -10  299.96   35.32
   1  -3  -9  128.51   10.88
   1  -3  -9  133.03   22.40
   1  -3  -8   37.14   11.25
   1  -3  -7  403.89   33.07
   1  -3  -6    5.32    4.76
   1  -3  -5    8.57    4.98
  -1   3   4  689.27   33.03
  -1   3   3  427.43   23.59
  -1   3   2  743.71   28.99
  -1   3   1  540.88   24.19
  -1   3   0  210.41   15.46
  -1   3  -1   70.39    9.55
  -1   3  -2  403.24   24.88
  -1   3  -2  382.13   24.32
  -1   3  -3  372.67   25.82
  -1   3  -4  340.34   27.12
  -1   3  -5   46.34   12.08
  -1   3  -6   61.48   13.80
  -1   3  -7  438.34   39.10
  -1   3  -8    8.94    8.02
   1  -3   8    7.50    3.14
  -1   3  -8    7.32    2.83
   1  -3   9  110.95   10.67
  -1   3  -9  110.57   10.45
  -1   3  -9  107.12   10.36
  -1   3  -9   76.56   19.18
  -1   3 -10  110.71   10.90
  -1   3 -10  109.38   10.80
  -1   3 -11  124.69   11.34
  -1   3 -11  135.57   11.67
  -1   3 -12    0.02    2.43
  -1   3 -12    1.67    2.05
  -1   3 -13    7.49    2.93
  -1   3 -13    7.34    2.87
  -1   3 -14   -0.16    1.09
   1  -2 -15   19.13    3.32
   1  -2 -14    0.79    2.36
   1  -2 -13   13.93    4.19
   1  -2 -12   37.00    6.58
   1  -2 -11    0.40    2.25
   1  -2 -10    1.90    2.46
   1  -2 -10  -17.21    9.23
   1  -2  -9  371.87   18.22
   1  -2  -9  374.32   37.45
   1  -2  -9  381.40   18.22
   1  -2  -8  184.17   24.96
   1  -2  -7  838.69   47.61
   1  -2  -6   11.30    5.30
   1  -2  -5  319.07   23.73
  -1   2   3  606.60   26.58
  -1   2   2  110.49   10.24
  -1   2   1  568.14   21.19
  -1   2   0 2255.02   42.52
  -1   2  -1   47.24    7.07
  -1   2  -1   60.68    7.99
  -1   2  -2    7.79    4.33
  -1   2  -3   61.20    9.64
  -1   2  -4  269.21   21.84
  -1   2  -5 1707.20   60.58
  -1   2  -6   13.04    7.29
  -1   2  -7   79.13   16.28
  -1   2  -8   32.96    5.37
   1  -2   8   29.20    5.19
  -1   2  -9   29.63   10.58
  -1   2  -9   26.18    5.13
  -1   2  -9   27.93    5.46
  -1   2 -10    9.36    8.62
  -1   2 -10    2.13    2.07
  -1   2 -10    3.38    3.13
  -1   2 -11   -0.24    2.49
  -1   2 -11   -0.72    2.53
  -1   2 -12   41.08    6.74
  -1   2 -12   40.80    6.58
  -1   2 -13   19.41    4.26
  -1   2 -13   20.67    4.62
  -1   2 -14   34.89    4.59
   1  -1 -15   10.90    2.45
   1  -1 -14    0.38    1.81
   1  -1 -13   25.18    5.31
   1  -1 -12    3.13    2.64
   1  -1 -11   -1.52    3.42
   1  -1 -10  118.44   23.27
   1  -1 -10  104.18   10.43
   1  -1 -10  103.30   10.23
   1  -1  -9   29.60   12.27
   1  -1  -9   32.97    5.56
   1  -1  -9   40.93    6.09
   1  -1  -8  -15.47    8.05
   1  -1  -7  765.79   45.93
   1  -1  -6  234.41   22.68
   1  -1  -5  142.96   16.27
   1  -1  -4  490.93   26.41
   1  -1  -3  380.62   20.33
  -1   1   2  109.46    9.46
  -1   1   1  171.80   10.11
  -1   1   0  564.51   17.04
  -1   1  -1  243.27   12.11
  -1   1  -2  670.22   23.32
  -1   1  -3    7.93    3.81
  -1   1  -4   31.68    7.36
  -1   1  -5  958.48   42.10
  -1   1  -6   -1.03    5.89
  -1   1  -7  535.50   38.43
  -1   1  -8  172.50   23.97
  -1   1  -9  170.28   25.95
  -1   1  -9  191.37   12.99
  -1   1  -9  210.49   13.85
  -1   1 -10  137.69   11.96
  -1   1 -10  147.83   12.15
  -1   1 -10  133.84   24.34
  -1   1 -11   84.06    9.53
  -1   1 -11   82.21    9.47
  -1   1 -12   12.68    4.25
  -1   1 -12    8.58    3.50
  -1   1 -13   22.11    4.82
  -1   1 -13   20.36    4.66
  -1   1 -14   59.03    6.34
  -1   1 -15    0.89    0.85
   1   0 -15    1.01    1.03
   1   0 -14   13.85    3.32
   1   0 -13   96.37    9.59
   1   0 -12    0.71    2.97
   1   0 -11   19.03    5.08
   1   0 -11   14.95    4.43
   1   0 -10  397.76   43.01
   1   0 -10  402.47   20.33
   1   0 -10  408.40   19.93
   1   0  -9  129.47   10.70
   1   0  -9  128.02   23.70
   1   0  -9  118.40   10.55
   1   0  -8   23.54   10.32
   1   0  -7  946.89   52.49
   1   0  -6   63.53   12.74
   1   0  -5 1109.63   45.90
   1   0  -4   27.10    7.01
   1   0  -3 3332.88   61.05
   1   0  -2 5595.78   65.90
  -1   0   1  536.19   16.02
  -1   0   0   10.48    1.81
  -1   0   0   11.37    2.36
  -1   0  -1  817.16   15.79
  -1   0  -1  834.87   15.38
  -1   0  -2 2457.71   27.63
  -1   0  -2 2361.82   35.70
  -1   0  -3    2.40    2.61
  -1   0  -3    0.51    1.35
  -1   0  -4  133.81    7.76
  -1   0  -4  119.36   12.02
  -1   0  -5   51.22    4.93
  -1   0  -5   58.87    9.88
  -1   0  -6   62.14   11.57
  -1   0  -7  811.95   44.89
  -1   0  -8    2.80    5.76
  -1   0  -9    7.45    4.79
  -1   0  -9   22.43    4.69
  -1   0  -9   21.13    4.66
  -1   0 -10   31.55    5.94
  -1   0 -10   19.50    8.94
  -1   0 -10   25.37    5.10
  -1   0 -11    4.54    2.68
  -1   0 -11    1.17    2.30
  -1   0 -12    6.19    3.46
  -1   0 -12    3.55    3.44
  -1   0 -13   11.53    4.07
  -1   0 -13   12.51    3.95
  -1   0 -14    6.58    2.80
  -1   0 -15    6.74    2.09
   1   1 -15   -0.98    0.99
   1   1 -14   57.29    6.12
   1   1 -13   -1.71    2.88
   1   1 -12    8.12    3.87
   1   1 -11    9.77    3.74
   1   1 -11    7.79    3.79
   1   1 -10   22.97    5.46
   1   1 -10   22.33    5.08
   1   1  -9  119.74   10.81
   1   1  -9  129.23   24.09
   1   1  -9  130.96   10.91
   1   1  -8   15.49    8.02
   1   1  -8   35.90    5.68
   1   1  -7  670.32   45.87
   1   1  -6  137.92   19.08
   1   1  -5  510.52   32.58
   1   1  -4   16.99    6.25
   1   1  -3    1.46    3.12
  -1  -1   2  149.82    8.26
   1   1  -2  131.00   11.08
  -1  -1   1 1006.77   20.07
   1   1  -1  995.33   24.06
  -1  -1   0  957.92   19.24
   1   1   0  964.81   16.29
  -1  -1  -1   10.29    2.43
  -1  -1  -2   10.52    3.00
  -1  -1  -2   12.37    2.25
  -1  -1  -3   67.70    7.10
  -1  -1  -3   65.02    6.68
  -1  -1  -4   39.59    6.59
  -1  -1  -4   47.38    6.42
  -1  -1  -5    7.13    3.15
  -1  -1  -5   11.94    4.69
  -1  -1  -6  127.19   15.41
  -1  -1  -6  136.55   12.04
  -1  -1  -7   60.27   11.72
  -1  -1  -8   70.47   14.41
  -1  -1  -9  397.05   35.86
  -1  -1  -9  402.07   18.04
  -1  -1  -9  402.30   18.40
  -1  -1 -10   12.08    3.93
  -1  -1 -10   20.02    9.48
  -1  -1 -10   14.79    4.10
  -1  -1 -11   -1.77    2.81
  -1  -1 -11    0.08    2.47
  -1  -1 -12   94.66   10.31
  -1  -1 -12   94.14   10.15
  -1  -1 -13   34.57    6.31
  -1  -1 -14    5.74    2.83
  -1  -1 -15    0.63    1.54
   1   2 -14    0.74    1.61
   1   2 -13   20.81    4.43
   1   2 -12    0.67    2.55
   1   2 -12    1.17    2.41
   1   2 -11  202.22   14.31
   1   2 -11  215.78   15.25
   1   2 -10  208.64   15.08
   1   2 -10  205.85   14.34
   1   2 -10  215.64   33.58
   1   2  -9   70.65   18.59
   1   2  -9   44.35    6.59
   1   2  -9   54.20    7.75
   1   2  -8  249.99   31.91
   1   2  -8  267.98   14.63
   1   2  -8  275.92   15.54
  -1  -2   8  280.38   15.50
   1   2  -7  374.04   36.09
   1   2  -6   23.82    9.69
   1   2  -5  391.07   30.39
   1   2  -4  527.94   31.81
   1   2  -3  778.58   34.14
   1   2  -2   18.11    5.39
  -1  -2   2   19.86    3.15
  -1  -2   1 2306.24   33.83
   1   2  -1 2322.63   43.45
  -1  -2   0 2456.18   37.96
   1   2   0 2399.35   35.72
   1   2   1  378.95    9.66
  -1  -2  -1  341.28   15.35
   1   2   2  446.35   13.23
  -1  -2  -3  378.59   14.93
  -1  -2  -4   74.42    8.38
  -1  -2  -5   22.16    5.60
  -1  -2  -6   37.64    7.45
  -1  -2  -6   36.13    8.06
  -1  -2  -7   35.08    9.01
  -1  -2  -7   41.89    8.70
  -1  -2  -8  305.38   27.89
  -1  -2  -9  344.11   16.87
  -1  -2  -9  337.77   16.55
  -1  -2  -9  317.05   31.31
  -1  -2 -10  132.25   11.14
  -1  -2 -10  136.77   11.54
  -1  -2 -11   33.65    6.18
  -1  -2 -11   32.63    6.13
  -1  -2 -12   14.53    4.53
  -1  -2 -13   -0.91    2.70
  -1  -2 -14    6.57    3.11
  -1  -2 -15    3.52    1.72
   1   3 -14   -0.11    1.08
   1   3 -13   30.39    4.83
   1   3 -12   17.22    4.02
   1   3 -12   14.59    4.29
   1   3 -11   11.16    4.49
   1   3 -11   15.54    4.35
   1   3 -10   24.12    5.83
   1   3 -10   28.06    5.37
   1   3  -9    0.71    1.94
   1   3  -9    1.12    2.79
  -1  -3   8  228.36   14.56
   1   3  -8  232.09   13.83
   1   3  -8  236.55   31.91
   1   3  -7  234.43   29.93
   1   3  -6   -0.25    7.06
   1   3  -5 1119.89   54.73
   1   3  -4  152.13   18.75
   1   3  -3   16.34    6.49
  -1  -3   3   24.39    2.95
   1   3  -2  283.43   20.11
  -1  -3   2  285.20   12.94
   1   3  -1  457.08   22.43
  -1  -3   1  446.57   18.24
   1   3   0 2497.25   41.93
   1   3   0 2465.75   45.62
  -1  -3   0 2495.90   45.67
   1   3   1 1942.53   32.06
   1   3   2    5.99    2.20
   1   3   3  385.24   16.70
  -1  -3  -4  332.71   17.55
  -1  -3  -5  524.72   25.18
  -1  -3  -6  179.84   16.93
  -1  -3  -7   77.23   12.44
  -1  -3  -7   67.31   12.59
  -1  -3  -8   83.08   13.55
  -1  -3  -8   53.52   11.84
  -1  -3  -9   36.35    5.60
  -1  -3  -9   34.17    5.78
  -1  -3  -9   28.46   10.55
  -1  -3 -10   49.98    6.90
  -1  -3 -10   49.88    7.20
  -1  -3 -11  148.41   12.63
  -1  -3 -12    1.57    2.95
  -1  -3 -13   -1.76    3.15
  -1  -3 -14    3.72    2.16
  -1  -3 -15    5.41    2.30
  -1  -3 -16    1.98    1.08
   1   4 -13   11.49    2.86
   1   4 -12   -0.72    1.86
   1   4 -12   -0.24    1.51
   1   4 -11    0.56    1.97
   1   4 -11   -0.90    2.70
   1   4 -10    4.65    2.84
   1   4 -10    4.17    2.95
   1   4  -9   80.54    8.88
   1   4  -9   79.14    9.48
  -1  -4   9   73.60    9.00
  -1  -4   8  144.07   12.01
   1   4  -8  154.79   11.60
   1   4  -8  131.06   25.43
   1   4  -7   -2.48    4.02
  -1  -4   7    1.21    1.72
   1   4  -7    3.41    2.15
   1   4  -6    1.21    4.14
   1   4  -5    0.42    4.89
   1   4  -4    1.91    4.29
   1   4  -3    2.38    4.89
   1   4  -2   24.10    7.57
  -1  -4   2   20.31    3.99
  -1  -4   1  197.04   14.02
   1   4  -1  210.06   17.70
   1   4   0   59.72    8.50
   1   4   0   55.54    7.75
  -1  -4   0   60.37    8.76
   1   4   1  834.37   26.52
   1   4   2 1143.37   30.31
   1   4   3  489.81   20.52
   1   4   4    0.11    2.11
  -1  -4  -5  173.95   14.93
  -1  -4  -6  503.35   28.21
  -1  -4  -7  442.54   29.86
  -1  -4  -7  511.55   35.46
  -1  -4  -8   92.65   14.90
  -1  -4  -8  104.98   16.75
  -1  -4  -9  606.99   22.73
  -1  -4 -10  210.96   14.40
  -1  -4 -11   63.68    8.44
  -1  -4 -12  246.80   16.30
  -1  -4 -13  186.80   13.80
  -1  -4 -14   45.90    6.57
  -1  -4 -15    0.02    1.71
  -1  -4 -16    9.54    1.93
   1   5 -13    0.55    1.22
   1   5 -12    2.22    1.89
   1   5 -11   69.08    7.17
   1   5 -11   75.62    8.43
   1   5 -10    2.21    2.80
   1   5 -10   -0.17    2.22
  -1  -5   9  154.17   13.03
   1   5  -9  154.80   11.97
   1   5  -8  156.76   11.90
   1   5  -8  132.37   25.70
  -1  -5   8  161.01   13.04
   1   5  -7    4.96    2.24
   1   5  -7    4.95    4.66
  -1  -5   7    7.55    3.09
   1   5  -6  224.59   30.03
  -1  -5   6  225.18   14.07
   1   5  -5   96.67   19.37
   1   5  -4  123.15   19.95
   1   5  -3  476.05   34.96
  -1  -5   2  127.69   11.81
   1   5  -2  105.37   15.33
   1   5  -1  136.15   15.32
   1   5  -1  144.00   16.71
  -1  -5   1  145.25   13.74
   1   5   0  644.80   29.52
  -1  -5   0  630.43   30.64
   1   5   1  912.73   32.52
  -1  -5  -1  899.70   38.55
   1   5   2  286.26   17.42
   1   5   3   41.54    7.22
   1   5   4  625.05   28.06
  -1  -5  -6    9.26    4.72
  -1  -5  -7   24.70    8.73
  -1  -5  -7   24.02    7.08
  -1  -5  -8   67.92   15.18
  -1  -5  -9  134.51   21.31
  -1  -5  -9  114.79   10.26
  -1  -5 -10    0.93    2.67
  -1  -5 -11   65.27    8.65
  -1  -5 -12    5.05    3.50
  -1  -5 -13   25.68    5.48
  -1  -5 -14    1.48    2.12
  -1  -5 -15    2.08    1.63
   1   6 -12   13.28    2.91
   1   6 -11   10.06    3.33
   1   6 -11    8.65    2.59
   1   6 -10    0.17    2.68
   1   6 -10    2.49    1.85
   1   6  -9   26.76    4.91
  -1  -6   9   26.88    5.83
   1   6  -8   19.00    4.27
  -1  -6   8   17.17    4.82
  -1  -6   7   -1.43    2.39
   1   6  -7    3.61    7.34
   1   6  -7    1.07    4.72
   1   6  -7   -0.94    2.14
   1   6  -6   11.94    3.83
  -1  -6   6    9.20    3.74
   1   6  -6   10.59    8.99
  -1  -6   5  457.54   19.78
  -1  -6   5  454.22   19.84
   1   6  -5  418.67   41.45
   1   6  -4  264.80   30.62
   1   6  -4  270.77   29.94
   1   6  -3   15.71    8.03
   1   6  -3   32.58    9.87
   1   6  -2    0.71    3.83
   1   6  -2    3.30    5.47
  -1  -6   1  912.84   39.25
   1   6  -1  891.68   42.54
   1   6   0  532.70   30.38
  -1  -6   0  546.56   31.69
   1   6   1  880.93   36.67
  -1  -6  -1  861.73   42.09
   1   6   2   66.42    9.91
   1   6   3  163.10   14.99
   1   6   4   96.44   11.89
   1   6   5  259.89   20.99
  -1  -6  -7   19.26    8.77
  -1  -6  -8  445.82   19.47
  -1  -6  -8  462.18   41.52
  -1  -6  -9   31.57    5.69
  -1  -6  -9   11.60    7.50
  -1  -6 -10   20.73    5.26
  -1  -6 -11  191.36   14.54
  -1  -6 -12   91.77   10.14
  -1  -6 -13   28.68    5.68
  -1  -6 -14   28.14    5.05
  -1  -6 -15   76.28    6.61
   1   7 -12   17.66    2.59
   1   7 -11    2.84    1.86
   1   7 -10    4.27    2.30
   1   7 -10    2.25    1.67
   1   7  -9   15.39    3.58
   1   7  -9   19.67    4.90
  -1  -7   9   19.74    4.87
   1   7  -8    5.57    2.45
  -1  -7   8   10.97    4.29
  -1  -7   7   94.81   10.41
   1   7  -7   93.27    8.89
   1   7  -6   43.33   15.09
   1   7  -6   58.77    7.07
  -1  -7   6   60.59    8.21
   1   7  -6   57.77   15.68
  -1  -7   5  132.01   11.47
   1   7  -5  112.75   21.73
  -1  -7   5  140.37   11.87
   1   7  -5  126.73   24.74
  -1  -7   4  722.66   25.20
  -1  -7   4  751.97   25.60
   1   7  -4  744.32   55.36
   1   7  -4  747.09   52.67
   1   7  -3    8.19    5.41
   1   7  -2    6.19    4.12
   1   7  -1  820.41   44.51
  -1  -7   1  840.99   40.70
   1   7   0  413.23   29.49
  -1  -7   0  468.65   32.57
   1   7   1   24.11    6.70
  -1  -7  -1   25.47    9.03
   1   7   2  968.22   41.09
  -1  -7  -2  965.86   51.00
   1   7   3  593.99   31.86
  -1  -7  -3  613.89   42.19
   1   7   4  155.78   16.81
   1   7   5  174.38   18.33
  -1  -7  -6  588.48   46.70
  -1  -7  -7    8.61    3.09
  -1  -7  -7   16.48    8.36
  -1  -7  -8   39.40   12.62
  -1  -7  -8   18.26    4.70
  -1  -7  -9   19.77    4.80
  -1  -7  -9   12.00    7.24
  -1  -7 -10   93.93   10.15
  -1  -7 -10   97.34   22.24
  -1  -7 -11   -3.92    2.89
  -1  -7 -12   51.06    7.59
  -1  -7 -13   31.70    5.81
  -1  -7 -14   13.77    3.56
  -1  -7 -15   10.63    2.51
   1   8 -11   -0.34    1.10
   1   8 -10    4.85    2.35
  -1  -8   9   71.75    8.00
   1   8  -9   53.53    6.88
  -1  -8   8   13.70    4.51
  -1  -8   7    8.14    4.17
  -1  -8   6   75.05    9.37
  -1  -8   5   14.86    4.61
   1   8  -5   28.09   12.46
  -1  -8   4    1.62    2.41
  -1  -8   4    0.47    2.35
   1   8  -4   -1.83    5.29
  -1  -8   3  450.47   20.09
  -1  -8   3  461.84   20.43
   1   8  -3  404.94   38.33
   1   8  -2  530.57   41.52
  -1  -8   2  572.56   21.46
  -1  -8   2  561.10   21.67
   1   8  -1  181.41   22.42
  -1  -8   0   85.21   15.33
   1   8   0   61.62   12.77
  -1  -8  -1  744.14   46.69
   1   8   1  718.23   40.61
   1   8   2  467.72   31.51
  -1  -8  -2  515.23   40.21
  -1  -8  -3  279.15   30.85
  -1  -8  -4    3.79    3.64
  -1  -8  -5   70.09   17.32
  -1  -8  -6   68.58   17.54
  -1  -8  -6   57.48    6.95
  -1  -8  -7  273.31   15.73
  -1  -8  -7  274.61   35.10
  -1  -8  -8    1.92    2.69
  -1  -8  -8    2.19    4.81
  -1  -8  -9   57.92    7.97
  -1  -8  -9   38.59   13.71
  -1  -8 -10   28.47    6.00
  -1  -8 -11    5.93    3.54
  -1  -8 -12   -0.32    2.47
  -1  -8 -13   -1.59    2.21
  -1  -8 -14   24.24    4.20
  -1  -8 -15   14.72    2.66
  -1  -8 -15   15.49    2.68
   1   9 -10   25.11    3.38
   1   9  -9    6.34    2.57
  -1  -9   8   -5.04    2.78
  -1  -9   7    8.43    3.84
  -1  -9   6    4.40    3.30
  -1  -9   5   29.51    6.22
   1   9  -4  209.92   31.02
  -1  -9   4  199.01   14.76
  -1  -9   4  185.91   14.26
  -1  -9   3  227.89   15.31
  -1  -9   3  237.99   15.57
   1   9  -3  245.79   31.48
  -1  -9   2  465.89   20.80
  -1  -9   2  477.27   21.34
  -1  -9   1  151.37   11.86
   1   9  -1  130.02   20.65
  -1  -9   1  139.18   10.95
  -1  -9   0    6.48    2.64
  -1  -9   0    5.37    2.59
  -1  -9  -1   18.40    8.27
  -1  -9  -1    7.56    2.85
  -1  -9  -2   99.65   18.90
  -1  -9  -2  106.59    9.46
  -1  -9  -3    3.39    4.58
  -1  -9  -3    0.78    2.19
  -1  -9  -4    9.93    6.14
   1   9   4   19.34    4.19
  -1  -9  -4   22.02    4.66
  -1  -9  -5  154.43   26.25
  -1  -9  -5  146.69   11.40
   1   9   5  126.29   10.03
  -1  -9  -6    7.02    3.12
  -1  -9  -6    5.08    2.37
  -1  -9  -6   -1.91    4.91
  -1  -9  -7    3.92    2.75
  -1  -9  -7    6.30    2.94
  -1  -9  -8  289.70   17.46
  -1  -9  -8  262.90   36.78
  -1  -9  -9   10.50    4.00
  -1  -9 -10    5.15    3.29
  -1  -9 -11   20.12    4.89
  -1  -9 -12    6.61    3.21
  -1  -9 -13    7.17    2.93
  -1  -9 -14   39.99    4.88
  -1  -9 -14   37.97    4.52
   1  10  -9    0.05    1.07
   1  10  -8    7.37    2.56
  -1 -10   8   12.62    3.20
  -1 -10   7  124.89   10.16
  -1 -10   6   -2.18    2.58
  -1 -10   5   12.74    4.60
  -1 -10   4   69.28    8.98
  -1 -10   3   12.84    4.19
  -1 -10   3   10.57    4.22
  -1 -10   2   41.54    6.92
  -1 -10   2   50.24    7.45
  -1 -10   1  232.66   14.75
  -1 -10   1  250.80   15.98
  -1 -10   0  141.09   11.94
  -1 -10   0  150.20   11.50
  -1 -10  -1   60.06    7.77
  -1 -10  -1   58.01    7.03
  -1 -10  -2  245.14   32.05
  -1 -10  -2  188.58   13.33
  -1 -10  -3   18.76    9.35
  -1 -10  -3    9.61    3.31
  -1 -10  -4  228.76   14.75
  -1 -10  -4  208.03   31.64
  -1 -10  -5   13.12    4.10
  -1 -10  -5   -8.23    7.24
  -1 -10  -6   22.94    5.27
  -1 -10  -6   51.13   17.73
  -1 -10  -7   15.86    4.63
  -1 -10  -8    1.13    2.51
  -1 -10  -9   13.37    4.41
  -1 -10  -9   14.57    4.53
  -1 -10 -10   16.63    4.49
  -1 -10 -10   14.76    4.27
  -1 -10 -11    6.08    3.15
  -1 -10 -11    7.31    3.04
  -1 -10 -12    4.24    2.36
  -1 -10 -13   18.71    3.56
  -1 -10 -14    2.00    0.96
   1  11  -8   11.27    2.17
  -1 -11   7    4.96    2.13
  -1 -11   6    5.53    2.67
  -1 -11   5   17.97    4.42
  -1 -11   4    2.40    2.95
  -1 -11   3   15.56    4.43
  -1 -11   2  283.37   17.51
  -1 -11   2  288.59   16.64
  -1 -11   1   54.79    8.01
  -1 -11   1   54.78    7.35
  -1 -11   0    5.30    2.20
  -1 -11   0   11.52    4.35
  -1 -11  -1  465.19   21.96
  -1 -11  -2   84.15    9.45
  -1 -11  -3   85.26    9.53
  -1 -11  -3   45.73   14.48
  -1 -11  -4    0.68    2.95
  -1 -11  -5   20.18    5.19
  -1 -11  -6  127.82   11.72
  -1 -11  -7  118.51   11.19
  -1 -11  -8   25.60    5.35
  -1 -11  -9    0.02    2.59
  -1 -11 -10   97.85    9.42
  -1 -11 -11   10.56    3.32
  -1 -11 -12    1.45    1.49
  -1 -11 -13   14.14    2.59
  -1 -12   6    1.15    1.54
  -1 -12   5   36.41    5.15
  -1 -12   4   -1.02    2.19
  -1 -12   3    3.44    2.67
  -1 -12   2   75.82    8.88
  -1 -12   1    8.39    3.78
  -1 -12   0   12.45    4.48
  -1 -12  -1   22.57    5.37
  -1 -12  -2   54.56    7.69
  -1 -12  -3    4.18    2.88
  -1 -12  -4   20.78    5.17
  -1 -12  -5   10.17    3.83
  -1 -12  -6    2.13    2.47
  -1 -12  -7   16.03    4.32
  -1 -12  -8   21.39    4.85
  -1 -12  -9   15.11    3.86
  -1 -12 -10    5.99    2.68
  -1 -12 -11    2.11    1.68
  -1 -12 -12   29.54    3.72
  -1 -13   5   -0.16    0.81
  -1 -13   4    4.69    2.15
  -1 -13   3   37.34    5.24
  -1 -13   2   37.12    5.50
  -1 -13   1   36.31    5.69
  -1 -13   0   68.48    7.88
  -1 -13  -1   71.61    8.32
  -1 -13  -2   32.60    5.84
  -1 -13  -3  146.58   11.67
  -1 -13  -4   16.50    4.23
  -1 -13  -5   48.96    6.83
  -1 -13  -6   41.00    6.25
  -1 -13  -7    3.59    2.30
  -1 -13  -8   48.48    6.16
  -1 -13  -9    3.19    2.06
  -1 -13 -10   -2.36    1.61
  -1 -13 -11    1.03    1.17
  -1 -14   3   24.90    3.26
  -1 -14   2    6.91    2.02
  -1 -14   1   12.34    3.08
  -1 -14   0   12.32    3.18
  -1 -14  -1    0.98    2.13
  -1 -14  -2    9.67    3.10
  -1 -14  -3   26.24    4.62
  -1 -14  -4   27.57    4.71
  -1 -14  -5    5.35    2.52
  -1 -14  -6   -1.13    1.69
  -1 -14  -7   64.54    6.38
  -1 -14  -8   60.31    5.77
  -1 -14  -9   19.61    2.98
  -1 -15   0   41.22    3.96
  -1 -15  -1   59.40    5.12
  -1 -15  -2    8.15    2.13
  -1 -15  -3   63.57    5.56
  -1 -15  -4   29.58    3.90
  -1 -15  -5   18.10    3.00
  -1 -15  -6   -2.09    1.29
  -1 -15  -7    3.52    1.21
   2 -13  -4    4.66    1.49
   2 -13  -3    4.86    1.94
   2 -13  -2   66.99    6.26
   2 -13  -1   15.85    3.27
   2 -13   0   27.12    3.90
   2 -13   1    8.43    2.44
   2 -13   2    1.97    0.96
  -2  12  10   12.57    2.05
  -2  12   9   56.33    5.36
  -2  12   8   10.16    2.59
   2 -12  -7    3.05    1.42
  -2  12   7    3.60    1.79
  -2  12   6    7.53    2.58
   2 -12  -6    3.52    1.75
  -2  12   5   -0.20    1.73
   2 -12  -5    2.82    1.56
  -2  12   4    5.81    2.16
   2 -12  -4    5.05    2.54
   2 -12  -3    5.51    2.57
  -2  12   3    5.46    2.41
  -2  12   2    0.50    1.92
   2 -12  -2   -1.09    1.61
  -2  12   1   20.97    4.07
   2 -12  -1   26.77    4.81
  -2  12   0    3.46    1.28
   2 -12   0    5.15    2.43
  -2  12  -1   -0.07    0.87
   2 -12   1    4.19    2.09
  -2  12  -2    7.32    2.44
   2 -12   2    8.60    2.87
   2 -12   3   14.65    3.30
   2 -12   4   14.35    2.92
   2 -12   5   -2.44    1.14
   2 -11  -9   31.79    4.40
  -2  11   8    4.27    2.47
   2 -11  -8    0.67    1.24
   2 -11  -7    0.41    1.78
  -2  11   7   -1.59    2.19
   2 -11  -6  653.25   22.75
  -2  11   6  589.44   23.90
   2 -11  -5   72.70    8.07
  -2  11   4   -1.08    1.97
   2 -11  -4    3.12    2.31
   2 -11  -3  415.53   18.90
  -2  11   3  402.44   18.90
  -2  11   2    3.28    2.22
   2 -11  -2    2.36    2.40
   2 -11  -1   23.12    4.92
  -2  11   1   21.84    4.57
  -2  11   0   97.69    9.19
   2 -11   0  101.73    9.65
   2 -11   1  145.47   11.54
  -2  11  -1  135.91   10.74
   2 -11   2   35.64    5.76
  -2  11  -2   41.19    5.93
   2 -11   3   26.04    4.99
  -2  11  -3   27.30    4.74
   2 -11   4    1.57    1.99
  -2  11  -4    1.44    1.50
   2 -11   5    4.04    2.22
  -2  11  -5    3.07    1.52
   2 -11   6   -0.72    1.34
  -2  11  -6    5.44    1.56
   2 -10 -11    2.00    1.04
   2 -10 -10    0.87    2.00
   2 -10  -9   -0.96    1.94
  -2  10   9   -4.58    2.37
  -2  10   8    0.64    1.85
   2 -10  -8   -2.08    2.32
  -2  10   7    1.53    2.49
   2 -10  -7    0.98    2.33
  -2  10   6    6.96    3.36
   2 -10  -6    2.92    2.50
   2 -10  -5  167.20   12.14
  -2  10   5  156.58   12.83
   2 -10  -4    6.07    3.11
  -2  10   4    4.51    2.57
   2 -10  -3    6.56    2.99
  -2  10   3    4.99    3.40
   2 -10  -2   23.95    4.84
  -2  10   2   21.53    4.87
  -2  10   1   15.43    4.17
   2 -10  -1   15.19    3.94
   2 -10   0    8.08    3.10
  -2  10   0    7.84    3.50
   2 -10   1   44.33    6.70
  -2  10  -1   39.26    6.11
  -2  10  -2   12.31    3.81
   2 -10   2   12.92    4.08
   2 -10   3    0.19    2.19
  -2  10  -3    0.05    2.01
   2 -10   4    0.49    1.90
  -2  10  -4   -0.23    2.35
   2 -10   5   -0.18    1.50
  -2  10  -5    1.58    1.57
   2 -10   6    0.34    1.60
  -2  10  -6    1.39    2.13
   2 -10   7    2.00    1.61
  -2  10  -7    0.29    1.23
  -2  10  -8   15.91    2.56
   2  -9 -12    4.16    1.60
   2  -9 -11    1.76    1.66
   2  -9 -11    3.58    1.65
   2  -9 -10   19.80    4.30
   2  -9 -10   18.69    4.36
  -2   9   9   47.32    6.57
   2  -9  -9   47.28    6.51
   2  -9  -9   49.32    6.97
  -2   9   8    8.79    3.47
   2  -9  -8    6.37    3.06
   2  -9  -8    4.45    2.95
   2  -9  -7  191.33   12.96
  -2   9   7  168.51   12.98
  -2   9   6   59.65    7.98
   2  -9  -6   66.66    7.73
   2  -9  -5   72.85    8.10
  -2   9   5   59.03   15.29
  -2   9   5   69.01    8.48
   2  -9  -4  252.16   14.68
  -2   9   4  247.37   15.58
  -2   9   4  295.19   34.47
  -2   9   3   79.42   17.57
  -2   9   3   59.43    7.95
   2  -9  -3   53.96    6.80
  -2   9   2   10.43    3.84
  -2   9   2   16.26    8.71
   2  -9  -2   10.94    3.45
   2  -9  -1  185.46   12.54
  -2   9   1  192.86   12.94
  -2   9   1  188.55   27.29
  -2   9   0   50.89    6.94
  -2   9   0   67.62   17.14
   2  -9   0   53.01    6.85
  -2   9  -1  118.92   10.46
   2  -9   1  121.37   10.42
  -2   9  -1  150.85   25.96
  -2   9  -2   58.93    7.37
  -2   9  -2   65.88   17.41
   2  -9   2   50.27    7.03
  -2   9  -3  146.20   11.62
  -2   9  -3  113.05   22.64
   2  -9   3  129.77   11.31
  -2   9  -4    1.18    1.90
   2  -9   4    1.33    2.55
  -2   9  -5    1.75    2.60
   2  -9   5    5.08    3.07
  -2   9  -6  119.31   10.32
   2  -9   6  104.68   10.03
   2  -9   7    0.77    1.88
  -2   9  -7   -0.79    1.92
  -2   9  -8   41.00    5.06
   2  -9   8   56.47    6.44
  -2   9  -8   56.23    6.09
  -2   9  -9    4.02    1.59
   2  -8 -13    8.42    1.96
   2  -8 -13   11.21    2.71
   2  -8 -12    0.42    1.57
   2  -8 -12   -0.90    1.86
   2  -8 -11    3.44    2.70
  -2   8  10    3.79    1.79
   2  -8 -10    3.38    2.53
   2  -8  -9    9.24    3.69
  -2   8   9    9.65    3.26
  -2   8   8    1.25    2.02
   2  -8  -8    0.51    2.26
   2  -8  -7   -0.92    1.85
  -2   8   7   -0.08    2.19
   2  -8  -7   -3.12    2.46
  -2   8   6  196.57   13.47
  -2   8   6  197.75   27.99
   2  -8  -6  207.99   13.02
   2  -8  -6  189.62   13.06
  -2   8   5   96.11   18.58
   2  -8  -5   81.36    7.99
  -2   8   5   87.19    9.06
  -2   8   4   28.34   10.23
   2  -8  -4   30.60    5.13
  -2   8   4   29.29    5.39
  -2   8   3  432.81   19.35
   2  -8  -3  394.24   17.09
  -2   8   3  399.60   37.34
   2  -8  -2   47.85    6.04
  -2   8   2   55.11    7.06
  -2   8   1  272.99   15.39
   2  -8  -1  248.39   13.58
  -2   8   1  256.14   29.92
   2  -8   0  203.72   12.42
  -2   8   0  204.64   27.09
  -2   8   0  205.54   12.84
   2  -8   1  115.56    9.59
  -2   8  -1  103.32   19.70
  -2   8  -1  118.75    9.98
  -2   8  -2  374.34   17.71
   2  -8   2  345.00   17.03
  -2   8  -2  349.29   37.87
  -2   8  -3  228.93   31.67
   2  -8   3  231.86   14.41
  -2   8  -3  232.39   14.34
  -2   8  -4   34.31    5.85
   2  -8   4   36.70    5.95
  -2   8  -4   48.61   15.87
   2  -8   5   -0.68    2.32
  -2   8  -5    3.45    2.51
  -2   8  -6   11.87    3.91
   2  -8   6   17.82    4.82
   2  -8   7    5.88    2.88
  -2   8  -7    8.30    3.28
   2  -8   8    6.36    2.60
  -2   8  -8    6.73    2.82
  -2   8  -9    2.31    1.89
  -2   8  -9    1.48    2.14
  -2   8 -10    3.11    1.69
  -2   8 -10   -1.04    0.74
   2  -7 -14    3.16    1.49
   2  -7 -13   69.56    6.79
   2  -7 -12    8.53    3.10
   2  -7 -11   23.45    5.09
  -2   7  10   14.15    4.13
   2  -7 -10   13.20    3.80
  -2   7   9    2.50    1.80
   2  -7  -9    2.52    2.24
  -2   7   8    6.56    2.72
   2  -7  -8    7.07    3.12
  -2   7   7    7.14    2.87
   2  -7  -7    3.33    2.80
  -2   7   6   43.06    6.17
  -2   7   6   56.21   13.98
   2  -7  -6   49.76    6.67
  -2   7   5   14.14    3.55
  -2   7   5   12.85    6.92
  -2   7   4  185.79   24.29
  -2   7   3    4.41    4.21
  -2   7   2   51.08   12.50
  -2   7   1  492.94   38.26
  -2   7   0    7.79    4.80
  -2   7  -1  264.84   29.99
  -2   7  -2   -5.03    4.70
   2  -7   3   27.36    5.01
  -2   7  -3   26.73   11.53
  -2   7  -3   23.30    4.52
   2  -7   4  177.62   12.41
  -2   7  -4  185.23   12.54
  -2   7  -4  187.86   28.40
   2  -7   5   45.71    6.83
  -2   7  -5   52.53    7.12
   2  -7   6   37.14    6.18
  -2   7  -6   30.19    5.60
  -2   7  -6   52.43   16.87
   2  -7   7    1.82    2.25
  -2   7  -7    5.86    3.34
  -2   7  -8   74.32    8.54
   2  -7   8   71.32    8.56
  -2   7  -9   28.14    4.94
  -2   7  -9   34.83    5.57
   2  -7   9   42.53    6.35
  -2   7 -10   73.97    7.36
  -2   7 -10   56.43    6.10
  -2   7 -11   -0.32    1.39
  -2   7 -11   -1.51    0.97
   2  -6 -14    3.49    1.72
   2  -6 -13   10.05    2.89
   2  -6 -12    1.25    2.44
   2  -6 -11    1.14    2.48
  -2   6  10    6.20    3.06
   2  -6 -10    1.39    2.26
  -2   6   9    0.10    1.94
   2  -6  -9   -1.33    2.18
  -2   6   8    4.54    2.79
   2  -6  -8   10.29    7.59
   2  -6  -8    8.16    3.43
   2  -6  -7  577.26   45.73
   2  -6  -7  572.81   21.58
  -2   6   7  559.83   21.52
  -2   6   6  128.19   20.91
  -2   6   5   39.63   11.35
  -2   6   4  414.78   33.55
  -2   6   3   68.20   13.49
  -2   6   2  740.27   43.03
  -2   6   1  181.84   21.64
  -2   6   0  219.75   24.14
  -2   6  -1  590.08   40.99
  -2   6  -2    8.71    5.00
  -2   6  -3   82.90   16.98
  -2   6  -4  147.40   24.13
  -2   6  -5  130.20   10.45
   2  -6   5  128.76   10.60
  -2   6  -5  138.88   24.56
   2  -6   6    2.17    2.75
  -2   6  -6    3.83    2.68
  -2   6  -7   14.78    4.20
   2  -6   7   14.30    3.98
  -2   6  -8   36.62    6.41
   2  -6   8   39.45    6.78
  -2   6  -9    3.17    2.63
   2  -6   9   -0.35    2.52
  -2   6  -9    2.31    2.73
  -2   6 -10   -0.49    2.51
  -2   6 -10   -5.48    2.70
  -2   6 -11    1.37    1.62
  -2   6 -11    4.73    2.34
  -2   6 -12    0.82    1.06
  -2   6 -12    0.45    0.54
   2  -5 -14   47.12    5.38
   2  -5 -13   -0.85    2.68
   2  -5 -12    1.90    2.70
   2  -5 -11  242.58   15.74
   2  -5 -10    0.46    2.52
  -2   5  10    0.97    2.09
   2  -5  -9    1.77    2.29
  -2   5   9    9.96    3.59
   2  -5  -8   32.14    5.45
  -2   5   8   24.74    4.60
   2  -5  -8   29.42   11.47
   2  -5  -7   -4.63    5.21
  -2   5   5  127.02   18.83
  -2   5   4  201.93   22.16
  -2   5   3    0.95    3.70
  -2   5   2    7.83    5.84
  -2   5   1  285.63   24.63
  -2   5   0   33.63    9.18
  -2   5  -1  -11.87    6.16
  -2   5  -2   86.08   15.03
  -2   5  -3  746.57   46.29
  -2   5  -4    3.61    5.21
  -2   5  -5   98.01   19.40
  -2   5  -6    7.90    3.27
  -2   5  -6    2.77    3.55
   2  -5   6    0.22    1.91
  -2   5  -7   70.98   18.23
  -2   5  -7   83.15    8.88
   2  -5   7   81.82    8.90
   2  -5   8  169.12   13.08
  -2   5  -8  176.13   30.28
  -2   5  -8  177.13   13.29
  -2   5  -9    3.29    3.08
   2  -5   9    0.92    2.34
  -2   5  -9    1.41    2.16
  -2   5 -10    6.01    3.31
  -2   5 -10   11.97    4.06
  -2   5 -11   18.02    4.02
  -2   5 -11   21.81    4.68
  -2   5 -12   95.42    8.02
  -2   5 -12   86.27    7.11
  -2   5 -13   28.58    3.63
   2  -4 -15    2.54    1.33
   2  -4 -14   46.88    5.62
   2  -4 -13   27.85    5.17
   2  -4 -12   86.98    9.54
   2  -4 -11   19.13    4.85
   2  -4 -10   42.13   14.06
   2  -4 -10   48.29    7.30
  -2   4  10   46.98    6.56
   2  -4  -9  154.98   12.12
  -2   4   9  152.01   11.27
   2  -4  -9  138.82   24.17
   2  -4  -8  326.51   16.48
  -2   4   8  320.91   15.85
   2  -4  -8  338.03   35.64
   2  -4  -7   37.31   11.25
   2  -4  -6   53.50   12.65
  -2   4   5  602.48   38.49
  -2   4   4  336.89   26.83
  -2   4   3   56.48   10.83
  -2   4   2  170.83   17.31
  -2   4   1   30.82    7.90
  -2   4   0 1346.09   48.50
  -2   4  -1    1.59    3.28
  -2   4  -2  197.43   20.51
  -2   4  -3  159.10   19.72
  -2   4  -4  162.22   21.44
  -2   4  -4  164.64   21.50
  -2   4  -5   47.92   13.49
  -2   4  -5   33.99   11.29
  -2   4  -6   75.92   16.89
  -2   4  -6   59.85   15.18
  -2   4  -7   66.49   17.80
  -2   4  -7   69.14   16.44
   2  -4   7   66.78    7.71
  -2   4  -7   58.60    7.26
  -2   4  -8  249.02   33.54
   2  -4   8  236.34   15.01
  -2   4  -8  192.15   30.83
  -2   4  -8  262.67   15.78
  -2   4  -9  185.81   13.75
  -2   4  -9  188.31   29.93
   2  -4   9  198.31   14.23
  -2   4  -9  211.13   14.33
  -2   4  -9  218.67   33.83
  -2   4 -10   42.69    6.60
  -2   4 -10   42.88    6.99
  -2   4 -11   19.47    4.65
  -2   4 -11   13.17    3.97
  -2   4 -12   57.93    6.57
  -2   4 -12   64.80    7.42
  -2   4 -13    8.45    2.62
  -2   4 -13    6.10    2.05
   2  -3 -15   10.73    2.25
   2  -3 -14   19.67    3.85
   2  -3 -13    1.59    2.57
   2  -3 -12   57.66    7.91
   2  -3 -11   20.35    4.84
  -2   3  10   -3.65    2.42
   2  -3 -10    1.86    2.27
  -2   3   9   62.11    7.25
   2  -3  -9   56.86   16.62
   2  -3  -9   58.81    7.53
   2  -3  -8    6.73    2.89
   2  -3  -8    6.47    5.64
   2  -3  -7  144.83   21.36
   2  -3  -6    1.39    4.85
  -2   3   4  558.98   32.79
  -2   3   3   41.20    8.62
  -2   3   2  134.19   14.29
  -2   3   1  240.07   18.41
  -2   3   0  483.75   26.22
  -2   3  -1 1871.99   53.06
  -2   3  -2    9.75    5.57
  -2   3  -3   13.76    5.53
  -2   3  -3   14.07    6.75
  -2   3  -4   -2.05    3.71
  -2   3  -5   21.49    9.38
  -2   3  -6   13.14    7.93
  -2   3  -7    9.72    5.14
  -2   3  -8   36.90   14.12
   2  -3   8   44.27    6.57
  -2   3  -8   40.15    6.22
  -2   3  -9   11.85    3.97
  -2   3  -9   21.48   10.94
  -2   3  -9    9.09    3.66
  -2   3 -10   32.41    6.24
  -2   3 -10   29.53    5.77
  -2   3 -11   40.28    6.55
  -2   3 -11   49.18    7.43
  -2   3 -12    1.13    1.74
  -2   3 -12   -0.42    2.45
  -2   3 -13   14.47    3.71
  -2   3 -13   14.97    3.47
  -2   3 -14   73.46    5.37
   2  -2 -15    1.63    0.99
   2  -2 -14  182.63   11.00
   2  -2 -13    3.16    2.34
   2  -2 -12    1.50    2.57
   2  -2 -11  125.01   11.69
  -2   2  10  117.69   10.01
   2  -2 -10  123.85   11.40
   2  -2 -10  120.00   23.87
   2  -2  -9   54.45    7.27
   2  -2  -9   51.55   14.44
   2  -2  -8   66.27    7.43
   2  -2  -8   57.96   15.10
   2  -2  -7  154.87   22.22
   2  -2  -6  729.26   43.31
   2  -2  -5  142.73   18.07
  -2   2   4  625.42   33.36
  -2   2   3  431.09   25.13
  -2   2   2 2244.62   52.81
  -2   2   1  109.80   11.17
  -2   2   0 1391.82   38.94
  -2   2  -1  154.77   13.51
  -2   2  -2    7.62    4.86
  -2   2  -3  713.66   32.85
  -2   2  -4  429.32   27.85
  -2   2  -5  245.90   22.99
  -2   2  -6   10.64    6.58
  -2   2  -7   11.81    6.39
  -2   2  -8   28.45    9.09
   2  -2   8   31.01    5.32
  -2   2  -8   33.40    5.56
  -2   2  -8   26.82    4.83
  -2   2  -9  173.19   12.55
  -2   2  -9  161.99   12.26
  -2   2  -9  139.95   23.70
  -2   2 -10  131.10   11.61
  -2   2 -10  137.37   11.72
  -2   2 -10  164.26   28.08
  -2   2 -11  118.70   11.26
  -2   2 -11  134.73   11.75
  -2   2 -12   68.25    8.10
  -2   2 -12   71.80    8.75
  -2   2 -13   63.47    7.42
  -2   2 -13   55.62    6.58
  -2   2 -14   30.84    4.23
   2  -1 -15    0.74    0.99
   2  -1 -14    6.25    2.48
   2  -1 -13    1.52    2.26
   2  -1 -12    1.20    2.51
  -2   1  11    3.83    2.67
   2  -1 -11    0.92    2.59
   2  -1 -10    3.27    2.80
   2  -1 -10    9.59    9.72
   2  -1  -9  278.13   16.09
   2  -1  -9  329.86   37.56
   2  -1  -8   71.85    7.68
   2  -1  -8   77.38   17.21
   2  -1  -8   71.53    7.65
   2  -1  -7    8.84    6.68
   2  -1  -6   50.77   11.77
   2  -1  -5 1324.67   52.56
   2  -1  -4    3.97    4.74
  -2   1   3 2473.88   57.59
  -2   1   2 3615.59   61.59
  -2   1   1  260.58   15.27
  -2   1   0 5365.09   63.98
  -2   1  -1  845.12   26.57
  -2   1  -2   60.43    8.19
  -2   1  -2   62.45    6.47
  -2   1  -2   72.20    8.52
  -2   1  -3  594.61   26.13
  -2   1  -4  250.77   18.96
  -2   1  -5    2.17    3.31
  -2   1  -6  249.23   23.36
  -2   1  -7  149.96   20.22
  -2   1  -8   46.64   12.13
  -2   1  -9   15.48    4.34
  -2   1  -9   18.26    9.39
  -2   1  -9   14.12    3.93
  -2   1 -10   18.73    4.94
  -2   1 -10    3.04    9.28
  -2   1 -10   10.55    3.67
  -2   1 -11   24.61    5.25
  -2   1 -11   21.01    4.98
  -2   1 -12   -0.21    2.23
  -2   1 -12   -1.24    2.66
  -2   1 -13    9.09    3.44
  -2   1 -13   13.62    4.15
  -2   1 -14   12.53    3.05
  -2   1 -15    0.77    0.72
   2   0 -14    0.88    1.49
   2   0 -13    0.15    2.37
   2   0 -12  127.50   11.38
   2   0 -11    2.07    3.03
   2   0 -10    0.88    2.44
   2   0 -10   -0.39    2.76
   2   0  -9  232.10   14.91
   2   0  -9  229.11   32.04
   2   0  -9  235.30   14.46
   2   0  -8    7.59    2.77
   2   0  -8    5.57    6.82
   2   0  -8    4.75    2.75
   2   0  -7  678.93   46.56
   2   0  -6    1.10    5.06
   2   0  -5  159.61   18.83
   2   0  -4  185.17   17.98
   2   0  -3  517.40   26.50
  -2   0   2  293.12   17.52
   2   0  -2  337.75   18.69
  -2   0   1  760.00   23.34
  -2   0   1  728.60   24.74
  -2   0   0  372.09   14.43
  -2   0   0  395.47   16.97
  -2   0  -1   64.28    6.13
  -2   0  -1   59.03    6.57
  -2   0  -2 3581.68   45.77
  -2   0  -2 3623.66   47.53
  -2   0  -3  243.51   12.61
  -2   0  -3  260.94   14.69
  -2   0  -4  678.28   20.59
  -2   0  -4  675.06   27.34
  -2   0  -5  319.51   13.89
  -2   0  -5  333.52   22.01
  -2   0  -6   27.21    8.02
  -2   0  -7   62.82   12.36
  -2   0  -8  198.69   23.78
  -2   0  -9    0.85    2.14
  -2   0  -9    1.39    1.92
  -2   0 -10   83.03    8.91
  -2   0 -10   81.16    8.94
  -2   0 -11   52.54    7.66
  -2   0 -11   44.70    6.89
  -2   0 -12    6.73    3.46
  -2   0 -12    0.18    2.95
  -2   0 -13   34.40    5.84
  -2   0 -13    8.93    3.72
  -2   0 -14   32.94    5.07
  -2   0 -15   49.69    4.87
   2   1 -14   94.90    7.29
   2   1 -13   -0.92    2.26
   2   1 -12   12.13    4.21
   2   1 -11  124.34   11.68
   2   1 -10   46.90    6.85
   2   1 -10   66.82   18.91
   2   1 -10   52.80    7.89
   2   1  -9  136.02   25.38
   2   1  -9  155.85   12.45
   2   1  -9  153.33   11.85
   2   1  -8    7.02    6.74
   2   1  -8   -0.48    2.59
   2   1  -8    3.18    1.79
   2   1  -7   45.94   12.62
   2   1  -6  412.65   33.99
   2   1  -5    8.06    6.01
   2   1  -4   78.05   12.54
   2   1  -3  520.60   27.64
  -2  -1   2  692.70   24.30
   2   1  -2  729.19   28.14
   2   1  -1 1388.01   32.08
  -2  -1   1 1329.22   31.90
   2   1   0   19.48    3.20
  -2  -1   0   19.78    3.01
  -2  -1   0   18.08    4.09
  -2  -1  -1  376.71   16.20
  -2  -1  -1  416.73   10.01
  -2  -1  -2 2755.59   25.88
  -2  -1  -2 2767.90   44.66
  -2  -1  -3 5613.45   55.23
  -2  -1  -3 5602.67   66.29
  -2  -1  -4  122.93   10.40
  -2  -1  -4  100.94    9.55
  -2  -1  -5  688.53   28.90
  -2  -1  -5  651.24   25.51
  -2  -1  -6  438.36   21.03
  -2  -1  -6  444.23   26.70
  -2  -1  -7   -9.45    3.98
  -2  -1  -8   40.21   10.20
  -2  -1  -9  336.11   16.48
  -2  -1  -9  345.01   16.82
  -2  -1  -9  328.56   31.20
  -2  -1 -10   88.60    9.18
  -2  -1 -10   88.32    9.09
  -2  -1 -11   31.22    6.04
  -2  -1 -11   27.45    5.58
  -2  -1 -12    5.96    3.68
  -2  -1 -12    2.13    2.95
  -2  -1 -13    5.61    3.15
  -2  -1 -13    9.12    3.78
  -2  -1 -14    5.12    2.52
  -2  -1 -15   11.33    2.75
   2   2 -14    5.44    2.25
   2   2 -13  139.45   10.13
   2   2 -12    4.34    3.22
   2   2 -11    1.71    3.04
   2   2 -11   -0.59    2.13
   2   2 -10   31.74    5.80
   2   2 -10   39.45    7.02
   2   2  -9   69.72    8.15
   2   2  -9   53.36    7.42
   2   2  -9   50.20   15.68
   2   2  -8    1.19    1.94
   2   2  -8    3.00    3.99
   2   2  -8    4.89    3.00
   2   2  -7    3.12    4.61
   2   2  -6  324.98   31.57
   2   2  -5  187.56   22.00
   2   2  -4   37.80    9.54
   2   2  -3   68.31   11.02
  -2  -2   3   83.28    8.34
  -2  -2   2  968.84   28.45
   2   2  -2  974.75   34.85
  -2  -2   1  122.94   10.08
   2   2  -1  124.77   10.80
  -2  -2   0  449.85   19.03
   2   2   0  486.66   16.66
   2   2   1   82.67    4.47
  -2  -2  -1   70.58    8.11
  -2  -2  -2  174.16   12.90
  -2  -2  -3   19.94    5.20
  -2  -2  -3   20.17    2.77
  -2  -2  -4   96.90    8.32
  -2  -2  -4  114.73   11.60
  -2  -2  -5   47.77    8.02
  -2  -2  -5   58.44    7.97
  -2  -2  -6   86.69   11.30
  -2  -2  -6   73.23   10.12
  -2  -2  -7   35.10    7.75
  -2  -2  -7   39.74    8.56
  -2  -2  -8   35.83    9.53
  -2  -2  -9  222.66   13.39
  -2  -2  -9  213.69   12.89
  -2  -2 -10  147.02   11.69
  -2  -2 -10  149.32   11.63
  -2  -2 -11    3.45    2.92
  -2  -2 -11    1.86    2.40
  -2  -2 -12    3.12    3.09
  -2  -2 -12    2.27    3.06
  -2  -2 -13   15.16    4.32
  -2  -2 -14    2.30    1.70
  -2  -2 -14   -0.21    2.07
  -2  -2 -15    0.91    1.18
   2   3 -14    2.55    1.24
   2   3 -13    2.34    2.03
   2   3 -12   90.91    9.05
   2   3 -11   70.58    7.94
   2   3 -11   69.45    8.53
   2   3 -10  148.00   12.84
   2   3 -10  158.53   12.17
   2   3  -9   62.30   18.69
   2   3  -9   41.85    7.07
   2   3  -9   48.06    6.94
  -2  -3   8   78.40    8.81
   2   3  -8   82.66    8.42
   2   3  -7  190.54   27.19
  -2  -3   7  236.08   13.88
   2   3  -6   25.96    9.88
   2   3  -5   14.96    7.53
   2   3  -4    5.14    4.93
  -2  -3   3  450.00   19.33
   2   3  -3  448.80   29.12
   2   3  -2 1760.85   51.12
  -2  -3   2 1647.67   37.88
  -2  -3   1   56.28    7.41
   2   3  -1   46.53    7.55
  -2  -3   0 1469.24   38.11
   2   3   0 1484.30   34.82
   2   3   1 1672.59   22.36
   2   3   1 1686.58   29.52
  -2  -3  -1 1603.91   41.67
  -2  -3  -2 3149.75   60.79
  -2  -3  -3 1523.40   44.67
  -2  -3  -4 1487.20   46.60
  -2  -3  -4 1452.98   29.41
  -2  -3  -5    0.06    3.21
  -2  -3  -5    0.90    2.29
  -2  -3  -6  109.61   11.97
  -2  -3  -6   95.62   13.87
  -2  -3  -7    0.76    2.71
  -2  -3  -7    4.63    4.82
  -2  -3  -8   -5.14    3.80
  -2  -3  -9   54.01    6.53
  -2  -3  -9   60.24    7.12
  -2  -3 -10   11.99    3.53
  -2  -3 -10   14.20    4.21
  -2  -3 -11   49.99    7.19
  -2  -3 -11   55.02    7.70
  -2  -3 -12   34.82    6.39
  -2  -3 -13    9.93    4.16
  -2  -3 -14   35.16    5.65
  -2  -3 -15   72.36    6.82
  -2  -3 -16    2.22    1.00
   2   4 -13    5.21    2.09
   2   4 -12    4.26    2.42
   2   4 -11   50.96    6.47
   2   4 -11   54.99    7.63
   2   4 -10   13.93    4.50
   2   4 -10    3.68    2.45
   2   4  -9    4.17    3.38
   2   4  -9    7.43    3.27
   2   4  -8   12.73    9.16
   2   4  -8    4.03    1.99
  -2  -4   8    3.71    3.09
  -2  -4   7   -0.87    2.82
   2   4  -7    4.44    2.39
   2   4  -6   72.13   16.59
   2   4  -5   18.44    8.36
   2   4  -4  523.30   37.67
   2   4  -3    2.76    5.35
  -2  -4   3    3.21    1.73
   2   4  -2  694.52   35.00
  -2  -4   2  639.28   26.02
  -2  -4   1 2369.38   52.33
   2   4  -1 2449.96   59.17
  -2  -4   0  134.98   13.24
   2   4   0  141.91   12.72
  -2  -4  -1 1018.51   37.39
   2   4   1 1058.59   25.20
   2   4   2   11.76    2.26
  -2  -4  -2   13.59    5.48
   2   4   3    3.37    1.67
  -2  -4  -3    1.93    4.01
  -2  -4  -4    4.17    4.59
  -2  -4  -5  454.51   20.95
  -2  -4  -5  518.55   31.83
  -2  -4  -6  139.91   17.91
  -2  -4  -6  161.21   14.02
  -2  -4  -7  236.21   23.82
  -2  -4  -8  167.95   20.91
  -2  -4  -9   36.25    5.75
  -2  -4  -9   35.62    5.43
  -2  -4 -10   -1.52    2.20
  -2  -4 -11  187.95   14.12
  -2  -4 -12   49.87    7.62
  -2  -4 -13   -0.92    2.71
  -2  -4 -14    2.62    2.65
  -2  -4 -15   12.65    3.06
  -2  -4 -16    3.94    1.31
   2   5 -13   48.84    4.53
   2   5 -12    8.63    2.89
   2   5 -11   77.28    8.33
   2   5 -11   66.97    6.73
   2   5 -10    4.40    2.10
   2   5 -10    9.63    4.00
   2   5  -9  120.07   11.54
  -2  -5   9  110.74   10.97
   2   5  -9  112.00   10.01
  -2  -5   8  341.14   18.81
   2   5  -8  343.24   17.01
   2   5  -8  357.99   42.89
   2   5  -7   14.54    3.81
  -2  -5   7   13.47    3.90
  -2  -5   6   99.41    9.44
   2   5  -6  103.10   21.04
  -2  -5   6  101.10    9.50
   2   5  -5   60.38   14.93
   2   5  -4   24.75    9.34
   2   5  -3   14.62    7.08
   2   5  -2  397.84   29.29
  -2  -5   2  437.20   23.15
   2   5  -1   23.27    6.96
  -2  -5   1   33.48    7.14
   2   5   0    2.95    2.41
   2   5   0    4.77    3.29
  -2  -5   0    5.93    4.20
   2   5   1  695.00   25.11
  -2  -5  -1  638.21   32.98
  -2  -5  -2  155.48   17.13
   2   5   2  150.62   10.58
  -2  -5  -3   42.28    9.99
   2   5   3   46.89    5.76
  -2  -5  -4 1800.25   62.68
  -2  -5  -5  154.65   19.34
  -2  -5  -5  168.85   13.66
  -2  -5  -6   -9.92    5.79
  -2  -5  -7  326.43   30.36
  -2  -5  -8    5.40    4.18
  -2  -5  -9  393.32   18.56
  -2  -5  -9  416.29   36.66
  -2  -5 -10    6.94    3.17
  -2  -5 -11   37.46    6.79
  -2  -5 -12   12.99    4.62
  -2  -5 -13   -2.42    3.36
  -2  -5 -14  101.79    9.37
  -2  -5 -15    2.60    2.02
  -2  -5 -16   11.94    2.28
   2   6 -12    5.15    2.06
   2   6 -11  103.21    8.79
   2   6 -10    6.41    3.49
   2   6 -10    6.50    2.16
   2   6  -9    1.47    2.79
   2   6  -9   -4.98    2.59
  -2  -6   9   -2.12    3.03
  -2  -6   8  254.61   16.54
   2   6  -8  252.20   14.31
   2   6  -7   41.36   14.23
  -2  -6   7   26.32    5.61
   2   6  -6  342.71   39.89
  -2  -6   6  319.07   17.52
  -2  -6   5   81.90    8.62
  -2  -6   5   84.31    8.65
   2   6  -5   81.55   18.48
   2   6  -4   72.15   16.27
   2   6  -3   12.57    8.39
   2   6  -2  195.28   22.59
   2   6  -2  210.46   22.09
   2   6  -1    2.54    4.11
  -2  -6   1    2.63    1.27
   2   6   0    1.69    2.20
  -2  -6   0    5.31    3.23
   2   6   1 2612.21   56.47
  -2  -6  -1 2439.39   70.64
  -2  -6  -2  875.70   44.43
   2   6   2  915.94   31.41
  -2  -6  -3  437.55   32.45
   2   6   3  454.06   20.85
   2   6   4   54.29    7.43
  -2  -6  -4   54.14   12.48
  -2  -6  -5   11.01    6.26
  -2  -6  -6  466.90   37.85
  -2  -6  -7   -0.53    2.86
  -2  -6  -8   98.30    9.10
  -2  -6  -8  113.56   19.71
  -2  -6  -9   52.74   14.19
  -2  -6  -9   38.89    6.23
  -2  -6 -10   17.64    4.51
  -2  -6 -11   -3.08    3.45
  -2  -6 -12   11.35    4.34
  -2  -6 -13   81.34    9.09
  -2  -6 -14   10.16    3.17
  -2  -6 -15   73.11    6.62
   2   7 -11   33.22    4.58
   2   7 -10    1.27    2.52
   2   7  -9  217.11   14.52
  -2  -7   9  221.87   14.61
  -2  -7   8    8.18    3.64
  -2  -7   7  123.89   11.76
  -2  -7   6  145.24   12.56
   2   7  -6  152.89   26.60
   2   7  -6  177.84   29.75
   2   7  -5   52.72   14.55
  -2  -7   5   22.52    5.18
  -2  -7   5   29.67    5.54
   2   7  -5   34.10   13.17
  -2  -7   4  104.77    9.69
   2   7  -4   90.95   19.21
   2   7  -4   80.14   17.15
  -2  -7   4  104.47    9.81
   2   7  -3  147.31   21.51
   2   7  -3  178.53   25.71
   2   7  -2   44.72   10.60
   2   7  -2   31.31   10.88
   2   7  -1  259.77   24.21
  -2  -7   1  291.90   24.19
  -2  -7   0  284.84   25.25
   2   7   0  296.28   23.50
  -2  -7  -1 1469.76   60.10
   2   7   1 1415.72   47.25
   2   7   2   34.65    6.86
  -2  -7  -2   32.02    9.75
  -2  -7  -3  396.38   33.35
  -2  -7  -4  144.88   21.34
  -2  -7  -5   81.87   16.55
  -2  -7  -6    7.20    5.44
  -2  -7  -7   53.40    6.77
  -2  -7  -7   54.37   14.59
  -2  -7  -8  196.79   13.24
  -2  -7  -8  209.45   28.69
  -2  -7  -9   -4.17    3.53
  -2  -7  -9    0.44    2.23
  -2  -7 -10   -0.71    9.98
  -2  -7 -10    0.49    2.57
  -2  -7 -11  190.90   14.35
  -2  -7 -12    3.88    3.47
  -2  -7 -13   63.42    7.85
  -2  -7 -14    0.83    1.97
  -2  -7 -15    1.26    1.34
   2   8 -11   52.53    4.62
   2   8 -10   17.25    3.60
   2   8  -9   67.49    7.67
  -2  -8   8  369.02   18.69
  -2  -8   7   11.12    4.22
  -2  -8   6  164.48   13.40
  -2  -8   5   47.37    7.42
   2   8  -5   21.71    9.83
  -2  -8   5   34.89    6.57
  -2  -8   4  529.50   22.97
   2   8  -4  500.39   44.26
  -2  -8   4  538.66   23.16
  -2  -8   3   62.77    7.86
  -2  -8   3   71.62    8.25
   2   8  -3   64.26   14.72
   2   8  -2   -1.59    3.19
  -2  -8   2    5.50    2.50
  -2  -8   2    6.09    2.43
   2   8  -1   90.64   15.13
  -2  -8   0    4.72    3.12
  -2  -8  -1   62.50   13.87
  -2  -8  -2  115.62   19.11
  -2  -8  -3  164.70   24.42
  -2  -8  -4   35.96   11.25
  -2  -8  -5   97.54   19.49
  -2  -8  -6   40.57   12.60
  -2  -8  -6   37.12    5.88
  -2  -8  -7    2.72    5.22
  -2  -8  -7    1.55    1.84
  -2  -8  -8   35.24   13.44
  -2  -8  -8   12.59    4.17
  -2  -8  -9    5.14    3.13
  -2  -8  -9    7.76    6.87
  -2  -8 -10    7.63    3.64
  -2  -8 -11   28.12    6.01
  -2  -8 -12    1.27    2.91
  -2  -8 -13    0.93    2.30
  -2  -8 -14   29.53    4.73
  -2  -8 -15   19.11    3.16
   2   9 -10   16.76    2.83
   2   9  -9    3.77    2.21
  -2  -9   8    2.67    2.68
  -2  -9   7   63.36    8.07
  -2  -9   6  169.04   13.49
  -2  -9   5  114.64   11.36
  -2  -9   4   27.46    6.16
  -2  -9   4   30.10    6.05
  -2  -9   3   98.20   10.17
  -2  -9   3  101.00   10.33
  -2  -9   2  174.21   12.87
  -2  -9   2  187.13   13.45
  -2  -9   1    7.28    3.33
  -2  -9   1   12.61    3.87
  -2  -9   0  121.59   10.16
  -2  -9   0  129.72   10.68
  -2  -9  -1  492.95   40.79
  -2  -9  -1  485.33   19.58
  -2  -9  -1  514.82   20.78
  -2  -9  -2   92.07    8.74
  -2  -9  -2   85.36   17.26
  -2  -9  -3  137.94   23.35
  -2  -9  -3  126.62   10.20
  -2  -9  -4   18.61    8.74
  -2  -9  -4   28.61    5.11
  -2  -9  -5   65.10   16.88
  -2  -9  -5   87.02    8.73
  -2  -9  -6  379.58   18.50
  -2  -9  -6  372.14   18.66
  -2  -9  -6  393.84   42.60
  -2  -9  -7   60.12   16.71
  -2  -9  -7   67.43    8.32
  -2  -9  -8   75.57   20.26
  -2  -9  -8   65.52    8.41
  -2  -9  -9    6.37    3.52
  -2  -9 -10   47.83    7.49
  -2  -9 -11    0.90    2.93
  -2  -9 -12   12.07    3.83
  -2  -9 -13   12.52    3.61
  -2  -9 -14    2.74    1.96
  -2  -9 -14    2.93    1.83
  -2  -9 -15    0.49    0.71
   2  10  -9  177.96    8.77
   2  10  -8    4.01    2.16
  -2 -10   8    2.18    1.93
  -2 -10   7   -0.38    2.27
  -2 -10   6  314.92   17.27
  -2 -10   5   20.17    5.10
  -2 -10   4    1.90    2.49
  -2 -10   4    1.34    2.71
  -2 -10   3    7.79    4.09
  -2 -10   3    6.47    3.74
  -2 -10   2   13.42    4.47
  -2 -10   2   10.00    3.82
  -2 -10   1   10.21    3.73
  -2 -10   1   14.25    4.48
  -2 -10   0   20.12    4.95
  -2 -10   0   22.60    4.85
  -2 -10  -1  139.31   11.11
  -2 -10  -1  132.36   11.36
  -2 -10  -2    6.03    2.65
  -2 -10  -2    3.69    2.49
  -2 -10  -3   37.27    5.67
  -2 -10  -3   48.74    6.92
  -2 -10  -4   14.29    4.06
  -2 -10  -4   20.05   10.68
  -2 -10  -5    2.21    2.86
  -2 -10  -5   10.39    9.71
  -2 -10  -6   20.77    4.86
  -2 -10  -6   14.14    8.59
  -2 -10  -7   14.50    9.49
  -2 -10  -7    4.77    3.08
  -2 -10  -8   58.24    8.06
  -2 -10  -9    1.61    2.68
  -2 -10  -9    0.46    2.25
  -2 -10 -10    2.33    2.85
  -2 -10 -10    2.24    2.50
  -2 -10 -11    5.36    3.03
  -2 -10 -11    4.51    2.85
  -2 -10 -12    3.06    2.53
  -2 -10 -12    0.22    1.96
  -2 -10 -13   19.90    3.88
  -2 -10 -14    4.41    1.84
   2  11  -8   31.39    3.63
  -2 -11   7   37.50    4.96
  -2 -11   6    8.21    3.19
  -2 -11   5    1.65    2.85
  -2 -11   4   45.76    7.27
  -2 -11   3  121.88   11.57
  -2 -11   3  117.65   10.93
  -2 -11   2    7.02    3.66
  -2 -11   2    5.65    3.40
  -2 -11   1   20.76    5.47
  -2 -11   1   17.38    4.55
  -2 -11   0   28.29    5.42
  -2 -11   0   32.75    6.26
  -2 -11  -1  140.84   11.36
  -2 -11  -1  124.94   11.68
  -2 -11  -2    2.35    2.72
  -2 -11  -2   -0.91    2.54
  -2 -11  -3  286.85   17.20
  -2 -11  -3  230.28   32.90
  -2 -11  -4   24.81    5.34
  -2 -11  -4   30.74   12.42
  -2 -11  -5   48.29    7.27
  -2 -11  -6   86.53    9.79
  -2 -11  -7   44.93    7.07
  -2 -11  -8  257.34   16.23
  -2 -11  -9   73.86    8.74
  -2 -11 -10    5.87    3.15
  -2 -11 -11    2.39    2.61
  -2 -11 -12   40.94    5.40
  -2 -11 -13    3.16    1.71
  -2 -12   6    0.15    1.48
  -2 -12   5    3.20    2.11
  -2 -12   4    0.29    2.09
  -2 -12   3   -0.90    2.55
  -2 -12   2    3.41    2.85
  -2 -12   1   -0.70    2.40
  -2 -12   1    2.53    3.09
  -2 -12   0   14.38    4.09
  -2 -12   0   14.84    4.61
  -2 -12  -1   14.02    3.87
  -2 -12  -1   19.95    5.15
  -2 -12  -2   23.50    5.60
  -2 -12  -2   20.44    4.25
  -2 -12  -3   46.96    7.35
  -2 -12  -4   27.52    5.70
  -2 -12  -5    1.43    2.80
  -2 -12  -6    4.33    3.40
  -2 -12  -7   93.74    9.85
  -2 -12  -8    2.52    3.04
  -2 -12  -9   14.74    4.08
  -2 -12 -10  140.90   10.72
  -2 -12 -11   19.01    3.89
  -2 -12 -12    5.75    2.26
  -2 -12 -13    6.03    1.61
  -2 -13   5   46.90    4.60
  -2 -13   4   10.12    2.62
  -2 -13   3    7.69    2.84
  -2 -13   2   22.30    4.46
  -2 -13   1   66.99    7.90
  -2 -13   0    7.98    2.93
  -2 -13   0    6.76    3.21
  -2 -13  -1   18.95    4.66
  -2 -13  -2    4.47    3.13
  -2 -13  -3   26.60    5.74
  -2 -13  -4   34.78    6.26
  -2 -13  -5    1.25    2.22
  -2 -13  -6    0.80    2.23
  -2 -13  -7   17.39    4.47
  -2 -13  -8    0.60    2.32
  -2 -13  -9    0.24    1.63
  -2 -13 -10   11.33    3.09
  -2 -13 -11   43.00    4.70
  -2 -13 -12    2.38    1.08
  -2 -14   3   -2.56    1.38
  -2 -14   2   25.31    3.94
  -2 -14   1   18.79    3.79
  -2 -14   0    3.87    2.23
  -2 -14  -1   42.91    5.94
  -2 -14  -2   41.56    5.91
  -2 -14  -3   41.42    5.89
  -2 -14  -4    0.77    2.21
  -2 -14  -5   40.72    5.75
  -2 -14  -6  168.60   11.13
  -2 -14  -7   -2.60    2.06
  -2 -14  -8   44.09    5.37
  -2 -14  -9   57.74    5.62
  -2 -14 -10    7.94    2.03
  -2 -15   1    3.72    1.30
  -2 -15   0   64.61    5.34
  -2 -15  -1    0.25    1.02
  -2 -15  -2    7.70    2.45
  -2 -15  -3    0.09    1.30
  -2 -15  -4    5.63    2.24
  -2 -15  -5    0.43    1.51
  -2 -15  -6    7.39    2.25
  -2 -15  -7   23.98    3.43
  -2 -15  -8   -0.22    0.97
  -3  13   6    3.25    1.40
  -3  13   5    0.08    0.81
  -3  13   4    1.57    1.31
  -3  13   3   13.60    2.76
  -3  13   2    4.64    1.46
  -3  13   1   -0.39    1.48
  -3  13   0    1.88    1.22
  -3  12   9    5.04    1.52
  -3  12   8    0.43    1.55
  -3  12   7    1.52    1.54
  -3  12   6   -0.09    1.67
  -3  12   5   11.06    3.26
  -3  12   4   29.00    4.78
  -3  12   3   -4.29    2.39
  -3  12   2    0.01    1.33
  -3  12   1   32.96    5.07
  -3  12   0   12.60    3.20
  -3  12  -1   57.84    6.19
  -3  12  -2  106.60    7.85
  -3  12  -3    5.58    1.86
  -3  12  -4   65.42    5.06
  -3  11   8  131.61    9.81
  -3  11   7    5.84    2.89
  -3  11   6   18.40    4.44
  -3  11   5   26.35    5.17
  -3  11   4   14.02    4.26
  -3  11   3    8.31    3.75
  -3  11   2   -7.05    3.17
  -3  11   1   64.00    7.73
  -3  11   0   29.11    5.40
  -3  11  -1    6.75    2.87
   3 -11   1    6.99    2.83
   3 -11   2   33.93    4.99
  -3  11  -2   39.34    5.67
  -3  11  -3    0.88    1.89
   3 -11   3    4.65    1.98
  -3  11  -4    3.13    1.44
   3 -11   4    2.84    1.54
  -3  11  -5    1.70    1.64
  -3  11  -6    8.54    2.04
  -3  10  10   55.15    5.58
  -3  10   9    3.78    1.98
  -3  10   8    2.90    2.13
  -3  10   7   35.96    6.08
  -3  10   6   96.80   10.15
  -3  10   5    9.52    4.28
  -3  10   4    2.19    3.01
  -3  10   3    0.54    2.88
  -3  10   3   -0.06    2.31
  -3  10   2   10.72    4.08
  -3  10   1    3.37    2.60
  -3  10   0   10.79    3.99
   3 -10   0   19.34    4.35
  -3  10  -1    5.48    2.82
   3 -10   1    1.55    2.28
   3 -10   2   -0.42    1.70
  -3  10  -2   -1.41    3.12
  -3  10  -3   36.94    6.11
   3 -10   3   38.89    6.10
  -3  10  -4    0.85    1.98
   3 -10   4   -1.48    1.76
   3 -10   5    2.71    1.82
  -3  10  -5    4.21    2.12
   3 -10   6  189.07   10.74
  -3  10  -6  203.67   11.72
  -3  10  -7   10.98    2.78
  -3  10  -8    6.24    1.79
  -3   9  10   -0.92    1.70
  -3   9   9   58.14    7.16
  -3   9   8    2.10    2.12
  -3   9   7    5.92    3.61
  -3   9   6   73.18    8.89
  -3   9   5   25.79   11.55
  -3   9   5   13.73    4.42
  -3   9   4   24.95   10.89
  -3   9   4    7.83    3.12
  -3   9   3   -0.57    2.42
  -3   9   3   18.76    7.12
  -3   9   2   -5.03    6.64
  -3   9   2   17.25    4.63
  -3   9   1   -1.07    3.02
  -3   9   1    3.24    2.92
  -3   9   0   15.30    4.25
  -3   9   0    9.71    7.23
   3  -9   0   18.88    4.25
   3  -9   1  131.61   10.56
  -3   9  -1  163.68   27.56
  -3   9  -1  143.42   11.88
  -3   9  -2  207.42   30.98
   3  -9   2  231.61   14.16
  -3   9  -2  224.65   14.66
  -3   9  -3   22.87    5.17
   3  -9   3   16.86    4.23
   3  -9   4  152.39   11.66
  -3   9  -4  148.73   11.90
   3  -9   5   61.56    7.56
  -3   9  -5   61.47    7.81
   3  -9   6    3.87    2.49
  -3   9  -6    4.03    2.78
  -3   9  -7   51.20    6.34
   3  -9   7   49.95    5.99
  -3   9  -8   41.28    5.22
  -3   9  -9   43.42    4.50
   3  -8 -12    7.77    2.39
   3  -8 -11   93.85    8.25
   3  -8 -10   88.64    8.69
  -3   8  10   65.10    7.18
  -3   8   9    0.05    2.22
   3  -8  -9    0.05    1.80
   3  -8  -9    2.58    2.16
   3  -8  -8  178.56   11.90
   3  -8  -8  170.77   12.51
  -3   8   8  169.26   12.96
   3  -8  -7   11.41    6.96
  -3   8   7   12.32    4.25
   3  -8  -7   13.51    3.89
  -3   8   6   87.42    9.57
  -3   8   6   99.87   20.81
  -3   8   5  226.45   14.98
  -3   8   5  243.88   31.49
  -3   8   4  313.15   17.42
  -3   8   4  371.85   39.00
  -3   8   3  141.43   23.83
  -3   8   3  135.47   11.44
  -3   8   2    3.59    2.21
  -3   8   2    7.25    5.61
  -3   8   1   73.93   17.47
  -3   8   1   63.64    7.98
  -3   8   0   18.77    9.40
  -3   8   0   23.11    5.18
  -3   8   0   22.85    4.83
  -3   8  -1   21.45    4.74
   3  -8   1   15.61    3.60
  -3   8  -2    3.35    2.82
   3  -8   2   -0.65    1.81
  -3   8  -3   12.76    3.88
   3  -8   3   13.18    3.66
  -3   8  -3    1.61    6.67
  -3   8  -4   11.17    3.78
   3  -8   4    9.49    3.33
  -3   8  -5   72.09    8.57
   3  -8   5   80.95    8.77
   3  -8   6   12.16    3.83
  -3   8  -6   14.18    4.45
   3  -8   7   34.13    5.55
  -3   8  -7   39.49    6.43
   3  -8   8   59.85    6.86
  -3   8  -8   66.39    7.56
  -3   8  -9   -1.16    1.75
  -3   8 -10    8.98    2.33
   3  -7 -13   33.25    4.00
   3  -7 -12    3.20    2.08
  -3   7  11   59.73    6.60
   3  -7 -11   68.99    7.62
   3  -7 -10  114.67   10.14
  -3   7  10  119.98   10.20
  -3   7   9   35.95    6.13
   3  -7  -9   33.64    5.96
   3  -7  -8   50.28   15.17
   3  -7  -8   51.72    6.97
  -3   7   8   60.24    7.85
   3  -7  -7    7.06    9.72
  -3   7   7    1.13    2.48
   3  -7  -7    2.00    2.27
  -3   7   6  163.59   25.91
  -3   7   6  154.35   12.11
   3  -7  -6  145.95   11.00
  -3   7   5  184.06   12.92
   3  -7  -5  163.92   11.21
  -3   7   5  171.88   25.47
  -3   7   4   70.91    8.02
  -3   7   4   81.41   17.12
  -3   7   3   90.97   18.51
  -3   7   3   74.88    8.06
  -3   7   2    3.13    4.36
  -3   7   2   -0.89    2.19
  -3   7   1  -13.88    7.28
  -3   7   0   -3.47    2.33
  -3   7   0   -0.28    6.00
  -3   7  -1   89.77    8.74
  -3   7  -1  102.12    9.07
  -3   7  -1   84.45   17.63
  -3   7  -2  316.95   35.59
  -3   7  -2  332.55   16.46
   3  -7   3  285.80   15.06
  -3   7  -3  311.48   16.30
  -3   7  -3  310.90   36.63
   3  -7   4  203.68   13.11
  -3   7  -4  226.19   14.35
   3  -7   5   36.73    5.93
  -3   7  -5   57.21   16.14
  -3   7  -5   42.84    6.60
   3  -7   6  149.72   11.86
  -3   7  -6  137.23   11.74
  -3   7  -7  419.25   20.46
   3  -7   7  438.16   20.15
   3  -7   8   21.64    4.73
  -3   7  -8   28.97    5.51
  -3   7  -9   31.78    5.52
  -3   7 -10   62.47    6.66
  -3   7 -11   18.00    3.17
   3  -6 -13    3.87    1.91
   3  -6 -12   79.84    7.92
  -3   6  11    1.85    1.63
   3  -6 -11   -0.09    2.14
  -3   6  10   50.29    6.95
   3  -6 -10   55.13    7.38
  -3   6   9  292.63   16.59
   3  -6  -9  294.80   16.64
  -3   6   8   18.52    4.53
   3  -6  -8   20.64    4.50
  -3   6   7   22.94    4.90
   3  -6  -7   25.01   11.07
   3  -6  -7   27.49    5.13
  -3   6   6  212.35   28.62
   3  -6  -6  206.18   12.52
  -3   6   6  230.39   14.10
  -3   6   5  297.25   32.08
  -3   6   5  309.96   15.77
  -3   6   4  144.44   21.86
  -3   6   3   97.50   17.69
  -3   6   2  372.78   33.36
  -3   6   1  251.84   27.42
  -3   6   0   25.64   10.11
  -3   6  -1   27.03    9.57
  -3   6  -2  123.06   20.57
  -3   6  -3   11.22    6.49
   3  -6   4   -0.11    2.07
  -3   6  -4    1.21    1.86
  -3   6  -4    4.91    4.70
  -3   6  -5  114.10   10.12
  -3   6  -5  128.10   24.18
   3  -6   5  113.07    9.74
  -3   6  -6   21.58    5.02
  -3   6  -6   16.88    9.07
   3  -6   6   18.84    4.41
  -3   6  -7    3.44    8.75
  -3   6  -7   -0.47    2.75
   3  -6   7    3.74    2.77
  -3   6  -8   12.48    4.10
   3  -6   8   10.21    3.75
  -3   6  -9   74.06    8.18
  -3   6  -9   83.65    9.10
  -3   6 -10   23.00    4.84
  -3   6 -10   15.23    3.41
  -3   6 -11    6.33    2.45
  -3   6 -12   -0.06    1.44
   3  -5 -14    5.32    1.67
   3  -5 -13   21.47    3.95
   3  -5 -12   37.59    5.85
   3  -5 -11  270.58   15.92
  -3   5  11  271.66   14.83
  -3   5  10   59.93    7.48
   3  -5 -10   59.02    7.76
  -3   5   9   11.12    3.63
   3  -5  -9   15.03    4.16
  -3   5   8  251.93   15.06
   3  -5  -8  237.55   14.40
  -3   5   7   83.11    8.51
   3  -5  -7   61.19   15.10
   3  -5  -7   89.57    8.46
  -3   5   5  103.20   18.64
  -3   5   4  819.52   48.26
  -3   5   3  247.48   25.77
  -3   5   2   -5.52    4.18
  -3   5   1    7.41    5.49
  -3   5   0  112.56   16.81
  -3   5  -1   91.72   15.90
  -3   5  -2   74.00   14.84
  -3   5  -3   96.07   17.54
  -3   5  -4   73.97   16.61
  -3   5  -5  321.82   35.64
  -3   5  -5  320.00   15.87
  -3   5  -6  210.56   13.57
  -3   5  -6  199.91   30.11
   3  -5   6  205.47   13.04
  -3   5  -7   45.48    6.83
  -3   5  -7   44.06   15.90
   3  -5   7   49.92    7.07
   3  -5   8  296.26   16.81
  -3   5  -8  343.40   42.94
  -3   5  -8  284.30   16.96
  -3   5  -9   89.97    9.93
  -3   5  -9   96.13    9.37
  -3   5 -10  105.95    9.35
  -3   5 -10  111.11   10.48
  -3   5 -11    3.82    2.72
  -3   5 -11    4.34    2.25
  -3   5 -12   93.05    7.86
  -3   5 -13   10.31    2.26
   3  -4 -14    4.95    1.82
   3  -4 -13   12.03    3.35
   3  -4 -12   14.83    3.96
  -3   4  11   15.53    3.96
   3  -4 -11   16.94    4.58
  -3   4  10  107.74   10.00
   3  -4 -10  111.12   10.47
  -3   4   9   79.93    8.72
   3  -4  -9   70.90   18.30
   3  -4  -9   73.55    8.41
   3  -4  -8   53.48   14.86
   3  -4  -8   50.46    6.85
  -3   4   8   40.56    6.19
  -3   4   7  322.29   16.00
   3  -4  -7  345.25   35.93
   3  -4  -6  -10.24    6.80
  -3   4   5   17.87    7.70
  -3   4   4  104.40   16.40
  -3   4   3 1299.23   54.57
  -3   4   2  125.59   16.30
  -3   4   1  177.21   19.23
  -3   4   0  207.19   21.23
  -3   4  -1   49.00   10.73
  -3   4  -2   32.47    9.99
  -3   4  -3   85.84   15.61
  -3   4  -4   12.27    7.43
  -3   4  -5    7.07    6.71
  -3   4  -6   27.90    4.98
  -3   4  -6   29.79   11.13
  -3   4  -7  563.01   49.94
   3  -4   7  519.09   20.95
  -3   4  -7  548.65   21.86
  -3   4  -8   10.06    3.88
   3  -4   8    7.61    3.27
  -3   4  -8    4.85    7.04
  -3   4  -9  148.06   11.64
  -3   4  -9  131.00   11.78
  -3   4 -10    2.70    2.63
  -3   4 -10    5.35    2.92
  -3   4 -11   48.69    6.40
  -3   4 -11   58.13    7.76
  -3   4 -12   51.88    5.78
  -3   4 -12   47.45    6.26
  -3   4 -13   -0.08    1.46
   3  -3 -14   12.90    2.75
   3  -3 -13   -0.16    2.38
   3  -3 -12   68.73    8.02
   3  -3 -11   64.08    8.02
  -3   3  11   58.30    7.30
   3  -3 -10   -3.98    2.76
  -3   3  10    2.20    2.21
   3  -3  -9  408.98   19.40
   3  -3  -9  421.32   44.20
  -3   3   9  429.43   19.68
   3  -3  -8   39.31    5.93
   3  -3  -8   34.62   11.84
  -3   3   8   44.33    6.23
   3  -3  -7   28.54   11.23
   3  -3  -6  593.49   42.86
  -3   3   5   53.61   12.12
  -3   3   4  522.56   34.33
  -3   3   3  638.31   35.96
  -3   3   2   10.52    5.55
  -3   3   1  126.39   15.15
  -3   3   0   49.46    9.79
  -3   3  -1    0.63    3.26
  -3   3  -2    0.88    3.06
  -3   3  -3  315.54   26.65
  -3   3  -4   56.42   12.36
  -3   3  -5   52.77   12.82
  -3   3  -6   33.20   10.78
  -3   3  -6   23.30    8.09
  -3   3  -7    0.42    1.66
  -3   3  -7   -5.34    5.95
  -3   3  -8   10.09    3.42
  -3   3  -8   17.48    9.15
  -3   3  -8   13.52    7.91
   3  -3   8   14.90    4.30
  -3   3  -8   12.98    3.93
  -3   3  -9   67.01   18.06
  -3   3  -9   43.76    6.61
  -3   3  -9   50.44    7.23
  -3   3 -10    5.21    3.24
  -3   3 -10    3.10    2.54
  -3   3 -11   -0.49    1.94
  -3   3 -11    2.26    2.83
  -3   3 -12  119.98   10.48
  -3   3 -12  100.76    8.74
  -3   3 -13    8.78    2.96
  -3   3 -13   12.60    2.92
  -3   3 -14   39.25    4.38
   3  -2 -14    2.22    1.83
   3  -2 -13   12.32    3.65
  -3   2  12   11.59    3.20
   3  -2 -12    3.93    2.70
  -3   2  11   25.45    5.00
   3  -2 -11   28.84    5.84
  -3   2  10   53.47    7.20
   3  -2 -10   71.45    8.59
   3  -2 -10   69.67   19.52
  -3   2   9   12.23    3.55
   3  -2  -9    9.31    3.59
   3  -2  -8  -14.67    8.80
   3  -2  -8    2.66    2.08
   3  -2  -7  139.21   22.15
   3  -2  -6   36.07   12.05
   3  -2  -5  194.75   22.29
  -3   2   4 1391.93   54.28
  -3   2   3    3.17    4.10
  -3   2   2  465.73   27.15
  -3   2   1  252.87   19.05
  -3   2   0  435.25   24.55
  -3   2  -1    0.22    2.96
  -3   2  -2  151.26   15.63
  -3   2  -3  164.83   17.44
  -3   2  -4  268.98   23.77
  -3   2  -5  313.34   27.94
  -3   2  -5  227.61   22.18
  -3   2  -6   87.26   15.65
  -3   2  -7  178.34   23.32
  -3   2  -8  153.82   10.98
   3  -2   8  162.75   11.62
  -3   2  -8  157.27   23.93
  -3   2  -8  181.81   12.32
  -3   2  -9  349.38   37.47
  -3   2  -9  395.56   18.49
  -3   2  -9  394.49   19.27
  -3   2 -10   60.19    8.08
  -3   2 -10   60.79    7.75
  -3   2 -11    7.63    3.61
  -3   2 -11    1.85    2.19
  -3   2 -12    1.73    1.85
  -3   2 -12   -0.50    2.85
  -3   2 -13    1.10    1.57
  -3   2 -13    2.48    2.57
  -3   2 -14   79.31    5.89
  -3   2 -14   87.25    7.28
   3  -1 -14   -0.50    1.23
   3  -1 -13   18.15    4.03
  -3   1  12    9.25    2.64
   3  -1 -12    9.91    3.87
  -3   1  11   -1.63    2.60
   3  -1 -11   -0.82    2.42
   3  -1 -10   36.72    6.34
   3  -1 -10   18.19    7.29
   3  -1  -9  140.37   11.60
   3  -1  -9  147.78   26.48
   3  -1  -8   10.61    3.43
   3  -1  -8   -8.21    7.48
   3  -1  -7  344.68   34.83
   3  -1  -6   -0.76    4.17
   3  -1  -5    0.63    4.20
   3  -1  -4  738.94   38.82
  -3   1   3  379.20   25.34
  -3   1   2 1708.92   48.33
  -3   1   1 1182.91   37.11
  -3   1   0  420.48   21.22
  -3   1  -1   95.58   10.71
  -3   1  -2   52.31    7.69
  -3   1  -2   47.02    7.89
  -3   1  -3   91.91    9.66
  -3   1  -3   85.27   11.28
  -3   1  -4  450.94   26.12
  -3   1  -5    0.54    3.33
  -3   1  -6   68.50   12.48
  -3   1  -7  239.18   24.87
  -3   1  -8   47.73   13.25
  -3   1  -8   48.69    6.23
  -3   1  -9  323.08   33.90
  -3   1  -9  350.85   17.10
  -3   1  -9  359.43   17.79
  -3   1 -10   20.14    4.84
  -3   1 -10   14.96    3.93
  -3   1 -11   16.43    4.56
  -3   1 -11   22.56    5.05
  -3   1 -12   49.11    7.20
  -3   1 -12   45.94    6.69
  -3   1 -13   13.83    3.45
  -3   1 -13   14.08    4.11
  -3   1 -14    3.05    1.71
  -3   1 -14    4.39    2.43
  -3   1 -15    7.50    2.05
   3   0 -14   41.47    4.56
   3   0 -13   15.27    3.71
  -3   0  12   42.25    5.68
   3   0 -12   40.02    6.40
   3   0 -11    0.38    2.81
   3   0 -10   12.62    4.09
   3   0  -9    6.23    8.81
   3   0  -9    3.38    2.68
   3   0  -8   73.12   18.52
   3   0  -8   67.25    7.66
   3   0  -7   73.12   16.03
   3   0  -6    3.56    4.58
   3   0  -5 1168.48   53.86
   3   0  -4   -1.03    4.70
   3   0  -3   70.10   10.96
  -3   0   2 1490.00   43.44
  -3   0   1  913.00   33.70
  -3   0   1  940.67   31.04
  -3   0   0 3274.83   61.36
  -3   0   0 3488.38   53.04
  -3   0  -1   47.86    6.29
  -3   0  -1   35.46    6.64
  -3   0  -2    5.40    3.14
  -3   0  -2    3.40    2.88
  -3   0  -3  183.54   14.37
  -3   0  -3  173.64   13.05
  -3   0  -4   17.58    5.23
  -3   0  -4   15.98    4.51
  -3   0  -5  356.44   17.83
  -3   0  -5  360.81   22.55
  -3   0  -6    4.45    3.48
  -3   0  -7  118.56   16.09
  -3   0  -8  138.84   19.36
  -3   0  -9   94.07    8.78
  -3   0  -9   98.74    9.21
  -3   0 -10   11.67    3.60
  -3   0 -10   13.28    3.73
  -3   0 -11   37.84    6.27
  -3   0 -11   32.87    6.29
  -3   0 -12   -2.91    2.75
  -3   0 -12    1.79    2.55
  -3   0 -13   16.95    4.15
  -3   0 -13   13.80    4.20
  -3   0 -14   13.66    3.29
  -3   0 -14   14.79    3.78
  -3   0 -15    5.33    1.71
  -3   0 -15    8.73    2.05
   3   1 -14   -0.52    0.95
   3   1 -13   28.17    4.66
   3   1 -12    0.90    2.07
  -3  -1  12    3.10    1.80
   3   1 -11   23.62    5.46
   3   1 -10    0.76    2.34
   3   1  -9    1.78    2.18
   3   1  -9   -0.47    2.68
   3   1  -9   -2.16    7.68
   3   1  -8   11.29    3.18
   3   1  -8   16.97    4.27
   3   1  -7    1.47    3.58
   3   1  -6   65.76   14.99
   3   1  -5   97.89   16.65
   3   1  -4   27.37    8.49
   3   1  -3   72.31   11.60
  -3  -1   2   17.59    5.37
   3   1  -2   12.87    4.89
  -3  -1   1  409.67   21.97
   3   1  -1  421.12   20.32
  -3  -1   0  288.92   17.81
  -3  -1   0  278.33   13.39
  -3  -1  -1  609.39   17.62
  -3  -1  -1  589.89   25.01
  -3  -1  -2  339.75   13.69
  -3  -1  -2  320.36   18.55
  -3  -1  -3 2708.22   45.78
  -3  -1  -3 2726.13   53.86
  -3  -1  -4  201.47   14.94
  -3  -1  -4  197.13   12.51
  -3  -1  -5   68.79    9.08
  -3  -1  -5   66.26    8.56
  -3  -1  -6  364.54   20.56
  -3  -1  -6  379.11   23.30
  -3  -1  -7   14.08    5.23
  -3  -1  -8  835.42   43.11
  -3  -1  -9  127.79   10.13
  -3  -1  -9  146.59   10.83
  -3  -1 -10   49.93    6.81
  -3  -1 -10   56.47    7.41
  -3  -1 -11   84.96    9.15
  -3  -1 -11   82.37    9.27
  -3  -1 -12   12.70    4.23
  -3  -1 -12    8.82    3.85
  -3  -1 -13    5.56    2.92
  -3  -1 -13    5.81    3.01
  -3  -1 -14   71.26    7.26
  -3  -1 -15    0.53    1.24
  -3  -1 -15    0.38    1.12
   3   2 -14   10.42    2.11
   3   2 -13   27.76    4.39
   3   2 -12   -0.70    2.64
   3   2 -11    3.40    2.95
   3   2 -10   49.56    7.63
   3   2  -9   22.62    5.14
   3   2  -9   28.58    5.33
   3   2  -8  328.16   16.39
   3   2  -8  345.77   17.82
   3   2  -8  320.27   38.42
   3   2  -7  120.77   10.01
   3   2  -7   79.66   18.14
   3   2  -6  304.80   31.90
   3   2  -5 1069.77   54.55
   3   2  -4  500.65   33.59
  -3  -2   3 1413.77   42.08
   3   2  -3 1360.10   49.97
   3   2  -2   12.23    4.87
  -3  -2   2   16.02    4.95
  -3  -2   1  439.13   22.76
   3   2  -1  441.58   21.64
  -3  -2   0  757.66   29.31
   3   2   0  745.60   23.42
  -3  -2  -1   18.36    4.74
   3   2   1   21.22    3.02
  -3  -2  -2 3291.69   61.14
  -3  -2  -2 3146.14   22.83
  -3  -2  -3  113.47   12.07
  -3  -2  -4    3.91    1.53
  -3  -2  -4    2.10    2.98
  -3  -2  -5  116.89   12.93
  -3  -2  -5  137.53   10.51
  -3  -2  -6   81.38   11.03
  -3  -2  -6  103.12   11.04
  -3  -2  -7   76.88   11.11
  -3  -2  -7   59.29   10.13
  -3  -2  -9  197.16   12.29
  -3  -2 -10   -4.86    2.75
  -3  -2 -10   -0.69    1.79
  -3  -2 -11   33.65    5.88
  -3  -2 -11   32.85    5.99
  -3  -2 -12    0.80    2.40
  -3  -2 -12    2.29    2.90
  -3  -2 -13    1.34    2.51
  -3  -2 -13    0.26    2.48
  -3  -2 -14    3.29    1.86
  -3  -2 -15   24.04    3.48
  -3  -2 -15   26.59    3.97
   3   3 -13   39.40    4.78
   3   3 -12    2.37    2.34
   3   3 -11   18.32    4.76
   3   3 -10   11.85    3.60
   3   3 -10   11.72    4.42
   3   3  -9    3.04    2.76
   3   3  -9    5.84    2.83
   3   3  -8   90.58    8.75
   3   3  -8   94.58    9.76
   3   3  -8   77.06   20.28
   3   3  -7    1.71    1.86
  -3  -3   7    0.02    2.11
   3   3  -7    8.39    8.36
   3   3  -6   31.42   11.25
   3   3  -5   84.00   16.52
   3   3  -4  540.14   37.00
   3   3  -3   12.11    6.47
  -3  -3   3   15.33    4.24
  -3  -3   2   13.64    4.29
   3   3  -2   22.22    6.81
  -3  -3   1  106.91   11.79
   3   3  -1  103.92   11.46
  -3  -3   0   64.16    9.32
   3   3   0   60.72    7.47
  -3  -3  -1  482.09   25.02
   3   3   1  544.66   16.49
  -3  -3  -2  535.05   27.19
  -3  -3  -3  116.36   13.51
  -3  -3  -4    7.69    4.87
  -3  -3  -5 1225.85   45.84
  -3  -3  -5 1211.42   25.18
  -3  -3  -6  116.27   15.05
  -3  -3  -7  727.47   37.90
  -3  -3  -9  117.69    9.70
  -3  -3 -10  532.26   21.30
  -3  -3 -10  549.28   22.04
  -3  -3 -11  104.19   10.29
  -3  -3 -11   99.54    9.89
  -3  -3 -12   66.78    8.53
  -3  -3 -12   76.71    8.87
  -3  -3 -13  157.44   12.39
  -3  -3 -14    1.09    1.90
  -3  -3 -14   -0.89    1.55
  -3  -3 -15   -0.75    1.66
   3   4 -13    8.84    2.13
   3   4 -12   -0.83    1.91
   3   4 -11   20.87    4.82
   3   4 -10    7.10    3.94
   3   4 -10    0.16    2.49
   3   4  -9   74.91    9.18
   3   4  -9   76.31    8.13
   3   4  -8   64.36   19.10
   3   4  -8   59.28    7.15
  -3  -4   8   63.64    8.03
  -3  -4   7    9.04    3.41
   3   4  -7   21.39   10.57
  -3  -4   6  598.99   21.77
   3   4  -6  572.04   48.29
   3   4  -5  294.85   31.80
   3   4  -4  244.89   26.67
  -3  -4   3 1590.40   44.67
   3   4  -3 1455.85   58.46
  -3  -4   2  674.65   30.17
   3   4  -2  741.93   37.62
  -3  -4   1  223.85   17.89
   3   4  -1  229.74   18.56
  -3  -4   0  551.96   28.08
   3   4   0  539.16   24.43
   3   4   1  127.88    7.02
  -3  -4  -1  116.83   13.84
   3   4   1  121.85    9.86
  -3  -4  -2   97.79   12.94
  -3  -4  -3  318.36   23.54
  -3  -4  -4 1191.70   47.56
  -3  -4  -5    0.53    4.18
  -3  -4  -6    8.10    5.64
  -3  -4  -7   14.33    6.89
  -3  -4  -8  355.03   30.54
  -3  -4  -9    7.83    3.00
  -3  -4 -10   25.83    5.23
  -3  -4 -10   22.29    4.88
  -3  -4 -11  282.19   16.74
  -3  -4 -12    3.15    3.34
  -3  -4 -13   82.50    8.42
  -3  -4 -13   68.66    8.40
  -3  -4 -14   19.45    3.49
  -3  -4 -14   27.21    4.92
  -3  -4 -15    0.07    1.39
  -3  -4 -16    3.60    1.23
   3   5 -12    1.56    1.76
   3   5 -11   84.87    8.43
   3   5 -10    3.97    3.08
   3   5  -9   67.69    8.85
  -3  -5   8   51.28    7.48
   3   5  -7   -6.86    6.37
  -3  -5   7    0.96    2.08
  -3  -5   6  212.88   13.75
   3   5  -6  226.06   31.28
  -3  -5   6  222.88   14.22
   3   5  -5   20.33    8.34
   3   5  -4   89.75   16.95
   3   5  -3   37.34   10.86
  -3  -5   2    3.35    3.39
   3   5  -2   -8.07    5.23
  -3  -5   1  808.71   36.04
   3   5  -1  804.13   38.04
   3   5   0  715.31   27.51
  -3  -5   0  706.92   34.55
   3   5   0  750.60   32.55
  -3  -5  -1   15.47    6.12
   3   5   1   16.22    3.23
  -3  -5  -2 1037.24   45.04
  -3  -5  -3   18.16    7.69
  -3  -5  -4  -10.11    6.91
  -3  -5  -5   16.32    7.49
  -3  -5  -6    2.71    2.86
  -3  -5  -7  117.15   18.42
  -3  -5  -8  128.75   19.82
  -3  -5  -9   36.45    5.90
  -3  -5  -9   29.30    5.11
  -3  -5  -9   33.94   10.50
  -3  -5 -10    2.59    2.69
  -3  -5 -10   11.00    3.45
  -3  -5 -11   46.91    6.71
  -3  -5 -11   37.40    6.40
  -3  -5 -12  147.02   11.46
  -3  -5 -12  147.32   12.37
  -3  -5 -13   12.11    3.30
  -3  -5 -13   11.64    3.99
  -3  -5 -14    2.34    2.19
  -3  -5 -15  137.62    9.12
  -3  -5 -16   -1.30    0.88
   3   6 -12   24.10    3.47
   3   6 -11    4.53    2.46
   3   6 -10    4.46    3.09
   3   6  -9   -1.32    3.32
  -3  -6   8    1.44    2.28
  -3  -6   7   19.43    4.72
   3   6  -7   17.17    9.30
   3   6  -6  268.05   35.45
  -3  -6   6  248.53   15.59
  -3  -6   6  261.30   16.05
  -3  -6   5   66.18    7.94
   3   6  -5   71.96   17.50
  -3  -6   5   75.08    8.24
   3   6  -4  573.36   45.30
   3   6  -3   33.06   10.23
   3   6  -2   11.66    7.36
  -3  -6   2   18.19    5.68
   3   6  -1  628.61   36.81
   3   6  -1  579.03   31.68
  -3  -6   1  558.11   32.73
   3   6   0  138.52   13.50
  -3  -6   0  143.63   17.58
   3   6   0  144.16   16.24
  -3  -6  -1  290.28   25.49
   3   6   1  270.67   16.23
  -3  -6  -2  194.38   21.23
  -3  -6  -3    5.38    5.26
  -3  -6  -4  165.46   21.03
  -3  -6  -5    2.92    4.28
  -3  -6  -6   28.67    9.21
  -3  -6  -7  625.67   45.80
  -3  -6  -8    7.77    4.48
  -3  -6  -8    9.12    3.37
  -3  -6  -9    1.06    2.01
  -3  -6  -9    1.50    2.05
  -3  -6  -9    6.41    5.61
  -3  -6 -10  482.74   21.74
  -3  -6 -10  477.18   20.24
  -3  -6 -11   13.75    3.93
  -3  -6 -11    9.91    4.04
  -3  -6 -12    5.91    3.13
  -3  -6 -13  118.08   10.72
  -3  -6 -14   11.84    3.65
  -3  -6 -15    1.13    1.38
   3   7 -11    6.27    2.29
   3   7 -10    1.24    2.28
   3   7  -9  141.77   11.55
  -3  -7   8   34.00    6.10
  -3  -7   7   13.40    4.37
   3   7  -6  106.35   23.00
   3   7  -6  125.75   25.42
  -3  -7   6  123.14   11.39
   3   7  -5   15.07    8.67
  -3  -7   5    4.04    3.26
   3   7  -5    6.47    4.36
  -3  -7   5    2.40    2.28
   3   7  -4   98.95   20.16
  -3  -7   4   89.93    9.25
  -3  -7   4   86.76    8.95
   3   7  -4   80.27   16.67
   3   7  -3  207.98   25.01
   3   7  -3  233.40   28.95
  -3  -7   3  221.87   13.47
  -3  -7   3  241.19   14.13
   3   7  -2  528.22   36.77
   3   7  -2  596.01   42.69
   3   7  -1  157.68   17.87
  -3  -7   1  144.60   17.74
   3   7  -1  158.80   20.59
  -3  -7   0   71.97   13.33
  -3  -7  -1  637.35   40.24
  -3  -7  -2   90.86   15.81
  -3  -7  -3   23.73    7.93
  -3  -7  -4  217.48   26.15
  -3  -7  -5    2.83    6.17
  -3  -7  -6   14.87    7.29
  -3  -7  -7  233.73   30.29
  -3  -7  -8   67.16    7.81
  -3  -7  -8   64.04    7.22
  -3  -7  -8   51.40   14.17
  -3  -7  -9    0.77    2.01
  -3  -7  -9    0.30    2.29
  -3  -7  -9    4.43    2.77
  -3  -7 -10   51.67    7.54
  -3  -7 -11    1.43    2.14
  -3  -7 -12    3.52    3.01
  -3  -7 -13    8.38    3.51
  -3  -7 -14   33.89    5.15
  -3  -7 -15    7.22    2.22
   3   8 -11   27.32    3.17
   3   8 -10   41.82    5.18
   3   8  -9    4.74    2.93
  -3  -8   8   10.80    3.80
  -3  -8   7   -1.28    2.57
  -3  -8   6   12.29    4.43
   3   8  -5   63.56   18.63
  -3  -8   5   59.65    8.13
  -3  -8   5   51.25    7.73
  -3  -8   4   10.24    4.05
  -3  -8   4   17.67    5.01
  -3  -8   3   12.54    3.97
   3   8  -3   17.71    7.61
  -3  -8   3   10.67    3.72
  -3  -8   2   74.52    8.22
  -3  -8   2   64.61    7.56
  -3  -8   1   65.37    7.38
  -3  -8   1   56.41    6.84
  -3  -8   0   -0.61    1.54
  -3  -8  -1   21.39    8.68
  -3  -8  -2   18.32    7.32
  -3  -8  -3    1.22    3.14
  -3  -8  -4   57.03   14.63
  -3  -8  -5  114.33   21.35
  -3  -8  -6  192.36   28.05
  -3  -8  -6  177.93   12.11
  -3  -8  -7    5.66    3.06
  -3  -8  -7   -2.09    3.79
  -3  -8  -8   22.17   10.39
  -3  -8  -8   22.71    4.79
  -3  -8  -9  444.75   21.11
  -3  -8  -9  496.50   48.47
  -3  -8 -10    1.60    3.13
  -3  -8 -10   17.21    9.99
  -3  -8 -11    0.10    2.43
  -3  -8 -12   99.09    9.99
  -3  -8 -13    3.42    2.85
  -3  -8 -14    7.69    2.80
  -3  -8 -15   49.71    5.00
   3   9 -10   14.77    2.52
   3   9  -9   13.10    3.34
  -3  -9   8   21.98    4.36
  -3  -9   7   91.70    9.46
  -3  -9   6   14.35    4.84
  -3  -9   5   55.05    8.12
  -3  -9   5   56.14    8.04
  -3  -9   4  186.53   14.40
  -3  -9   4  184.59   14.16
  -3  -9   3   24.12    5.53
  -3  -9   3   21.99    5.38
  -3  -9   2  110.34   10.47
  -3  -9   2  115.71   10.75
  -3  -9   1  278.75   15.96
  -3  -9   1  276.11   15.95
  -3  -9   0  704.57   24.56
  -3  -9   0  704.38   24.80
  -3  -9  -1  255.95   14.55
  -3  -9  -1  265.42   30.00
  -3  -9  -1  286.62   15.44
  -3  -9  -2   48.22    6.47
  -3  -9  -2   42.17    5.91
  -3  -9  -3   16.19    8.80
  -3  -9  -3   21.63    4.23
  -3  -9  -3   16.60    3.99
  -3  -9  -4   29.79    5.26
  -3  -9  -4   31.31    5.08
  -3  -9  -5  152.61   11.53
  -3  -9  -5  148.11   25.67
  -3  -9  -5  141.33   10.55
  -3  -9  -6   31.73    5.27
  -3  -9  -6   33.17    5.65
  -3  -9  -6   43.18   14.73
  -3  -9  -7   24.42    5.27
  -3  -9  -7   15.03    8.40
  -3  -9  -8    7.48    3.68
  -3  -9  -8   -2.66    8.15
  -3  -9  -9   -0.60    2.22
  -3  -9  -9    7.66    8.59
  -3  -9 -10  110.70   11.00
  -3  -9 -11    4.84    3.18
  -3  -9 -12    9.47    3.80
  -3  -9 -13    5.38    2.71
  -3  -9 -14   20.00    3.62
  -3  -9 -14   17.80    3.63
  -3  -9 -15   10.05    2.30
   3  10  -9    6.08    1.83
   3  10  -8   19.90    3.82
  -3 -10   7    3.80    2.65
  -3 -10   6    0.16    2.51
  -3 -10   5    6.98    3.28
  -3 -10   4   97.98   10.50
  -3 -10   4   92.18   10.11
  -3 -10   3    0.67    2.38
  -3 -10   3    2.78    3.13
  -3 -10   2   28.95    5.94
  -3 -10   2   28.39    5.90
  -3 -10   1   15.50    4.52
  -3 -10   1    9.82    3.97
  -3 -10   0   65.53    8.04
  -3 -10   0   57.03    7.70
  -3 -10  -1   -0.88    3.03
  -3 -10  -1    2.51    2.69
  -3 -10  -2    3.23    2.19
  -3 -10  -2    1.06    2.34
  -3 -10  -3   22.68    4.90
  -3 -10  -3   16.59    4.31
  -3 -10  -3    7.85    6.95
  -3 -10  -4   71.39    8.38
  -3 -10  -4   79.56    8.24
  -3 -10  -4   91.66   20.68
  -3 -10  -5    0.69    8.81
  -3 -10  -5    5.94    2.51
  -3 -10  -5    1.44    2.29
  -3 -10  -6  119.59   24.94
  -3 -10  -6   94.91    9.85
  -3 -10  -7   52.91    7.47
  -3 -10  -7   70.83   20.57
  -3 -10  -8  107.62   10.83
  -3 -10  -9   -0.29    2.26
  -3 -10  -9    2.08    2.95
  -3 -10 -10   33.38    6.31
  -3 -10 -10   24.65    5.47
  -3 -10 -11   38.64    6.57
  -3 -10 -11   36.66    6.60
  -3 -10 -12   -0.96    2.23
  -3 -10 -12    0.02    2.26
  -3 -10 -13   39.86    5.46
  -3 -10 -14   31.72    4.27
   3  11  -8    9.22    2.00
  -3 -11   7    0.93    1.75
  -3 -11   6   22.23    4.47
  -3 -11   5   39.90    6.35
  -3 -11   4   61.21    8.06
  -3 -11   3    6.35    3.50
  -3 -11   3    4.08    3.40
  -3 -11   2   95.70   10.26
  -3 -11   2   90.23    9.97
  -3 -11   1   -0.98    3.02
  -3 -11   1    1.00    3.24
  -3 -11   0   89.58    9.62
  -3 -11   0   96.57   10.15
  -3 -11  -1  107.89   10.50
  -3 -11  -1  117.42   11.26
  -3 -11  -2  225.37   14.50
  -3 -11  -2  235.77   15.69
  -3 -11  -3  178.19   12.62
  -3 -11  -3  213.05   33.34
  -3 -11  -3  190.39   14.02
  -3 -11  -4    5.69    2.99
  -3 -11  -4    8.36    3.46
  -3 -11  -5    2.41    2.36
  -3 -11  -6    0.94    2.98
  -3 -11  -7  111.69   10.86
  -3 -11  -8   -1.60    3.46
  -3 -11  -9   88.68    9.55
  -3 -11 -10    3.58    2.75
  -3 -11 -11    6.39    3.01
  -3 -11 -12   37.33    5.38
  -3 -11 -13    1.42    1.65
  -3 -11 -14    7.37    1.78
  -3 -12   6    2.61    1.82
  -3 -12   5    6.71    2.50
  -3 -12   4   29.83    5.28
  -3 -12   3  159.89   12.15
  -3 -12   2    8.32    3.60
  -3 -12   2    8.75    3.64
  -3 -12   1   36.89    6.25
  -3 -12   1   24.62    5.55
  -3 -12   0   86.99    9.35
  -3 -12   0   83.68    9.55
  -3 -12  -1   33.07    5.90
  -3 -12  -1   35.49    6.59
  -3 -12  -2   96.41    9.47
  -3 -12  -2  106.63   10.75
  -3 -12  -3   46.06    6.53
  -3 -12  -3   42.97    7.18
  -3 -12  -4    6.34    3.81
  -3 -12  -4    8.19    3.57
  -3 -12  -5   29.38    6.09
  -3 -12  -6    3.56    3.46
  -3 -12  -7   46.89    7.11
  -3 -12  -8    2.06    2.75
  -3 -12  -9   33.14    5.99
  -3 -12 -10    5.31    3.09
  -3 -12 -11    3.08    2.08
  -3 -12 -12    2.93    1.70
  -3 -12 -13   24.69    3.34
  -3 -13   5   -0.03    1.31
  -3 -13   4   10.06    2.92
  -3 -13   3    6.59    2.78
  -3 -13   2    2.73    2.50
  -3 -13   1   21.79    4.44
  -3 -13   1   22.99    4.92
  -3 -13   0    2.19    2.15
  -3 -13   0    0.98    2.65
  -3 -13  -1    8.82    3.06
  -3 -13  -1    9.97    3.93
  -3 -13  -2   25.24    4.77
  -3 -13  -2   24.72    5.40
  -3 -13  -3    1.17    2.05
  -3 -13  -3    0.40    2.49
  -3 -13  -4    5.21    3.62
  -3 -13  -5    4.56    3.25
  -3 -13  -6    3.14    2.64
  -3 -13  -7    2.53    2.57
  -3 -13  -8   62.78    7.47
  -3 -13  -9   23.99    4.64
  -3 -13 -10    0.68    1.83
  -3 -13 -11   80.23    6.73
  -3 -13 -12    2.23    1.14
  -3 -14   3    2.14    1.52
  -3 -14   2    7.86    2.43
  -3 -14   1   94.96    8.02
  -3 -14   0   96.40    8.52
  -3 -14  -1   90.30    8.57
  -3 -14  -2   95.17    8.94
  -3 -14  -3  131.74   10.53
  -3 -14  -4   83.52    8.45
  -3 -14  -5   -0.74    2.36
  -3 -14  -6    6.09    2.61
  -3 -14  -7   45.04    5.83
  -3 -14  -8   13.23    3.25
  -3 -14  -9    0.99    1.38
  -3 -14 -10   -0.37    1.19
  -3 -14 -11   13.99    2.25
  -3 -15   1   17.65    2.68
  -3 -15   0   14.63    2.77
  -3 -15  -1    2.57    1.76
  -3 -15  -2   57.29    5.82
  -3 -15  -3   -1.36    1.75
  -3 -15  -4    1.31    2.00
  -3 -15  -5    4.99    2.08
  -3 -15  -6    2.23    1.64
  -3 -15  -7   44.32    4.85
  -3 -15  -8   -0.17    0.91
  -3 -15  -9    0.92    0.76
  -4  13   5    1.20    0.79
  -4  13   4    3.31    1.31
  -4  13   3   54.53    4.81
  -4  13   2    2.53    1.31
  -4  13   1   -2.43    1.22
  -4  13   0    6.26    1.50
  -4  12   8    6.10    1.80
  -4  12   7    3.50    1.75
  -4  12   6   58.91    6.03
  -4  12   5   22.25    4.07
  -4  12   4   -3.32    2.03
  -4  12   3   27.57    4.62
  -4  12   2   47.78    5.85
  -4  12   1    7.47    2.38
  -4  12   0   56.17    6.01
  -4  12  -1   91.53    7.35
  -4  12  -2    7.61    2.17
  -4  12  -3    4.11    1.54
  -4  12  -4    2.92    1.25
  -4  11  10   48.75    4.36
  -4  11   7    0.49    1.88
  -4  11   6   21.85    4.48
  -4  11   6   25.29    4.91
  -4  11   5   34.36    5.61
  -4  11   4   91.44    9.08
  -4  11   3   14.54    4.15
  -4  11   2    9.49    3.25
  -4  11   1   88.58    8.90
  -4  11   0   91.26    8.92
  -4  11  -1   40.37    5.92
  -4  11  -2   37.61    5.67
  -4  11  -3    1.97    1.71
  -4  11  -4   15.37    3.50
  -4  11  -5   43.99    4.82
  -4  11  -6    0.27    0.73
  -4  10  10    2.81    1.58
  -4  10   9   48.55    5.78
  -4  10   8   -4.81    2.55
  -4  10   7   58.47    7.49
  -4  10   6   -0.44    2.65
  -4  10   5   60.81    8.31
  -4  10   4   77.11    9.25
  -4  10   3    2.49    3.25
  -4  10   3    1.22    2.54
  -4  10   2    1.34    2.84
  -4  10   1   34.66    6.01
  -4  10   0   -0.06    2.35
  -4  10  -1   11.02    3.82
  -4  10  -2    8.11    3.44
  -4  10  -3   81.43    8.67
  -4  10  -4   21.70    4.72
  -4  10  -5    4.92    2.12
  -4  10  -6   26.33    4.15
  -4  10  -7    1.38    1.32
  -4   9  10    1.47    1.78
  -4   9   9   22.39    4.51
  -4   9   8   29.36    5.53
  -4   9   7    6.33    3.23
  -4   9   6   30.99    6.24
  -4   9   5    6.45    3.74
  -4   9   4   20.90    5.29
  -4   9   3   48.04    7.50
  -4   9   2  161.17   13.28
  -4   9   2  149.64   12.45
  -4   9   2  135.05   24.91
  -4   9   1   83.80    9.57
  -4   9   1  105.44   23.24
  -4   9   1   95.34    9.99
  -4   9   0  130.45   11.54
  -4   9  -1   61.01    8.01
  -4   9  -2  101.29   10.28
  -4   9  -3   36.20    6.28
  -4   9  -4   22.67    5.02
  -4   9  -5    3.54    2.69
  -4   9  -6  107.16    9.59
  -4   9  -7   90.40    8.20
  -4   9  -8    4.34    2.06
  -4   9  -9    2.45    1.32
  -4   8  11   26.89    3.86
  -4   8  10   93.46    8.36
  -4   8   9    1.15    2.36
  -4   8   8   38.28    6.50
  -4   8   7    2.64    2.63
  -4   8   6   31.77    6.24
  -4   8   5  101.56   10.54
  -4   8   5   93.87   20.70
  -4   8   4   52.40    7.54
  -4   8   4   72.27   18.10
  -4   8   3  183.90   13.77
  -4   8   3  176.17   28.00
  -4   8   2  237.99   15.58
  -4   8   2  256.82   33.41
  -4   8   1  107.02   10.55
  -4   8   1  128.27   23.83
  -4   8   1   97.38    9.81
  -4   8   0   -1.11    2.79
  -4   8   0    2.20    2.66
  -4   8  -1   26.44    5.48
  -4   8  -1    4.90    5.02
  -4   8  -2   34.26    6.27
  -4   8  -2   20.40    9.95
  -4   8  -3   76.33   19.70
  -4   8  -3   65.84    8.33
  -4   8  -4   24.84    5.61
  -4   8  -5   41.63    6.69
  -4   8  -6    1.22    2.53
  -4   8  -7    1.59    2.30
  -4   8  -8   14.34    4.07
  -4   8  -9   55.23    6.11
  -4   8 -10    0.16    1.03
  -4   7  11  110.37    8.61
   4  -7 -11  107.21    8.07
  -4   7  10   -2.74    2.07
   4  -7 -10   -4.86    2.53
  -4   7   9   76.68    8.74
   4  -7  -9   72.13    7.62
  -4   7   8    2.59    2.97
   4  -7  -8    0.74    2.24
  -4   7   7  344.72   19.13
   4  -7  -7  422.10   45.03
  -4   7   6    1.81    2.74
  -4   7   6   -5.34    5.85
  -4   7   5    0.43    2.06
  -4   7   5    8.96    6.98
  -4   7   4  161.87   12.49
  -4   7   4  159.44   25.72
  -4   7   3   -4.30    5.33
  -4   7   3    3.59    2.26
  -4   7   2   25.42    5.02
  -4   7   2   19.52    8.46
  -4   7   1  207.96   13.55
  -4   7   1  193.36   27.60
  -4   7   0  144.12   11.36
  -4   7   0  144.22   23.91
  -4   7   0  154.00   11.58
  -4   7  -1   88.89    8.89
  -4   7  -1   66.25   16.67
  -4   7  -1   91.02    9.04
  -4   7  -2  151.34   25.50
  -4   7  -2  169.34   12.34
  -4   7  -3   29.69    5.71
  -4   7  -3   34.63   12.40
  -4   7  -4   14.01    4.33
  -4   7  -4   13.49    8.01
  -4   7  -5  131.27   27.06
  -4   7  -5  174.57   13.31
  -4   7  -6   -0.22    2.57
   4  -7   6   -1.71    2.24
  -4   7  -7   16.90    4.65
   4  -7   7   15.44    3.83
  -4   7  -8  135.15   11.31
  -4   7  -9    3.06    2.59
  -4   7 -10   32.65    4.85
  -4   7 -11    1.45    1.04
   4  -6 -12   28.09    4.15
  -4   6  11   75.21    7.69
   4  -6 -11   87.58    7.94
  -4   6  10    3.29    2.58
   4  -6 -10   -3.35    2.59
   4  -6  -9   57.37    7.13
  -4   6   9   57.43    7.80
   4  -6  -8   -2.34   10.36
  -4   6   8    4.76    2.90
   4  -6  -8    9.33    3.59
  -4   6   7    7.96    3.33
   4  -6  -7  -13.89    9.78
  -4   6   6   11.98    4.09
  -4   6   5  215.46   13.96
  -4   6   5  234.61   30.74
  -4   6   4  171.49   12.08
  -4   6   4  171.63   25.38
  -4   6   3   12.53    7.45
  -4   6   3    4.58    2.85
  -4   6   2  592.87   45.20
  -4   6   1   35.69   11.71
  -4   6   0   59.58   14.97
  -4   6  -1  126.33   21.09
  -4   6  -2   -2.13    2.10
  -4   6  -2   -0.30    1.62
  -4   6  -3  427.18   41.69
  -4   6  -3  408.22   18.35
  -4   6  -4    0.87    4.02
  -4   6  -4    3.59    2.56
  -4   6  -5   52.50    7.28
  -4   6  -5   22.99   12.26
  -4   6  -6   92.14   21.43
  -4   6  -6   89.30    9.66
   4  -6   6   76.14    8.03
  -4   6  -7   27.63    5.88
   4  -6   7   33.69    5.57
   4  -6   8   12.78    3.79
  -4   6  -8   11.66    4.19
  -4   6  -9   -3.40    2.93
  -4   6 -10    0.56    2.24
  -4   6 -11   32.66    4.82
  -4   6 -12   34.08    3.94
   4  -5 -13   57.79    5.19
  -4   5  12   29.52    4.30
   4  -5 -12   30.65    4.59
  -4   5  11   97.25    8.97
   4  -5 -11   94.98    8.74
  -4   5  10   77.25    8.61
   4  -5 -10   83.51    8.68
  -4   5   9   66.34    8.31
   4  -5  -9   62.18    7.60
   4  -5  -8   49.80   16.35
   4  -5  -8   39.64    6.06
  -4   5   8   45.34    6.90
   4  -5  -7   -0.96    7.37
  -4   5   7   -0.51    2.46
   4  -5  -7   -0.02    2.21
   4  -5  -6   10.54    8.50
  -4   5   6    3.80    2.30
  -4   5   5  172.19   25.21
  -4   5   5  160.93   11.59
  -4   5   4   16.47    8.30
  -4   5   3  158.84   22.57
  -4   5   2  451.62   36.86
  -4   5   1   34.51   10.25
  -4   5   0  146.72   21.02
  -4   5  -1  111.38   18.62
  -4   5  -2  126.86   20.34
  -4   5  -3  -10.65    6.60
  -4   5  -4  272.99   32.48
  -4   5  -4  280.45   14.79
  -4   5  -5   36.71   13.55
  -4   5  -5   16.09    4.26
  -4   5  -6   23.07    5.02
  -4   5  -6   19.09    9.76
  -4   5  -7  288.26   37.79
   4  -5   7  250.97   14.70
  -4   5  -7  246.81   15.67
   4  -5   8   -1.32    2.20
  -4   5  -8   -0.50    2.37
  -4   5  -9   75.55    8.91
  -4   5 -10   -0.80    2.57
  -4   5 -11   23.67    4.53
  -4   5 -12   24.62    3.99
  -4   5 -13    3.37    1.36
   4  -4 -13   10.63    2.57
   4  -4 -12   87.33    8.06
  -4   4  12   83.30    7.50
  -4   4  11  114.90    9.99
   4  -4 -11  111.48    9.76
  -4   4  10   18.00    4.40
   4  -4 -10   16.09    4.40
   4  -4  -9   -0.72    1.89
   4  -4  -9   -1.10    2.44
  -4   4   9   -6.09    3.06
  -4   4   8  121.81   11.00
   4  -4  -8  126.54   10.44
   4  -4  -8  118.11   23.50
  -4   4   7  136.84   11.24
   4  -4  -7  136.77   24.54
   4  -4  -7  109.11    9.34
  -4   4   6  174.85   12.05
   4  -4  -6  148.45   23.94
  -4   4   5  310.87   32.56
  -4   4   4  436.42   36.16
  -4   4   3  101.10   16.85
  -4   4   2  559.81   38.12
  -4   4   1  367.14   30.28
  -4   4   0    0.29    3.55
  -4   4  -1  861.42   47.01
  -4   4  -2 1145.24   56.28
  -4   4  -3   77.31   15.46
  -4   4  -4    0.39    5.61
  -4   4  -5  590.73   46.60
  -4   4  -6   21.50    9.88
  -4   4  -6   51.38    6.68
  -4   4  -7  154.05   26.84
  -4   4  -7  177.75   12.84
   4  -4   7  150.07   11.14
  -4   4  -8  290.18   38.14
   4  -4   8  261.04   15.07
  -4   4  -8  282.66   16.77
  -4   4  -9   76.04    8.87
  -4   4 -10   13.43    4.40
  -4   4 -11    3.40    2.36
  -4   4 -12   24.66    4.46
  -4   4 -13    8.60    2.49
   4  -3 -13   34.20    4.57
  -4   3  12  105.23    8.58
   4  -3 -12  107.38    9.13
  -4   3  11  155.84   11.73
   4  -3 -11  151.11   11.65
  -4   3  10   98.14    9.91
   4  -3 -10  102.14    9.97
  -4   3   9  143.58   11.97
   4  -3  -9  162.32   28.45
   4  -3  -9  141.97   11.45
  -4   3   8   94.47    9.55
   4  -3  -8   76.95   19.54
   4  -3  -8   75.89    8.01
   4  -3  -7    7.17    7.56
  -4   3   7   -0.02    2.07
   4  -3  -7    5.25    2.63
   4  -3  -6    6.26    4.11
   4  -3  -5   -9.28    5.71
  -4   3   4    2.80    4.45
  -4   3   3    3.82    4.70
  -4   3   2  621.39   37.08
  -4   3   1   15.62    6.61
  -4   3   0   11.76    6.25
  -4   3  -1  225.61   21.80
  -4   3  -2  124.04   17.06
  -4   3  -3  149.36   19.49
  -4   3  -4  127.31   18.57
  -4   3  -5   10.59    7.05
  -4   3  -6    2.19    4.36
  -4   3  -7   26.47   11.60
  -4   3  -7   33.03    5.52
  -4   3  -8    0.09    9.17
  -4   3  -8   20.15    4.65
  -4   3  -9  152.67   27.87
  -4   3  -9  100.00   10.18
  -4   3 -10    5.71    3.69
  -4   3 -11  168.81   12.90
  -4   3 -12   -0.52    3.11
  -4   3 -13   32.81    4.88
  -4   3 -14   15.77    2.86
   4  -2 -14    3.11    1.19
   4  -2 -13    3.77    1.86
  -4   2  12    7.89    2.84
   4  -2 -12   11.49    3.45
   4  -2 -11   -2.62    2.24
  -4   2  11    0.77    2.27
   4  -2 -10   -1.00    2.20
  -4   2  10    0.39    1.77
  -4   2   9  388.12   19.49
   4  -2  -9  384.46   18.74
   4  -2  -9  401.79   44.78
  -4   2   8   -0.79    2.71
   4  -2  -8    2.18    2.03
   4  -2  -7   38.61   13.17
  -4   2   7   47.32    6.47
   4  -2  -6  144.45   22.29
   4  -2  -5   12.71    7.50
  -4   2   4  853.00   46.45
  -4   2   3   -3.31    4.72
  -4   2   2  296.44   23.80
  -4   2   1   20.18    6.61
  -4   2   0 1229.48   45.65
  -4   2  -1   31.63    7.61
  -4   2  -2  159.89   17.30
  -4   2  -3  484.83   31.52
  -4   2  -4 1466.70   58.25
  -4   2  -5  517.82   37.18
  -4   2  -6   72.97   15.56
  -4   2  -7  379.68   36.79
  -4   2  -8   14.13    7.47
  -4   2  -8    7.27    2.99
  -4   2  -9  134.12   25.32
  -4   2  -9  152.09   12.26
  -4   2 -10    5.59    3.21
  -4   2 -11   -0.87    2.57
  -4   2 -11   -1.17    1.91
  -4   2 -12   18.98    3.84
  -4   2 -12    3.85    3.09
  -4   2 -13   44.54    6.01
  -4   2 -14   14.28    3.06
   4  -1 -14    7.92    1.75
   4  -1 -13    2.85    1.88
  -4   1  12  186.88   11.64
   4  -1 -12  203.88   12.95
  -4   1  11   29.20    5.46
   4  -1 -11   34.64    5.94
  -4   1  10   11.27    3.96
   4  -1 -10    8.42    3.57
   4  -1  -9  116.58   24.73
   4  -1  -9  102.34    9.92
   4  -1  -8  120.36   24.30
   4  -1  -8  126.03   10.46
   4  -1  -7   16.69   10.55
   4  -1  -6   17.39    9.08
   4  -1  -5  154.38   21.56
   4  -1  -4    3.79    5.86
  -4   1   3  113.98   15.60
  -4   1   2  107.54   13.80
  -4   1   1    2.64    3.08
  -4   1   0  345.03   22.06
  -4   1  -1  385.29   23.09
  -4   1  -2 1257.14   43.04
  -4   1  -2 1201.07   41.76
  -4   1  -3   -0.06    3.26
  -4   1  -3   -0.11    3.43
  -4   1  -4   10.52    4.85
  -4   1  -5  210.13   21.56
  -4   1  -6    4.08    5.02
  -4   1  -7  161.24   22.54
  -4   1  -8    3.08    2.45
  -4   1  -8   17.79    9.24
  -4   1  -9   26.89    5.04
  -4   1  -9    5.95    8.19
  -4   1 -10   54.40    6.97
  -4   1 -10   59.57   17.54
  -4   1 -10   49.36    7.19
  -4   1 -11  118.70   10.22
  -4   1 -11  109.30   10.67
  -4   1 -12   39.14    5.78
  -4   1 -12   35.43    6.18
  -4   1 -13   61.85    6.47
  -4   1 -13   70.87    7.93
  -4   1 -14   20.78    4.04
  -4   1 -15   40.86    4.06
   4   0 -13   90.99    7.37
  -4   0  12   18.09    3.99
   4   0 -12   20.69    4.58
  -4   0  11   73.41    8.29
   4   0 -11   63.94    8.11
   4   0 -10  115.43   10.76
   4   0  -9  100.73   22.74
   4   0  -9   77.80    8.86
   4   0  -8   26.53    5.18
   4   0  -8   32.26   12.58
   4   0  -7  146.70   24.50
   4   0  -6    4.45    6.00
   4   0  -5  239.83   26.34
   4   0  -4   74.64   13.85
   4   0  -3    1.97    4.17
  -4   0   2  602.94   31.01
  -4   0   1   30.49    7.49
  -4   0   1   28.96    6.52
  -4   0   0  300.56   22.02
  -4   0   0  320.99   19.34
  -4   0  -1   12.64    3.94
  -4   0  -1    9.08    5.62
  -4   0  -2  601.94   29.44
  -4   0  -2  607.03   26.01
  -4   0  -3  120.71   13.09
  -4   0  -3  117.94   12.46
  -4   0  -4  167.12   15.18
  -4   0  -4  164.27   16.08
  -4   0  -5    8.79    4.81
  -4   0  -5    4.10    2.95
  -4   0  -6  857.93   39.32
  -4   0  -7   25.05    8.07
  -4   0  -9  187.80   12.70
  -4   0 -10  147.12   24.67
  -4   0 -10  183.43   12.51
  -4   0 -10  185.80   13.24
  -4   0 -11   13.57    4.19
  -4   0 -11   13.69    3.90
  -4   0 -12   67.23    7.83
  -4   0 -12   64.10    8.22
  -4   0 -13  149.91   10.47
  -4   0 -13  148.93   11.69
  -4   0 -14    8.67    2.41
  -4   0 -14    3.03    2.31
  -4   0 -15    3.31    1.64
   4   1 -13  101.89    7.56
  -4  -1  12    2.79    2.04
   4   1 -12    0.63    2.28
   4   1 -11   13.77    4.33
   4   1 -10   15.16    4.92
   4   1  -9   71.62   20.22
   4   1  -9   68.98    8.45
   4   1  -8    1.28    2.17
   4   1  -8   17.81   10.86
   4   1  -7   59.98    7.03
   4   1  -7   44.50   13.90
   4   1  -6  667.04   48.74
   4   1  -5  106.22   18.50
   4   1  -4  189.34   21.88
   4   1  -3   88.71   13.83
  -4  -1   2  140.76   15.67
   4   1  -2  145.52   15.35
  -4  -1   1  107.47   11.33
  -4  -1   1   95.22   12.70
   4   1  -1  112.49   12.17
  -4  -1   0  380.25   24.31
  -4  -1   0  399.58   19.44
  -4  -1  -1  524.71   27.93
  -4  -1  -1  497.04   20.04
  -4  -1  -2  151.44   15.00
  -4  -1  -2  135.57   10.35
  -4  -1  -3    3.61    2.03
  -4  -1  -3    1.10    3.44
  -4  -1  -4 1591.57   42.76
  -4  -1  -4 1581.65   47.64
  -4  -1  -5   64.44   10.00
  -4  -1  -6   55.49    8.76
  -4  -1  -6   43.79    8.48
  -4  -1  -9  531.71   20.56
  -4  -1 -10  122.67   10.13
  -4  -1 -10  124.04   10.60
  -4  -1 -11    7.23    3.21
  -4  -1 -11    8.98    3.78
  -4  -1 -12    5.90    2.45
  -4  -1 -12   10.89    3.83
  -4  -1 -13   70.30    7.66
  -4  -1 -13   70.27    8.13
  -4  -1 -14   10.58    2.85
  -4  -1 -14   12.14    3.34
  -4  -1 -15    0.03    1.33
   4   2 -13    8.50    2.30
  -4  -2  12  112.93    8.51
   4   2 -12  113.46    9.23
   4   2 -11  212.24   14.03
   4   2 -10   38.57    6.61
   4   2  -9   25.73    5.43
   4   2  -8  318.31   39.35
   4   2  -8  311.22   17.10
   4   2  -7  269.58   34.56
   4   2  -7  241.34   14.24
   4   2  -7  239.87   13.50
   4   2  -6  105.64   20.11
   4   2  -5   56.16   13.85
   4   2  -4    9.94    5.79
   4   2  -3   12.99    6.44
  -4  -2   2    4.75    3.87
   4   2  -2    2.24    3.70
  -4  -2   1  116.97   14.08
   4   2  -1   95.31   11.29
   4   2   0   62.60    7.88
  -4  -2   0   52.65    9.85
  -4  -2  -1   16.23    5.87
   4   2   1   15.37    3.36
  -4  -2  -1   20.62    3.44
  -4  -2  -2  130.87   14.40
   4   2   2  124.07    6.11
  -4  -2  -2  125.43    7.45
  -4  -2  -3 1231.17   43.68
  -4  -2  -3 1168.42   25.02
  -4  -2  -4   18.92    4.08
  -4  -2  -4   20.29    6.64
  -4  -2  -5  323.20   23.43
  -4  -2  -6   24.11    7.22
  -4  -2  -7   10.75    5.69
  -4  -2  -9    8.19    2.77
  -4  -2 -10   57.99    7.11
  -4  -2 -10   64.18    7.62
  -4  -2 -11   79.99    8.66
  -4  -2 -11   81.37    8.97
  -4  -2 -12  243.07   14.93
  -4  -2 -12  229.70   15.03
  -4  -2 -13    7.23    3.46
  -4  -2 -13    5.98    2.97
  -4  -2 -14   17.12    3.61
  -4  -2 -15  151.32    8.33
  -4  -2 -15  153.31    9.01
   4   3 -13   51.48    4.79
  -4  -3  12    2.89    1.89
   4   3 -12    1.75    1.80
   4   3 -11    0.10    2.28
   4   3 -10   76.36    8.85
   4   3  -9    0.79    2.63
   4   3  -8  113.09   10.75
   4   3  -8   94.83   22.45
   4   3  -8  112.83    9.64
   4   3  -7   -7.56    8.02
  -4  -3   7    5.56    2.41
   4   3  -6    9.76    7.05
   4   3  -5  683.42   47.60
   4   3  -4  117.78   18.15
  -4  -3   3   55.68   10.25
   4   3  -3   47.08   10.89
  -4  -3   2   -4.57    3.35
   4   3  -2    6.02    4.29
  -4  -3   1 1048.92   41.52
   4   3  -1 1057.40   38.46
  -4  -3   0  256.43   20.66
   4   3   0  249.60   15.88
   4   3   1   28.84    4.50
  -4  -3  -1   29.08    7.59
  -4  -3  -2  160.08   16.48
  -4  -3  -3  303.10   22.58
  -4  -3  -4   24.71    8.21
  -4  -3  -4   54.21    4.31
  -4  -3  -5  455.58   29.33
  -4  -3  -6  930.01   43.17
  -4  -3  -7   42.76    9.80
  -4  -3 -10   21.58    4.40
  -4  -3 -10   23.11    4.82
  -4  -3 -11  369.20   18.55
  -4  -3 -11  349.53   18.14
  -4  -3 -12   53.58    7.26
  -4  -3 -12   55.70    7.27
  -4  -3 -13   -2.58    2.54
  -4  -3 -14    4.71    2.65
  -4  -3 -14    1.71    2.04
  -4  -3 -15    8.03    2.30
  -4  -3 -15    5.92    2.06
   4   4 -12   -1.22    2.05
  -4  -4  12   -0.80    1.49
   4   4 -11   14.79    3.90
   4   4 -10   77.05    8.81
   4   4  -9    8.36    3.60
   4   4  -8  151.94   28.22
   4   4  -8  193.10   14.16
   4   4  -7   -5.43    7.15
  -4  -4   7    0.76    2.04
  -4  -4   6  306.00   15.61
   4   4  -6  316.54   36.90
  -4  -4   6  327.17   16.18
   4   4  -5   42.43   13.60
   4   4  -4    6.64    6.39
  -4  -4   3   78.89   11.83
   4   4  -3   68.20   13.71
   4   4  -2    3.82    3.86
  -4  -4   2   -2.19    2.89
  -4  -4   1  350.53   24.99
   4   4  -1  359.65   24.09
  -4  -4   0   72.08   11.81
   4   4   0   73.60    9.71
   4   4   1  109.24    5.03
  -4  -4  -1  110.28   14.20
   4   4   1  113.51    9.70
  -4  -4  -2   38.10    9.42
  -4  -4  -3    1.45    4.19
  -4  -4  -4  255.38   23.22
  -4  -4  -5 1768.80   62.73
  -4  -4  -6  139.47   18.43
  -4  -4  -7    5.96    3.63
  -4  -4  -8  241.33   25.56
  -4  -4  -9  424.16   18.17
  -4  -4 -10   -0.37    1.90
  -4  -4 -10   -4.09    2.56
  -4  -4 -11   38.03    6.29
  -4  -4 -11   32.12    5.65
  -4  -4 -12    0.87    2.51
  -4  -4 -13    6.32    3.32
  -4  -4 -13   -0.28    2.16
  -4  -4 -14  107.13    9.03
  -4  -4 -14  109.03    9.20
  -4  -4 -15    4.89    1.48
  -4  -4 -15    4.06    1.90
  -4  -5  12    0.30    0.69
   4   5 -12   -1.60    1.64
   4   5 -11  121.01    9.39
   4   5 -10    3.30    2.68
   4   5  -9   -0.87    2.51
  -4  -5   8   43.90    6.69
   4   5  -8   48.15    7.27
   4   5  -7   14.79   11.63
  -4  -5   7   19.84    4.48
  -4  -5   6  302.39   16.47
   4   5  -6  334.09   38.97
  -4  -5   6  302.23   16.19
  -4  -5   5    2.35    2.13
  -4  -5   5   -0.37    2.08
   4   5  -4   -1.26    3.88
   4   5  -3  555.36   39.58
  -4  -5   2   14.33    6.33
   4   5  -2   14.84    6.25
  -4  -5   1  255.48   22.64
   4   5  -1  254.50   21.78
   4   5   0   30.86    6.77
  -4  -5   0   14.59    6.44
  -4  -5  -1  725.87   38.55
   4   5   1  765.72   27.90
  -4  -5  -2   45.44   10.93
  -4  -5  -3   79.12   14.04
  -4  -5  -4   97.38   15.60
  -4  -5  -5   15.11    7.17
  -4  -5  -6  249.86   26.49
  -4  -5  -7  143.60   20.82
  -4  -5  -8  105.17   18.21
  -4  -5  -9    6.92    3.21
  -4  -5  -9    4.17    2.59
  -4  -5  -9    2.36    2.21
  -4  -5  -9    4.25    4.49
  -4  -5 -10    9.01    3.33
  -4  -5 -10    9.73    3.60
  -4  -5 -11    4.88    3.05
  -4  -5 -11    4.14    2.72
  -4  -5 -12   47.99    7.00
  -4  -5 -12   41.04    6.72
  -4  -5 -13   35.45    6.02
  -4  -5 -13   46.43    6.58
  -4  -5 -14   -1.29    2.04
  -4  -5 -14   -0.94    1.88
  -4  -5 -15   53.96    5.57
   4   6 -12    4.25    1.41
   4   6 -11   46.38    5.45
   4   6 -10   43.01    6.19
   4   6  -9    2.42    2.59
  -4  -6   8    1.54    2.75
  -4  -6   7   16.08    4.65
  -4  -6   6   77.23    8.85
  -4  -6   6   65.14    8.07
   4   6  -6   66.49   18.23
  -4  -6   5   -0.99    2.06
  -4  -6   5   -2.14    1.93
  -4  -6   4   20.11    4.30
   4   6  -4   12.37    7.36
  -4  -6   4   18.88    3.93
   4   6  -3   10.10    7.51
  -4  -6   2   40.22    9.00
   4   6  -2   58.21   12.64
  -4  -6   1  302.88   25.91
   4   6  -1  259.41   23.71
  -4  -6   0  121.61   16.87
   4   6   0  101.36   13.37
  -4  -6  -1    1.44    3.89
  -4  -6  -2  117.30   17.71
  -4  -6  -3  801.46   46.35
  -4  -6  -4   23.48    9.62
  -4  -6  -5  254.96   27.60
  -4  -6  -6  787.82   50.01
  -4  -6  -7  159.88   23.58
  -4  -6  -8  267.97   14.82
  -4  -6  -8  275.14   31.65
  -4  -6  -8  262.62   14.65
  -4  -6  -8  268.07   14.47
  -4  -6  -9    6.00    2.70
  -4  -6  -9    6.24    2.98
  -4  -6  -9    0.45    5.46
  -4  -6 -10  129.57   11.16
  -4  -6 -10  142.36   11.67
  -4  -6 -11  287.45   16.77
  -4  -6 -11  308.82   17.23
  -4  -6 -12    1.76    2.14
  -4  -6 -12    2.30    2.59
  -4  -6 -13    3.14    2.29
  -4  -6 -13    0.69    2.28
  -4  -6 -14    2.00    1.72
  -4  -6 -15    2.10    1.41
   4   7 -11   10.11    2.49
   4   7 -10    2.83    2.13
   4   7  -9   30.36    5.30
  -4  -7   8   48.04    7.04
  -4  -7   7    7.10    3.47
  -4  -7   6   77.86    8.95
   4   7  -6   58.54   17.40
  -4  -7   5    2.22    2.35
  -4  -7   5    2.36    2.62
   4   7  -5    8.21    6.28
  -4  -7   4  276.05   16.08
   4   7  -4  258.93   32.64
  -4  -7   4  272.25   15.70
  -4  -7   3    1.20    1.73
  -4  -7   3    1.71    2.05
   4   7  -2  137.92   20.85
   4   7  -1   12.27    5.60
  -4  -7   1   11.46    5.62
  -4  -7   0  128.60   18.27
  -4  -7  -1   90.88   15.87
  -4  -7  -2  -13.15    6.91
  -4  -7  -3    5.85    4.23
  -4  -7  -4   53.94   13.36
  -4  -7  -5  589.07   45.32
  -4  -7  -6    8.21    5.60
  -4  -7  -7   14.74    7.47
  -4  -7  -8   12.16    3.57
  -4  -7  -8   18.03    4.31
  -4  -7  -9    0.36    1.97
  -4  -7  -9    7.32    7.73
  -4  -7  -9    4.72    2.98
  -4  -7 -10   10.34    3.75
  -4  -7 -10    6.52    3.27
  -4  -7 -11   77.95    8.56
  -4  -7 -11   84.60    9.39
  -4  -7 -12    1.48    2.17
  -4  -7 -12   -3.29    2.71
  -4  -7 -13    4.92    2.73
  -4  -7 -14   48.69    6.09
  -4  -7 -15    3.95    1.83
   4   8 -10    8.79    2.48
   4   8  -9    6.30    2.91
  -4  -8   8   28.78    5.26
  -4  -8   7    0.89    2.69
  -4  -8   6   50.98    7.43
  -4  -8   5   25.82    5.70
  -4  -8   5   25.31    5.42
  -4  -8   4   -0.77    2.30
  -4  -8   4   -4.76    2.88
  -4  -8   3   26.95    5.24
  -4  -8   3   27.87    5.73
   4   8  -3   21.14   10.86
  -4  -8   2    2.66    2.13
  -4  -8   2    9.08    3.26
  -4  -8   1  114.44    9.89
  -4  -8   1  122.81    9.96
  -4  -8   0  196.07   24.28
  -4  -8  -1  149.71   21.19
  -4  -8  -2  532.13   42.32
  -4  -8  -3   42.96   11.98
  -4  -8  -4  516.63   44.10
  -4  -8  -5  340.70   36.49
  -4  -8  -6   18.06    3.90
  -4  -8  -6   23.30    4.58
  -4  -8  -7  463.84   19.50
  -4  -8  -7  512.05   47.80
  -4  -8  -7  513.41   20.90
  -4  -8  -8   41.04    6.10
  -4  -8  -8   42.27    6.32
  -4  -8  -9   -0.05    2.28
  -4  -8  -9    0.44    2.76
  -4  -8  -9    6.82    6.46
  -4  -8 -10  205.41   13.42
  -4  -8 -10  205.55   14.52
  -4  -8 -11    1.07    1.84
  -4  -8 -11   -5.43    2.88
  -4  -8 -12   -1.18    2.52
  -4  -8 -13   24.51    4.85
  -4  -8 -14    6.50    2.45
  -4  -8 -15   -0.11    1.12
   4   9  -9   74.77    6.49
   4   9  -8    7.78    3.03
  -4  -9   7   40.47    6.21
  -4  -9   6   68.86    8.54
  -4  -9   5  205.67   15.07
  -4  -9   5  196.13   14.24
  -4  -9   4   25.10    5.75
  -4  -9   4   14.93    4.41
  -4  -9   3    7.07    3.88
  -4  -9   3   10.84    3.70
  -4  -9   2  176.73   13.27
  -4  -9   2  173.38   13.34
  -4  -9   1   61.63    7.88
  -4  -9   1   50.83    6.97
  -4  -9   0  118.55   10.48
  -4  -9   0  111.66    9.93
  -4  -9  -1   -0.10    2.04
  -4  -9  -1    2.54    2.07
  -4  -9  -2   97.08    9.09
  -4  -9  -2   90.75    8.66
  -4  -9  -2  105.14   19.90
  -4  -9  -3  150.26   11.17
  -4  -9  -3  157.60   11.45
  -4  -9  -3  161.89   25.38
  -4  -9  -4   54.70    6.74
  -4  -9  -4   51.12   15.44
  -4  -9  -4   59.83    7.19
  -4  -9  -5   99.00    9.23
  -4  -9  -5  130.38   23.98
  -4  -9  -5  112.34    9.87
  -4  -9  -6  138.87   10.90
  -4  -9  -6  133.18   10.86
  -4  -9  -7   33.21    5.46
  -4  -9  -7   41.84    6.54
  -4  -9  -7   34.23    5.93
  -4  -9  -7   31.92   11.78
  -4  -9  -8  148.47   11.46
  -4  -9  -8  155.19   12.45
  -4  -9  -8  150.44   27.42
  -4  -9  -9   47.40    7.24
  -4  -9  -9   46.19    6.52
  -4  -9 -10   16.09    4.75
  -4  -9 -11   35.89    6.40
  -4  -9 -12   10.10    3.63
  -4  -9 -13   94.05    8.77
  -4  -9 -14    1.06    1.23
  -4  -9 -14    0.71    1.59
  -4  -9 -15   -0.34    1.16
   4  10  -8    6.17    2.07
  -4 -10   7  103.09    8.53
  -4 -10   6    6.88    2.99
  -4 -10   5    0.49    2.23
  -4 -10   4   34.59    6.51
  -4 -10   4   40.69    6.91
  -4 -10   3   -0.74    2.82
  -4 -10   3    0.06    3.07
  -4 -10   2   18.38    5.02
  -4 -10   2   17.05    4.80
  -4 -10   1    9.21    3.90
  -4 -10   1    6.92    3.34
  -4 -10   0   13.00    4.20
  -4 -10   0    9.67    3.54
  -4 -10  -1  116.78   10.79
  -4 -10  -1  104.16   10.09
  -4 -10  -2   67.81    8.13
  -4 -10  -2   59.91    7.53
  -4 -10  -2   83.01   18.51
  -4 -10  -3    0.76    1.91
  -4 -10  -3    1.95    2.53
  -4 -10  -3   -0.09    8.47
  -4 -10  -4  166.23   12.18
  -4 -10  -4  162.11   27.58
  -4 -10  -4  166.15   12.56
  -4 -10  -5   13.73    3.86
  -4 -10  -5    7.74    2.71
  -4 -10  -5   12.18    3.88
  -4 -10  -6  138.71   11.01
  -4 -10  -6  133.59   11.43
  -4 -10  -6  146.50   27.21
  -4 -10  -7   53.56    7.01
  -4 -10  -7   46.92    7.18
  -4 -10  -8   39.10    5.97
  -4 -10  -8   30.69    5.91
  -4 -10  -9  179.23   13.56
  -4 -10 -10   30.17    5.79
  -4 -10 -11    8.12    3.55
  -4 -10 -12   60.83    7.48
  -4 -10 -13    9.88    3.09
  -4 -10 -14    0.45    1.73
   4  11  -7   98.05    7.31
  -4 -11   7   96.40    7.11
  -4 -11   6   17.80    3.80
  -4 -11   5    2.96    2.45
  -4 -11   4   37.83    6.52
  -4 -11   3  146.61   12.43
  -4 -11   3  142.56   12.13
  -4 -11   2    2.62    2.86
  -4 -11   2   -1.37    2.91
  -4 -11   1   -0.95    2.69
  -4 -11   1    3.19    3.47
  -4 -11   0  266.75   16.83
  -4 -11   0  272.11   16.97
  -4 -11  -1   16.75    4.62
  -4 -11  -1   14.17    4.42
  -4 -11  -2    0.45    1.97
  -4 -11  -2    1.47    2.38
  -4 -11  -3    3.00    3.20
  -4 -11  -3   -0.52    2.51
  -4 -11  -4   40.78    6.57
  -4 -11  -4   41.42    6.73
  -4 -11  -5    0.78    1.97
  -4 -11  -5    1.10    2.59
  -4 -11  -6    2.93    2.57
  -4 -11  -6    0.83    2.41
  -4 -11  -7  144.74   11.05
  -4 -11  -7  142.17   12.26
  -4 -11  -8   43.29    7.09
  -4 -11  -9    1.85    2.32
  -4 -11 -10  205.19   13.93
  -4 -11 -11    8.92    3.17
  -4 -11 -12   14.37    3.80
  -4 -11 -13   -0.14    1.62
  -4 -11 -14    3.34    1.46
  -4 -12   6   12.82    2.68
  -4 -12   5  209.27   11.55
  -4 -12   4    2.45    2.13
  -4 -12   3   51.85    7.13
  -4 -12   3   52.81    7.15
  -4 -12   2    9.75    3.34
  -4 -12   2   15.74    4.36
  -4 -12   1   42.29    6.90
  -4 -12   1   30.93    5.96
  -4 -12   0   62.86    8.13
  -4 -12   0   54.97    7.77
  -4 -12  -1    9.26    3.84
  -4 -12  -1    9.64    3.65
  -4 -12  -2    8.87    3.76
  -4 -12  -2    4.87    3.58
  -4 -12  -3    5.87    3.32
  -4 -12  -3    2.71    2.43
  -4 -12  -4   21.54    5.11
  -4 -12  -4   20.08    4.74
  -4 -12  -5    4.79    3.17
  -4 -12  -5    0.56    2.17
  -4 -12  -6    3.21    3.05
  -4 -12  -6    0.56    2.59
  -4 -12  -7    3.66    3.04
  -4 -12  -8   25.10    5.39
  -4 -12  -9   10.90    4.24
  -4 -12 -10   14.30    4.06
  -4 -12 -11   18.67    4.16
  -4 -12 -12   10.74    2.79
  -4 -12 -13    4.94    1.65
  -4 -13   5    9.26    2.07
  -4 -13   4    6.13    2.17
  -4 -13   3    3.98    2.37
  -4 -13   2    1.51    2.24
  -4 -13   1   -2.28    2.62
  -4 -13   1    1.69    2.30
  -4 -13   0    4.25    2.99
  -4 -13   0    4.15    2.87
  -4 -13  -1   49.95    6.87
  -4 -13  -1   43.80    6.77
  -4 -13  -2   57.43    7.29
  -4 -13  -2   53.55    7.49
  -4 -13  -3   -5.10    2.68
  -4 -13  -3    2.97    3.01
  -4 -13  -4    3.93    2.37
  -4 -13  -4    1.92    2.97
  -4 -13  -5    5.36    2.27
  -4 -13  -5    1.86    2.93
  -4 -13  -6  166.63   12.54
  -4 -13  -7    8.67    3.68
  -4 -13  -8    0.85    2.46
  -4 -13  -9  117.68    9.64
  -4 -13 -10   -0.65    2.13
  -4 -13 -11    1.96    1.89
  -4 -13 -12   32.42    3.85
  -4 -14   3   86.84    6.05
  -4 -14   2    3.14    1.80
  -4 -14   1   10.04    2.98
  -4 -14   0   41.76    5.14
  -4 -14   0   44.25    5.85
  -4 -14  -1    8.37    3.40
  -4 -14  -1    5.49    2.12
  -4 -14  -2   61.26    6.34
  -4 -14  -2   72.09    7.74
  -4 -14  -3   24.40    3.98
  -4 -14  -3   28.84    5.25
  -4 -14  -4    5.23    2.82
  -4 -14  -5   18.39    4.35
  -4 -14  -6   15.07    3.81
  -4 -14  -7    6.38    2.92
  -4 -14  -8   35.98    5.29
  -4 -14  -9   -0.96    1.62
  -4 -14 -10   15.73    3.00
  -4 -14 -11   47.17    4.32
  -4 -15   1    0.60    1.08
  -4 -15   0   43.77    4.58
  -4 -15  -1    3.32    1.94
  -4 -15  -2   14.63    3.28
  -4 -15  -3   46.67    5.46
  -4 -15  -4   -0.56    1.90
  -4 -15  -5   47.26    5.43
  -4 -15  -6   -0.15    1.39
  -4 -15  -7    0.31    1.49
  -4 -15  -8   80.28    6.12
  -4 -15  -9    2.64    1.32
  -5  12   7   -0.40    0.86
  -5  12   6    1.24    1.18
  -5  12   5    1.51    1.62
  -5  12   4   26.16    3.98
  -5  12   3    0.13    1.19
  -5  12   2   49.18    5.47
  -5  12   1   34.41    4.56
  -5  12   0    4.87    1.98
  -5  12  -1    0.05    1.05
  -5  12  -2    6.01    1.91
  -5  12  -3   10.81    2.10
  -5  11   9    9.53    2.10
  -5  11   8   10.70    2.63
  -5  11   7   13.60    3.21
  -5  11   6   24.34    4.45
  -5  11   5   -0.16    1.98
  -5  11   4    0.14    1.81
  -5  11   3   49.64    6.72
  -5  11   2   12.06    3.74
  -5  11   1   42.80    6.05
  -5  11   0    5.20    2.79
  -5  11  -1    1.91    2.25
  -5  11  -2   17.86    3.82
  -5  11  -3   11.17    2.97
  -5  11  -4    1.95    1.34
  -5  11  -5    2.25    1.42
  -5  10   9   50.12    5.17
  -5  10   8    0.44    1.82
  -5  10   7   -2.11    2.42
  -5  10   6    2.36    2.26
  -5  10   5   -0.21    2.51
  -5  10   4    1.15    2.46
  -5  10   4   -0.02    2.31
  -5  10   3   29.75    5.85
  -5  10   3   30.27    6.12
  -5  10   2    2.30    3.05
  -5  10   1   22.82    5.11
  -5  10   0  138.76   11.58
  -5  10  -1   15.83    4.49
  -5  10  -2  171.79   12.39
  -5  10  -3   69.27    7.76
  -5  10  -4   59.07    7.04
  -5  10  -5   77.94    7.29
  -5  10  -6    0.97    1.38
  -5  10  -7    4.31    1.55
  -5   9  10   14.40    2.94
  -5   9   9   25.64    4.44
  -5   9   8   38.45    6.03
  -5   9   7   10.44    3.69
  -5   9   6    2.63    3.04
  -5   9   5   71.09    8.86
  -5   9   4  140.87   12.56
  -5   9   3   -1.14    3.03
  -5   9   2   -0.51    2.65
  -5   9   2   -0.49    2.57
  -5   9   1   15.89    4.82
  -5   9   1   24.88    5.90
  -5   9   0   54.41    7.76
  -5   9  -1   33.35    6.19
  -5   9  -2   55.11    7.56
  -5   9  -3   45.78    7.03
  -5   9  -4   11.13    3.98
  -5   9  -5   37.62    5.96
  -5   9  -6   21.41    4.44
  -5   9  -7   -1.60    2.55
  -5   9  -8   30.38    4.06
  -5   8  11   -0.35    0.88
  -5   8  10   -1.19    1.48
  -5   8   9    1.13    2.34
  -5   8   8   -1.84    2.21
  -5   8   7    8.10    4.01
  -5   8   6   -2.93    2.77
  -5   8   5    4.33    3.11
  -5   8   4    4.18    3.35
  -5   8   3   22.79    5.69
  -5   8   3   28.24   13.02
  -5   8   2   17.31   10.17
  -5   8   2   12.35    4.23
  -5   8   1  102.56   21.79
  -5   8   1  102.57   10.47
  -5   8   1  109.44   10.71
  -5   8   0   -0.60    2.79
  -5   8   0    0.79    2.59
  -5   8  -1    1.56    2.66
  -5   8  -1   17.05   10.53
  -5   8  -2   68.31    8.71
  -5   8  -3   75.21    9.14
  -5   8  -4   86.66    9.62
  -5   8  -5   30.10    5.85
  -5   8  -6   26.14    5.24
  -5   8  -7  109.32    9.72
  -5   8  -8   -0.31    2.04
  -5   8  -9   -3.70    1.97
  -5   8 -10   40.05    3.92
  -5   7  11   35.63    4.71
  -5   7  10   31.28    5.16
  -5   7   9  281.05   16.07
  -5   7   8    6.82    3.44
  -5   7   7    8.89    3.58
  -5   7   6  133.31   12.28
  -5   7   5   52.31    7.77
  -5   7   5   69.16   18.23
  -5   7   4    2.97    5.30
  -5   7   4   34.28    6.23
  -5   7   3   77.62    8.96
  -5   7   3   36.65   12.36
  -5   7   2  387.33   19.32
  -5   7   2  349.20   39.27
  -5   7   1    8.35    3.19
  -5   7   1    6.31    6.37
  -5   7   0    1.33    1.88
  -5   7   0    1.68    2.16
  -5   7   0    1.78    1.57
  -5   7  -1   12.70    3.93
  -5   7  -1    9.32    3.43
  -5   7  -2   74.83   18.48
  -5   7  -2   95.11    9.75
  -5   7  -3  -10.02    8.12
  -5   7  -3   -0.51    2.52
  -5   7  -4   29.87    6.04
  -5   7  -4   59.67   18.58
  -5   7  -5  388.68   19.94
  -5   7  -6    7.01    4.00
  -5   7  -7   16.44    4.64
  -5   7  -8  140.11   11.23
  -5   7  -9    2.27    2.23
  -5   7 -10   11.31    2.89
  -5   7 -11   -0.49    0.96
  -5   6  12   25.29    3.44
  -5   6  11   21.79    4.10
  -5   6  10   26.91    5.03
  -5   6   9   16.52    4.59
  -5   6   8    6.50    3.39
  -5   6   7  219.40   15.32
   5  -6  -6   14.08   10.37
  -5   6   6   29.41    5.88
  -5   6   5   11.15    7.25
  -5   6   5   11.39    4.01
  -5   6   4  142.73   11.76
  -5   6   4  131.97   23.41
  -5   6   3   89.71    9.13
  -5   6   3   94.74   19.80
  -5   6   2   67.60   16.44
  -5   6   2   75.71    8.23
  -5   6   1   37.45    5.93
  -5   6   1   26.42   10.88
  -5   6   0    2.70    2.00
  -5   6   0    2.82    4.34
  -5   6  -1  241.84   14.07
  -5   6  -1  228.66   30.51
  -5   6  -1  259.84   14.87
  -5   6  -2   85.89    8.65
  -5   6  -2   76.35    8.31
  -5   6  -3    2.76    2.44
  -5   6  -3   -6.75    5.45
  -5   6  -4   -0.07    2.55
  -5   6  -4   -6.62    6.80
  -5   6  -5   62.52   17.85
  -5   6  -5   58.91    7.83
  -5   6  -6   75.08    9.09
  -5   6  -7   19.87    5.11
  -5   6  -8   23.19    5.35
  -5   6  -9    4.15    3.24
  -5   6 -10    2.61    2.34
  -5   6 -11    0.42    1.32
  -5   6 -12    3.23    1.41
  -5   5  12    7.52    2.35
  -5   5  11   23.00    4.44
  -5   5  10   32.40    5.86
  -5   5   9    3.66    3.29
  -5   5   8   41.93    6.91
  -5   5   7   85.23    9.51
   5  -5  -7  119.19   24.85
   5  -5  -6    6.15    4.96
  -5   5   6   -1.11    2.74
  -5   5   5   10.24    3.65
  -5   5   5   -1.01    3.85
  -5   5   4   20.98    9.04
  -5   5   4   13.20    3.76
  -5   5   3   96.73    8.95
  -5   5   3   90.36   18.26
  -5   5   2  215.05   27.59
  -5   5   1   26.56   10.68
  -5   5   0   83.54   17.06
  -5   5  -1  219.94   27.47
  -5   5  -2   22.49    9.65
  -5   5  -3   41.44   13.86
  -5   5  -3   56.53    6.79
  -5   5  -4  171.07   26.79
  -5   5  -4  199.74   13.15
  -5   5  -5   10.42    3.53
  -5   5  -5   10.08    4.87
  -5   5  -6    7.78    3.04
  -5   5  -6   11.77    6.35
  -5   5  -7  322.90   40.82
  -5   5  -7  310.58   17.71
  -5   5  -8    0.24    2.56
  -5   5  -9   -1.17    2.90
  -5   5 -10  103.99    9.69
  -5   5 -11    6.97    2.80
  -5   5 -12   50.02    5.34
  -5   4  12   59.59    6.08
  -5   4  11   35.14    5.54
   5  -4 -11   39.39    5.28
  -5   4  10    2.25    2.37
   5  -4 -10    0.46    1.71
  -5   4   9  270.34   16.72
  -5   4   8  148.52   12.52
   5  -4  -8  142.91   26.18
  -5   4   7   71.80    8.66
   5  -4  -7   63.16   17.79
  -5   4   6  129.76   11.10
   5  -4  -6   99.97   21.85
  -5   4   5  502.90   44.35
  -5   4   5  509.91   20.89
  -5   4   4  266.03   30.76
  -5   4   3  306.82   31.49
  -5   4   2   96.91   17.47
  -5   4   1    6.89    5.26
  -5   4   0  553.86   40.49
  -5   4  -1   -1.46    6.02
  -5   4  -2    0.92    4.99
  -5   4  -3   26.89   10.74
  -5   4  -4  103.96   19.92
  -5   4  -5   21.92    4.49
  -5   4  -5   11.85    6.60
  -5   4  -6   -2.74    4.08
  -5   4  -6   -3.75    2.40
  -5   4  -7   14.79    4.36
  -5   4  -7   35.82   14.32
  -5   4  -8   -7.76    6.50
  -5   4  -8    6.37    3.19
  -5   4  -9   87.92    9.82
  -5   4 -10    0.23    2.62
  -5   4 -11    0.38    2.47
  -5   4 -12    6.74    2.73
  -5   4 -13    0.16    1.09
  -5   3  12    5.42    2.42
   5  -3 -12    7.24    2.50
  -5   3  11   -0.89    2.01
   5  -3 -11    1.19    1.74
  -5   3  10   -1.84    3.01
   5  -3 -10   -0.39    1.60
  -5   3   9   13.39    3.96
   5  -3  -9   11.34    3.47
  -5   3   8    5.50    3.33
   5  -3  -8    7.99    7.39
  -5   3   7   21.51    5.00
   5  -3  -7   22.92   10.98
  -5   3   6   45.00    6.44
   5  -3  -6   20.69    8.56
   5  -3  -5    6.19    5.35
  -5   3   4  152.59   22.33
  -5   3   3  187.78   23.23
  -5   3   2  509.16   36.72
  -5   3   1   11.26    6.46
  -5   3   0  108.70   16.61
  -5   3  -1  128.06   18.36
  -5   3  -2   64.79   13.02
  -5   3  -3  605.86   41.42
  -5   3  -4    3.81    4.89
  -5   3  -5   20.22    8.95
  -5   3  -6  176.19   26.17
  -5   3  -6  205.41   12.86
  -5   3  -7   85.04   19.60
  -5   3  -7  105.53    9.73
  -5   3  -8  102.46   21.97
  -5   3  -8   95.41    9.70
  -5   3  -9  119.07   11.13
  -5   3 -10    5.70    3.39
  -5   3 -11    0.55    2.63
  -5   3 -12    3.08    2.16
  -5   3 -13    4.96    2.37
  -5   3 -14   45.51    4.20
   5  -2 -13   21.09    2.93
  -5   2  12    2.06    1.79
   5  -2 -12   -3.18    1.70
  -5   2  11   47.87    6.62
   5  -2 -11   35.89    5.39
  -5   2  10   10.27    3.54
   5  -2 -10   15.56    3.95
  -5   2   9   65.98    8.50
   5  -2  -9   70.48    7.92
  -5   2   8  147.65   12.46
   5  -2  -8  186.46   30.39
   5  -2  -8  161.07   11.61
  -5   2   7  282.96   16.28
   5  -2  -7  316.82   37.51
  -5   2   6  139.73   10.97
   5  -2  -6  134.86   23.67
   5  -2  -5   79.13   17.03
  -5   2   4  285.00   29.16
  -5   2   3  244.86   25.75
  -5   2   2 1977.69   68.56
  -5   2   1  467.03   32.10
  -5   2   0  -11.66    5.54
  -5   2  -1    7.33    4.64
  -5   2  -2  274.78   24.17
  -5   2  -3   30.67    9.20
  -5   2  -4  153.97   19.87
  -5   2  -5    1.20    4.88
  -5   2  -6   24.57    9.75
  -5   2  -7    7.83    3.15
  -5   2  -7   10.94    6.35
  -5   2  -8   13.45    4.09
  -5   2  -8   16.44    9.46
  -5   2  -9    5.99    3.12
  -5   2  -9   15.95   10.24
  -5   2 -10   11.91    4.29
  -5   2 -11  279.41   16.49
  -5   2 -12   13.56    3.84
  -5   2 -13    8.07    2.82
  -5   2 -14   44.34    4.80
  -5   1  13    2.73    1.26
   5  -1 -13    7.11    1.72
  -5   1  12   31.57    4.82
   5  -1 -12   29.29    4.36
  -5   1  11    8.17    2.78
   5  -1 -11    3.49    2.53
  -5   1  10    2.88    2.18
   5  -1 -10   -0.07    1.99
  -5   1   9    0.67    2.20
   5  -1  -9    0.60    2.05
   5  -1  -8    3.66    4.53
   5  -1  -8    4.82    2.15
   5  -1  -7   47.99   14.23
   5  -1  -6    7.07    7.92
   5  -1  -5  108.35   19.16
   5  -1  -4   47.86   12.55
  -5   1   3    8.44    6.32
  -5   1   2   63.01   11.96
  -5   1   1  961.99   42.71
  -5   1   0  365.13   25.31
  -5   1  -1    7.23    4.69
  -5   1  -2  155.59   16.96
  -5   1  -3  328.35   25.02
  -5   1  -4   83.16   13.50
  -5   1  -5  211.81   22.77
  -5   1  -6   63.59   14.23
  -5   1  -7    2.96    2.97
  -5   1  -8  247.02   30.48
  -5   1  -8  260.62   14.76
  -5   1  -9   87.89   18.85
  -5   1  -9   98.88    9.62
  -5   1 -10   16.62    4.41
  -5   1 -11   27.65    5.70
  -5   1 -12    2.65    2.13
  -5   1 -13   13.20    3.68
  -5   1 -14    5.91    2.31
  -5   1 -15    3.32    1.42
   5   0 -13   -0.02    0.91
  -5   0  12   78.54    7.36
   5   0 -12   82.20    7.33
  -5   0  11    8.99    3.52
   5   0 -11   19.09    4.30
  -5   0  10   15.79    4.18
   5   0 -10   18.08    4.33
   5   0  -9  168.71   12.43
   5   0  -8    1.45    2.52
   5   0  -8  -11.46    7.71
   5   0  -7    8.06    3.15
   5   0  -7    5.84    8.29
   5   0  -6  265.02   32.10
   5   0  -5   30.89   11.31
   5   0  -4  101.27   17.43
   5   0  -3  595.86   37.54
  -5   0   2   -1.34    5.08
   5   0  -2    0.04    3.15
  -5   0   1   59.47   10.05
  -5   0   0  380.79   23.81
  -5   0   0  364.69   27.65
  -5   0  -1  215.91   21.04
  -5   0  -1  221.17   17.54
  -5   0  -2    3.31    2.38
  -5   0  -2   -2.45    4.50
  -5   0  -3 2390.81   59.62
  -5   0  -3 2508.42   68.32
  -5   0  -4  372.87   25.90
  -5   0  -4  375.39   25.23
  -5   0  -5   51.23   10.56
  -5   0  -5   59.82   10.62
  -5   0  -6  997.62   48.50
  -5   0  -7    6.16    5.07
  -5   0  -8  695.15   47.48
  -5   0  -8  689.94   22.92
  -5   0  -9    2.22    2.13
  -5   0  -9   15.62    9.03
  -5   0 -10   11.53    3.75
  -5   0 -11   92.59    9.67
  -5   0 -12    6.68    3.07
  -5   0 -13  124.16   10.20
  -5   0 -14   99.75    8.19
  -5   0 -15   -0.14    0.99
   5   1 -13    1.52    0.95
   5   1 -12   -0.74    1.62
  -5  -1  12    0.06    1.47
  -5  -1  11   24.32    4.88
   5   1 -11   27.42    4.92
   5   1 -10   14.21    3.92
   5   1  -9  283.74   16.28
   5   1  -8   38.27   14.37
   5   1  -8   44.09    6.52
   5   1  -7   74.08   17.82
   5   1  -7  112.08    9.66
   5   1  -6   79.06   18.03
   5   1  -5  152.24   22.60
   5   1  -4  391.32   33.57
   5   1  -3  877.53   45.80
   5   1  -2   98.83   14.24
  -5  -1   1  371.29   23.60
  -5  -1   1  376.27   28.29
   5   1  -1  365.33   24.26
  -5  -1   0   56.78   11.56
  -5  -1   0   58.45    8.81
  -5  -1  -1  311.46   24.68
  -5  -1  -1  322.47   18.88
  -5  -1  -2  149.89   17.09
  -5  -1  -2  153.22   12.88
  -5  -1  -3  189.19   19.01
  -5  -1  -3  184.21   14.65
  -5  -1  -4    5.40    4.04
  -5  -1  -4    3.58    3.24
  -5  -1  -5   -1.87    2.41
  -5  -1  -5    6.37    4.23
  -5  -1  -6   18.40    6.04
  -5  -1  -6   -0.15    4.18
  -5  -1  -7   60.38   12.27
  -5  -1  -8   10.67    6.70
  -5  -1  -9   -1.09    2.43
  -5  -1 -10    2.53    2.39
  -5  -1 -11  109.20   10.24
  -5  -1 -12    2.20    2.54
  -5  -1 -13   -0.85    2.30
  -5  -1 -14   10.08    3.01
  -5  -1 -15   -3.54    1.61
  -5  -2  12    2.37    1.87
   5   2 -12    1.65    1.71
   5   2 -11    3.22    2.18
  -5  -2  10   68.54    7.47
   5   2 -10   76.07    8.56
   5   2  -9    2.69    2.44
   5   2  -8   48.00   16.93
   5   2  -8   81.69    8.95
   5   2  -7  155.44   26.90
   5   2  -7  154.01   11.44
   5   2  -6   31.55   11.98
   5   2  -5    1.23    4.24
   5   2  -4   98.97   17.28
   5   2  -3   87.51   14.75
  -5  -2   2   -2.28    5.43
   5   2  -2    3.47    3.42
  -5  -2   1  181.91   19.72
   5   2  -1  160.74   16.07
   5   2   0   31.75    6.36
  -5  -2   0   33.19    8.83
  -5  -2  -1   94.53   14.33
   5   2   1  110.60   10.24
  -5  -2  -1  121.71   10.24
  -5  -2  -2  925.18   42.35
   5   2   2  886.67   22.98
  -5  -2  -2  902.36   24.79
  -5  -2  -3    5.53    1.94
  -5  -2  -3    5.44    5.01
  -5  -2  -4  166.99   18.23
  -5  -2  -4  149.25   11.50
  -5  -2  -5 2132.99   50.36
  -5  -2  -5 2123.84   65.89
  -5  -2  -6   74.53   10.85
  -5  -2  -6   51.19   11.09
  -5  -2  -7   30.27    9.10
  -5  -2  -9   -4.40    2.21
  -5  -2 -10  697.17   24.27
  -5  -2 -11    4.85    2.74
  -5  -2 -12    0.94    2.13
  -5  -2 -12   -0.31    2.24
  -5  -2 -13  281.12   15.60
  -5  -2 -14   -0.84    2.26
  -5  -2 -15    4.18    1.88
  -5  -3  12   59.20    5.58
   5   3 -12   55.22    5.53
   5   3 -11   -0.89    2.05
   5   3 -10   13.18    3.91
   5   3  -9   16.59    4.26
   5   3  -8    8.06    3.59
   5   3  -8   30.10   14.52
   5   3  -7  306.67   38.65
   5   3  -7  323.51   17.02
   5   3  -6  285.79   34.90
   5   3  -5  467.02   41.35
   5   3  -4  478.29   38.20
  -5  -3   3  426.00   30.70
   5   3  -3  465.52   34.35
  -5  -3   2 1567.13   59.10
   5   3  -2 1614.55   58.14
   5   3  -1   12.53    5.34
  -5  -3   1   15.08    6.36
   5   3   0   34.79    6.65
  -5  -3   0   29.15    8.28
  -5  -3  -1  433.00   29.83
   5   3   1  406.21   18.51
  -5  -3  -2   -0.64    4.61
  -5  -3  -3   20.13    8.08
  -5  -3  -4 1189.55   50.47
  -5  -3  -5   51.46   11.67
  -5  -3  -6   78.31   13.85
  -5  -3  -7   20.78    7.06
  -5  -3 -10   34.79    5.42
  -5  -3 -11    6.80    2.70
  -5  -3 -11    3.61    2.47
  -5  -3 -12   49.24    6.61
  -5  -3 -12   38.24    6.00
  -5  -3 -13   62.57    7.14
  -5  -3 -14   49.74    6.45
  -5  -3 -14   49.69    5.68
  -5  -3 -15    0.81    1.59
  -5  -4  12    3.24    1.32
   5   4 -12    3.95    1.66
  -5  -4  11   51.59    5.54
   5   4 -11   65.37    6.78
   5   4 -10    1.27    2.20
   5   4  -9   34.13    6.26
   5   4  -8   -5.30    3.11
   5   4  -7   74.99   20.03
   5   4  -7   86.59    9.23
   5   4  -6  168.82   27.59
  -5  -4   6  149.52   10.92
   5   4  -5   55.02   15.05
   5   4  -4  186.41   25.23
  -5  -4   3  382.72   29.16
   5   4  -3  357.51   31.23
  -5  -4   2  206.93   21.49
   5   4  -2  208.05   21.52
  -5  -4   1  222.53   22.45
   5   4  -1  226.98   20.15
  -5  -4   0   40.15    9.96
   5   4   0   48.41    8.16
  -5  -4  -1  360.35   28.11
   5   4   1  383.87   18.87
  -5  -4  -2   30.33    9.71
  -5  -4  -3    3.84    4.36
  -5  -4  -4  891.82   45.84
  -5  -4  -5    0.53    3.52
  -5  -4  -6   -8.87    5.39
  -5  -4  -7  291.53   28.30
  -5  -4  -8   -2.93    2.62
  -5  -4  -9    4.46    2.44
  -5  -4 -10  125.79   10.25
  -5  -4 -11    1.93    2.43
  -5  -4 -11    2.11    2.00
  -5  -4 -12  212.19   15.02
  -5  -4 -12  199.82   13.39
  -5  -4 -13   -0.21    2.13
  -5  -4 -13   -4.92    2.58
  -5  -4 -14    3.58    2.18
  -5  -4 -14   -0.45    2.02
  -5  -4 -15  117.33    7.96
   5   5 -11    7.78    2.42
  -5  -5  11    3.78    1.90
   5   5 -10   14.92    3.70
   5   5  -9   24.72    5.05
   5   5  -8   41.18    6.66
   5   5  -7  -42.28   15.15
  -5  -5   7   17.29    4.38
  -5  -5   6   61.40    7.53
   5   5  -6   68.54   19.21
  -5  -5   6   70.48    7.93
  -5  -5   5  135.65   10.64
   5   5  -5  150.76   25.25
  -5  -5   5  148.07   10.91
   5   5  -4  223.38   28.22
   5   5  -3   70.96   14.99
  -5  -5   2   48.58   10.62
   5   5  -2   33.94    9.90
  -5  -5   1  517.97   35.03
   5   5  -1  456.28   30.13
  -5  -5   0 1119.77   52.00
   5   5   0 1055.29   40.26
  -5  -5  -1   88.41   14.93
  -5  -5  -2   -0.05    4.47
  -5  -5  -3   40.85   10.89
  -5  -5  -4  283.66   27.39
  -5  -5  -5   69.76   14.01
  -5  -5  -6  987.18   53.90
  -5  -5  -7  247.85   28.00
  -5  -5  -8   19.34    4.34
  -5  -5  -8   13.32    7.50
  -5  -5  -9   14.63    4.07
  -5  -5  -9   11.16    3.31
  -5  -5  -9   14.58    3.83
  -5  -5 -10  302.22   16.10
  -5  -5 -10  315.10   17.77
  -5  -5 -10  292.40   16.06
  -5  -5 -11    2.93    2.22
  -5  -5 -11    9.77    3.41
  -5  -5 -12    4.84    3.17
  -5  -5 -12    0.62    2.29
  -5  -5 -13   74.66    8.55
  -5  -5 -13   58.41    7.05
  -5  -5 -14   50.43    6.31
  -5  -5 -14   52.80    6.00
  -5  -5 -15    6.16    1.98
  -5  -5 -15    2.67    1.15
   5   6 -11   -3.97    1.64
  -5  -6  11    0.62    0.95
   5   6 -10   -1.00    2.16
   5   6  -9   15.15    4.10
   5   6  -8   28.06    5.59
  -5  -6   7   10.68    3.64
  -5  -6   6   -0.66    2.40
  -5  -6   6    6.14    3.34
  -5  -6   5   66.62    8.08
   5   6  -5   76.29   18.83
  -5  -6   5   66.77    7.79
  -5  -6   4  320.01   16.46
   5   6  -4  314.80   34.74
  -5  -6   4  308.47   15.86
   5   6  -3  -10.64    5.79
  -5  -6   2  219.22   23.42
   5   6  -2  206.53   23.71
   5   6  -1   21.99    7.06
  -5  -6   1   10.92    7.66
  -5  -6   0  299.72   28.41
   5   6   0  276.42   22.25
  -5  -6  -1  538.22   38.35
  -5  -6  -2   19.37    8.52
  -5  -6  -3   70.44   14.43
  -5  -6  -4    0.95    5.08
  -5  -6  -5   33.37   11.71
  -5  -6  -6  160.19   23.18
  -5  -6  -7   71.77   16.47
  -5  -6  -8    8.95    3.29
  -5  -6  -8    5.87    2.73
  -5  -6  -8    6.63    2.38
  -5  -6  -9   47.85    6.47
  -5  -6  -9   51.11    7.16
  -5  -6  -9   47.44    7.09
  -5  -6  -9   59.05   15.32
  -5  -6 -10    1.53    3.26
  -5  -6 -10    1.19    1.82
  -5  -6 -11   53.25    7.70
  -5  -6 -11   49.65    7.02
  -5  -6 -12   14.14    4.33
  -5  -6 -12    4.82    2.71
  -5  -6 -13   21.82    4.74
  -5  -6 -13   16.19    3.95
  -5  -6 -14   60.27    6.50
  -5  -6 -14   65.39    6.68
  -5  -6 -15    2.81    1.19
   5   7 -10   -1.19    1.49
   5   7  -9   10.31    3.26
   5   7  -8   24.13    5.20
  -5  -7   7   47.06    6.84
  -5  -7   6   14.27    3.95
  -5  -7   5    1.20    2.77
  -5  -7   5   -7.36    3.15
  -5  -7   4   63.77    8.05
   5   7  -4   46.89   13.61
  -5  -7   4   67.13    8.00
  -5  -7   3   20.77    4.83
   5   7  -3   13.69    7.36
  -5  -7   3   22.30    4.56
  -5  -7   2   38.71    5.83
   5   7  -2   30.43    9.46
   5   7  -1   78.51   14.96
  -5  -7   1   63.21   13.45
  -5  -7   0  144.96   20.64
  -5  -7  -1   45.18   12.20
  -5  -7  -2   53.48   13.08
  -5  -7  -3  176.21   24.32
  -5  -7  -4  370.82   35.65
  -5  -7  -5    6.80    4.45
  -5  -7  -6   12.59    6.69
  -5  -7  -7    6.30    2.70
  -5  -7  -7    5.31    2.88
  -5  -7  -7    4.26    2.61
  -5  -7  -8   18.19    4.20
  -5  -7  -8   23.33    4.84
  -5  -7  -8   26.26   11.38
  -5  -7  -8   25.70    4.81
  -5  -7  -9  408.61   19.81
  -5  -7  -9  456.75   43.95
  -5  -7  -9  439.93   19.62
  -5  -7 -10   38.95    6.35
  -5  -7 -10   31.20    5.66
  -5  -7 -11   -1.69    2.07
  -5  -7 -11   -0.90    2.36
  -5  -7 -12  209.43   13.99
  -5  -7 -12  187.33   13.04
  -5  -7 -13   -1.41    1.93
  -5  -7 -13    0.89    1.66
  -5  -7 -14    2.37    1.24
  -5  -7 -14    1.96    2.02
  -5  -7 -15   58.51    5.02
   5   8 -10    2.43    1.26
  -5  -8  10    2.03    1.13
   5   8  -9    5.31    2.52
   5   8  -8   14.48    3.98
  -5  -8   7   18.14    4.54
  -5  -8   6  140.23   11.63
  -5  -8   5   26.84    5.71
  -5  -8   5   28.55    5.65
  -5  -8   4   86.41    9.65
   5   8  -4   71.36   18.11
  -5  -8   4   94.83    9.84
  -5  -8   3   91.76    9.76
  -5  -8   3   96.47    9.61
   5   8  -3  109.72   20.77
  -5  -8   2    1.73    2.01
  -5  -8   2   -1.34    2.46
  -5  -8   1   97.07    9.40
  -5  -8   1   96.43    8.86
  -5  -8   0  412.36   18.70
  -5  -8   0  440.95   38.18
  -5  -8  -1    6.59    2.53
  -5  -8  -1   -5.64    6.61
  -5  -8  -2   52.51   13.79
  -5  -8  -3  239.38   29.98
  -5  -8  -4    8.88    6.09
  -5  -8  -5   37.97    5.69
  -5  -8  -5   29.16   10.04
  -5  -8  -6   13.81    3.79
  -5  -8  -6   19.09    4.37
  -5  -8  -6    9.61    5.73
  -5  -8  -7  133.29   10.92
  -5  -8  -7  125.73   23.61
  -5  -8  -7  130.72   10.46
  -5  -8  -8   -0.97    2.04
  -5  -8  -8    1.68    2.18
  -5  -8  -9   -1.50    2.62
  -5  -8  -9   -0.46    2.43
  -5  -8 -10   59.60    7.80
  -5  -8 -10   47.70    7.00
  -5  -8 -11    3.78    2.73
  -5  -8 -11    4.47    2.55
  -5  -8 -12   10.04    3.29
  -5  -8 -12    9.30    3.69
  -5  -8 -13    2.19    1.86
  -5  -8 -13    2.00    2.00
  -5  -8 -14   59.84    6.10
  -5  -8 -15    2.83    1.53
   5   9  -9   10.50    2.31
   5   9  -8    0.19    1.91
  -5  -9   7   12.29    3.39
  -5  -9   6    0.56    2.01
  -5  -9   5  186.58   14.02
  -5  -9   5  191.12   13.64
  -5  -9   4    4.94    3.58
  -5  -9   4    7.34    3.64
  -5  -9   3   12.94    4.55
  -5  -9   3   17.69    4.72
  -5  -9   2  239.20   15.74
  -5  -9   2  252.89   15.64
  -5  -9   1   86.73    9.48
  -5  -9   1   80.85    8.73
  -5  -9   0  103.82   10.11
  -5  -9   0  114.51   10.04
  -5  -9  -1   64.27    7.42
  -5  -9  -1   64.49    7.80
  -5  -9  -1   55.06   14.41
  -5  -9  -2  309.48   16.49
  -5  -9  -2  310.15   35.05
  -5  -9  -2  304.19   15.79
  -5  -9  -3  121.31   10.37
  -5  -9  -3  134.02   23.47
  -5  -9  -3  133.15   10.47
  -5  -9  -4   73.58    8.19
  -5  -9  -4   68.60    7.63
  -5  -9  -4   88.70   19.26
  -5  -9  -5  100.57    9.30
  -5  -9  -5  105.61    9.77
  -5  -9  -5   97.52   21.34
  -5  -9  -6  285.06   16.05
  -5  -9  -6  260.49   35.49
  -5  -9  -6  289.19   15.85
  -5  -9  -7   26.94    5.16
  -5  -9  -7   23.45    4.83
  -5  -9  -7   41.42   15.41
  -5  -9  -8  169.85   12.66
  -5  -9  -8  182.85   31.02
  -5  -9  -8  170.30   12.76
  -5  -9  -8  170.37   12.78
  -5  -9  -9    6.73    3.40
  -5  -9  -9    0.76    2.50
  -5  -9 -10   79.43    8.59
  -5  -9 -10   73.94    8.74
  -5  -9 -11  248.64   15.39
  -5  -9 -11  248.54   14.49
  -5  -9 -12    5.85    2.30
  -5  -9 -12    7.66    3.04
  -5  -9 -13   16.82    3.79
  -5  -9 -14   91.62    7.41
  -5  -9 -15    4.01    1.52
   5  10  -8    1.02    1.35
  -5 -10   7    4.29    2.19
  -5 -10   6   23.72    4.65
  -5 -10   5    1.47    2.24
  -5 -10   4   30.24    6.06
  -5 -10   4   23.99    5.36
  -5 -10   3   -1.49    2.60
  -5 -10   3    7.67    3.36
  -5 -10   2    2.25    3.57
  -5 -10   2    3.00    2.95
  -5 -10   1   39.92    7.07
  -5 -10   1   30.13    5.85
  -5 -10   0   79.58    9.39
  -5 -10   0   80.29    8.96
  -5 -10  -1   55.85    7.85
  -5 -10  -1   48.46    6.95
  -5 -10  -2   66.02    7.87
  -5 -10  -2   73.11    8.65
  -5 -10  -2   82.27   19.59
  -5 -10  -3    8.21    6.73
  -5 -10  -3   -0.55    1.94
  -5 -10  -3    3.17    2.94
  -5 -10  -4    3.49    2.71
  -5 -10  -4    5.05    2.70
  -5 -10  -5   18.72    4.56
  -5 -10  -5   20.74    4.87
  -5 -10  -6   12.02    3.90
  -5 -10  -6   11.13    3.82
  -5 -10  -6   18.20   10.17
  -5 -10  -7   80.63    8.91
  -5 -10  -7   78.90    8.90
  -5 -10  -7   89.62   22.24
  -5 -10  -8   25.20    5.19
  -5 -10  -8   18.63    4.83
  -5 -10  -9   67.38    7.90
  -5 -10  -9   58.42    7.91
  -5 -10 -10   -0.22    2.03
  -5 -10 -10    1.95    2.68
  -5 -10 -11    0.44    2.43
  -5 -10 -12  118.03    9.86
  -5 -10 -13   10.20    3.06
  -5 -10 -14    2.54    1.77
   5  11  -7    2.35    1.39
  -5 -11   6   23.49    4.00
  -5 -11   5   -0.52    2.21
  -5 -11   4   28.25    5.53
  -5 -11   4   27.79    5.36
  -5 -11   3  169.23   13.15
  -5 -11   3  159.76   12.43
  -5 -11   2    8.70    3.80
  -5 -11   2    7.40    3.52
  -5 -11   1   19.75    5.17
  -5 -11   1   21.40    5.12
  -5 -11   0   18.16    4.89
  -5 -11   0   19.99    4.81
  -5 -11  -1   -1.73    2.51
  -5 -11  -1    1.72    2.52
  -5 -11  -2  123.93   11.45
  -5 -11  -2  138.66   11.94
  -5 -11  -3   48.54    7.26
  -5 -11  -3   50.92    7.24
  -5 -11  -3   37.53   15.45
  -5 -11  -4   12.28    4.20
  -5 -11  -4    4.26    2.67
  -5 -11  -5   30.85    5.63
  -5 -11  -5   22.92    5.43
  -5 -11  -6    2.77    2.59
  -5 -11  -6   -2.20    2.61
  -5 -11  -7  161.17   12.20
  -5 -11  -7  148.82   12.45
  -5 -11  -8   35.99    5.82
  -5 -11  -8   36.61    6.23
  -5 -11  -9  106.18    9.29
  -5 -11  -9  113.41   10.59
  -5 -11 -10    6.94    3.21
  -5 -11 -11    1.83    2.32
  -5 -11 -12    9.85    3.07
  -5 -11 -13   67.78    6.31
  -5 -11 -14   22.81    3.07
   5  12  -6    0.84    1.06
  -5 -12   5    0.36    1.45
  -5 -12   4   17.53    3.68
  -5 -12   3    5.43    2.91
  -5 -12   3    2.91    2.16
  -5 -12   2   -7.54    3.58
  -5 -12   2    3.49    3.09
  -5 -12   1    8.55    3.95
  -5 -12   1    5.44    2.63
  -5 -12   0   38.47    6.59
  -5 -12   0   39.27    6.80
  -5 -12  -1    1.09    2.98
  -5 -12  -1    0.06    2.73
  -5 -12  -2  121.40   11.12
  -5 -12  -2  118.90   11.09
  -5 -12  -3   24.08    5.41
  -5 -12  -3   33.32    6.04
  -5 -12  -4    0.65    2.16
  -5 -12  -4    1.13    2.23
  -5 -12  -5    8.98    3.53
  -5 -12  -5   10.09    3.97
  -5 -12  -6   21.35    4.78
  -5 -12  -6   21.55    5.21
  -5 -12  -7    0.15    2.09
  -5 -12  -7   -0.06    2.45
  -5 -12  -8   47.42    6.08
  -5 -12  -8   45.12    6.92
  -5 -12  -9   34.15    5.86
  -5 -12 -10    8.43    3.17
  -5 -12 -11  145.18   10.30
  -5 -12 -12   -0.74    1.73
  -5 -12 -13   17.87    2.89
  -5 -13   4   23.88    3.48
  -5 -13   3    2.27    1.86
  -5 -13   2   10.58    3.54
  -5 -13   2   12.23    3.42
  -5 -13   1   85.83    8.48
  -5 -13   1   81.65    8.29
  -5 -13   0   -0.79    2.52
  -5 -13   0   -0.27    2.42
  -5 -13  -1   66.38    7.97
  -5 -13  -1   67.88    8.02
  -5 -13  -2   10.12    3.58
  -5 -13  -2    9.84    3.51
  -5 -13  -3    1.69    1.83
  -5 -13  -3    0.66    2.04
  -5 -13  -4   74.39    8.06
  -5 -13  -4   88.97    9.30
  -5 -13  -5    5.08    2.75
  -5 -13  -5    1.64    2.27
  -5 -13  -6   24.19    4.56
  -5 -13  -6   25.86    5.42
  -5 -13  -7   24.73    4.21
  -5 -13  -7   27.71    5.30
  -5 -13  -8   -1.65    2.39
  -5 -13  -9   30.75    5.13
  -5 -13 -10    4.12    2.43
  -5 -13 -11   10.34    2.84
  -5 -13 -12    0.98    1.30
  -5 -14   2   -3.49    1.74
  -5 -14   1   13.17    3.19
  -5 -14   0    6.33    2.60
  -5 -14   0    4.19    2.38
  -5 -14  -1   21.57    3.99
  -5 -14  -1   20.92    4.27
  -5 -14  -2   73.79    7.27
  -5 -14  -2   65.91    7.31
  -5 -14  -3   22.13    4.11
  -5 -14  -3   25.17    4.77
  -5 -14  -4   79.48    7.23
  -5 -14  -4   72.47    7.72
  -5 -14  -5   30.49    4.47
  -5 -14  -5   32.59    5.27
  -5 -14  -6    3.74    2.31
  -5 -14  -7   -1.18    2.26
  -5 -14  -8    0.14    1.81
  -5 -14  -9   35.70    4.81
  -5 -14 -10   25.24    3.66
  -5 -14 -11   -0.28    1.02
  -5 -15   0    8.68    2.10
  -5 -15  -1   36.69    4.35
  -5 -15  -2    7.09    1.96
  -5 -15  -2    7.09    2.37
  -5 -15  -3   30.67    3.46
  -5 -15  -3   32.73    4.49
  -5 -15  -4    1.01    1.41
  -5 -15  -5    3.52    1.98
  -5 -15  -6   61.95    5.90
  -5 -15  -7   -0.41    1.18
  -5 -15  -8   22.02    3.33
  -5 -15  -9    5.16    1.60
  -6  12   5    3.10    1.33
  -6  12   4   98.90    6.36
  -6  12   3    1.29    1.42
  -6  12   2   11.66    2.52
  -6  12   1   85.41    6.20
  -6  12   0    9.80    2.17
  -6  12  -1   22.67    3.00
  -6  11   8   20.53    2.71
  -6  11   7   16.92    2.96
  -6  11   6    2.38    1.71
  -6  11   5    2.18    1.81
  -6  11   4   -0.70    1.56
  -6  11   3   -6.57    2.59
  -6  11   2   35.60    5.10
  -6  11   1   14.47    3.44
  -6  11   0   11.85    3.33
  -6  11  -1    7.07    2.65
  -6  11  -2    9.47    2.73
  -6  11  -3   34.61    4.35
  -6  11  -4    5.53    1.85
  -6  10   9    1.02    1.19
  -6  10   8   -2.55    1.55
  -6  10   8   -0.30    1.11
  -6  10   7    2.73    2.04
  -6  10   7    3.43    2.38
  -6  10   6   13.62    3.44
  -6  10   6   14.77    3.75
  -6  10   5   86.64    8.68
  -6  10   5   85.84    8.56
  -6  10   4   14.94    4.10
  -6  10   4    9.37    3.86
  -6  10   3   19.87    4.64
  -6  10   2  177.42   12.64
  -6  10   1    2.53    2.58
  -6  10   0   51.90    6.85
  -6  10  -1  147.42   11.29
  -6  10  -2   38.95    5.74
  -6  10  -3   47.84    6.02
  -6  10  -4   21.42    4.07
  -6  10  -5    2.19    1.87
  -6  10  -6   64.55    5.48
  -6   9  10   14.30    2.44
  -6   9   9    5.72    2.24
  -6   9   8   -0.96    1.95
  -6   9   7   -1.53    2.56
  -6   9   6   12.32    4.03
  -6   9   5    2.76    2.70
  -6   9   4    1.36    2.57
  -6   9   3   13.41    4.42
  -6   9   3    9.94    3.99
  -6   9   2    8.13    4.32
  -6   9   2    5.82    3.56
  -6   9   1    2.16    3.02
  -6   9   0   19.08    5.12
  -6   9  -1   25.07    5.38
  -6   9  -2    1.11    2.82
  -6   9  -3   24.11    5.21
  -6   9  -4   41.76    6.31
  -6   9  -5    6.26    2.95
  -6   9  -6   10.77    3.24
  -6   9  -7    0.70    1.39
  -6   9  -8   -0.17    0.87
  -6   8  10    7.25    2.18
  -6   8   9    0.82    2.00
  -6   8   8   16.31    4.31
  -6   8   7   43.50    6.77
  -6   8   6    8.82    3.80
  -6   8   5    0.35    2.85
  -6   8   4   -1.28    3.24
  -6   8   3   75.14    9.16
  -6   8   2  122.54   11.71
  -6   8   2  117.34   11.37
  -6   8   1   10.11    3.89
  -6   8   1   11.77    4.35
  -6   8   0  194.32   14.17
  -6   8   0  197.54   14.36
  -6   8  -1   71.42    8.84
  -6   8  -2   27.68    6.01
  -6   8  -3   63.97    8.46
  -6   8  -4    0.19    2.65
  -6   8  -5   23.17    5.39
  -6   8  -6    2.52    2.49
  -6   8  -7    9.04    3.07
  -6   8  -8   27.76    4.42
  -6   8  -9   -1.28    1.44
  -6   7  11   34.15    4.02
  -6   7  10   -0.25    1.83
  -6   7   9    1.99    2.47
  -6   7   8   11.95    4.31
  -6   7   7    3.31    2.60
  -6   7   6    5.53    3.01
  -6   7   5   23.82    5.33
  -6   7   4    3.85    3.37
  -6   7   3   51.49    7.73
  -6   7   3   75.61   19.11
  -6   7   2  145.46   12.43
  -6   7   2  176.48   28.86
  -6   7   1   40.41    6.65
  -6   7   1   44.74   15.31
  -6   7   1   42.65    6.93
  -6   7   0    1.57    2.71
  -6   7   0    1.30    2.59
  -6   7  -1    2.13    3.16
  -6   7  -1   -2.34    2.53
  -6   7  -1   -3.63    4.88
  -6   7  -2   50.26   17.20
  -6   7  -2   54.85    7.84
  -6   7  -3  120.93   11.25
  -6   7  -4   36.04    6.44
  -6   7  -5   22.65    5.48
  -6   7  -6   28.39    5.81
  -6   7  -7    5.91    3.53
  -6   7  -8   25.28    4.80
  -6   7  -9   -3.29    2.44
  -6   7 -10    3.03    1.59
  -6   6  11    1.47    1.49
  -6   6  10    0.37    2.00
  -6   6   9  119.05   10.73
  -6   6   8    2.08    2.62
  -6   6   7    9.86    3.70
  -6   6   6   21.27    5.37
  -6   6   5   11.58    8.08
  -6   6   5    4.85    3.44
  -6   6   4   55.58    7.74
  -6   6   4   44.99   14.58
  -6   6   3   31.82    6.17
  -6   6   3   39.70   12.82
  -6   6   2  107.96   10.31
  -6   6   2  108.76   22.24
  -6   6   1    7.12    5.98
  -6   6   1   21.52    4.85
  -6   6   0  124.24   10.66
  -6   6   0  124.59   10.90
  -6   6  -1   -0.78    2.40
  -6   6  -1    0.09    1.61
  -6   6  -1    3.14    7.76
  -6   6  -2  134.13   10.85
  -6   6  -2  145.20   11.82
  -6   6  -3    9.21    3.74
  -6   6  -3    5.87    5.97
  -6   6  -4   55.35   16.30
  -6   6  -4   55.85    7.69
  -6   6  -5   28.25    5.66
  -6   6  -6    1.77    3.04
  -6   6  -7   -0.08    2.44
  -6   6  -8    4.21    2.93
  -6   6  -9  114.32    9.88
  -6   6 -10    3.26    2.26
  -6   6 -11   39.60    4.47
  -6   5  12   29.27    3.56
  -6   5  11   13.13    3.44
  -6   5  10    0.85    2.20
  -6   5   9   44.21    7.06
  -6   5   8   34.54    6.48
  -6   5   7    1.70    2.48
  -6   5   6  156.48   13.06
   6  -5  -6  192.85   32.03
  -6   5   5   25.23    5.63
  -6   5   5   38.38   13.60
  -6   5   4   71.87    8.57
  -6   5   4   67.31   17.80
  -6   5   3  241.92   14.83
  -6   5   3  237.68   31.61
  -6   5   2   -0.48    5.66
  -6   5   2    2.89    2.18
  -6   5   1  176.12   12.13
  -6   5   1  134.73   23.20
  -6   5   0  363.12   17.06
  -6   5   0  367.59   37.72
  -6   5   0  331.75   16.26
  -6   5  -1   17.64    3.95
  -6   5  -1   16.50    3.56
  -6   5  -2  170.21   11.39
  -6   5  -2  176.73   27.05
  -6   5  -2  180.79   12.45
  -6   5  -3    8.43    6.12
  -6   5  -3    2.21    2.48
  -6   5  -4   96.47   20.73
  -6   5  -4   95.18    9.65
  -6   5  -5  233.28   33.36
  -6   5  -5  205.00   14.08
  -6   5  -6   48.73    7.25
  -6   5  -6   66.36   18.08
  -6   5  -7    2.69    3.02
  -6   5  -8   31.33    6.17
  -6   5  -9   -0.94    2.60
  -6   5 -10   -0.06    2.50
  -6   5 -11    4.21    2.31
  -6   5 -12    9.40    2.45
  -6   4  12   -0.24    1.15
  -6   4  11   25.39    4.65
  -6   4  10  239.20   14.70
  -6   4   9   42.91    6.92
  -6   4   8   -0.33    2.92
  -6   4   7   41.35    6.85
   6  -4  -7   43.55   15.04
  -6   4   6    4.40    2.82
   6  -4  -6    5.85    7.47
  -6   4   5    2.25    2.25
   6  -4  -5    2.75    8.25
  -6   4   4  169.73   12.41
  -6   4   4  157.70   25.75
  -6   4   3  266.46   14.96
  -6   4   3  223.28   29.10
  -6   4   2    1.35    4.07
  -6   4   1   53.99   14.30
  -6   4   0   28.55   11.06
  -6   4  -1    0.54    6.59
  -6   4  -2   -5.45    5.55
  -6   4  -3   19.75    4.11
  -6   4  -3   25.62    9.47
  -6   4  -4   23.88    4.67
  -6   4  -4   19.78    9.11
  -6   4  -5   44.31   13.49
  -6   4  -5   38.55    5.90
  -6   4  -6   22.03    5.00
  -6   4  -6   15.43    8.94
  -6   4  -7   62.43   16.97
  -6   4  -7   60.71    7.97
  -6   4  -8   18.76    4.80
  -6   4  -9    3.39    2.83
  -6   4 -10    0.44    2.54
  -6   4 -11   75.10    7.65
  -6   4 -12   10.42    2.83
  -6   4 -13   31.95    3.54
  -6   3  12   38.30    4.63
  -6   3  11    1.79    1.93
  -6   3  10    4.40    2.84
  -6   3   9   68.39    8.53
  -6   3   8    4.10    2.78
   6  -3  -7   -1.91    4.84
  -6   3   7   -1.50    2.91
  -6   3   6   -5.72    2.89
   6  -3  -6    5.71    6.64
   6  -3  -5   -3.83    5.89
  -6   3   5    0.51    2.56
  -6   3   4  635.55   49.28
  -6   3   4  647.23   23.06
  -6   3   3    6.69    5.27
  -6   3   2  122.75   20.01
  -6   3   1  496.38   38.57
  -6   3   0   52.85   12.68
  -6   3  -1  476.99   37.67
  -6   3  -2  358.72   33.01
  -6   3  -3   49.12   12.87
  -6   3  -4  854.24   53.98
  -6   3  -5    2.04    2.01
  -6   3  -5    7.52    5.18
  -6   3  -6   10.87    3.58
  -6   3  -6   16.15    8.10
  -6   3  -7  384.66   40.82
  -6   3  -7  374.52   17.62
  -6   3  -7  405.42   19.43
  -6   3  -8   12.95    4.13
  -6   3  -8  -20.69    9.69
  -6   3  -9    5.00    3.25
  -6   3 -10   25.27    5.34
  -6   3 -11   58.37    7.38
  -6   3 -12    5.83    2.80
  -6   3 -13   21.25    3.55
  -6   2  12   35.59    4.58
  -6   2  11   79.60    7.95
  -6   2  10   14.24    4.34
  -6   2   9   27.85    5.78
  -6   2   8  130.96   12.15
   6  -2  -7   -4.04    6.89
  -6   2   7    3.31    2.85
  -6   2   6   12.02    4.02
   6  -2  -6   26.93   12.74
  -6   2   5  121.53   10.32
   6  -2  -5  101.27   20.02
   6  -2  -4    2.88    4.99
  -6   2   4    3.28    5.62
  -6   2   3    3.86    4.56
  -6   2   2  545.74   39.62
  -6   2   1  396.89   32.40
  -6   2   0  157.06   19.83
  -6   2  -1   -5.99    4.78
  -6   2  -2  149.67   19.43
  -6   2  -3   41.17   10.67
  -6   2  -4  107.48   17.91
  -6   2  -5   80.66   15.95
  -6   2  -6  328.06   33.89
  -6   2  -6  294.75   15.00
  -6   2  -7  259.57   32.06
  -6   2  -7  270.93   14.78
  -6   2  -7  309.29   16.16
  -6   2  -8   19.24    4.69
  -6   2  -8   23.79    9.79
  -6   2  -9  134.37   11.51
  -6   2 -10   20.57    5.16
  -6   2 -11   20.26    4.78
  -6   2 -12    7.17    2.95
  -6   2 -13    6.14    2.59
  -6   2 -14    4.79    1.63
  -6   1  12   -0.03    1.53
  -6   1  11   12.75    3.59
  -6   1  10  147.47   12.02
  -6   1   9   76.23    9.25
  -6   1   8   29.68    5.98
  -6   1   7   21.36    5.06
   6  -1  -7   11.60    7.97
   6  -1  -6   17.71   10.92
   6  -1  -5    1.92    4.90
   6  -1  -4  161.54   23.46
  -6   1   3   12.95    7.75
   6  -1  -3   13.50    7.52
  -6   1   2   85.44   15.16
  -6   1   1   84.70   14.26
  -6   1   0   38.87    9.34
  -6   1  -1    9.37    5.22
  -6   1  -2    6.53    2.86
  -6   1  -3  311.25   26.26
  -6   1  -4  179.56   21.00
  -6   1  -5  182.40   22.23
  -6   1  -6  445.41   36.27
  -6   1  -7  229.14   27.65
  -6   1  -7  208.54   12.82
  -6   1  -7  217.34   12.98
  -6   1  -8    0.20    2.35
  -6   1  -8   -2.56    4.17
  -6   1  -9  166.80   12.44
  -6   1 -10    1.03    2.33
  -6   1 -11    7.18    3.25
  -6   1 -12    1.84    2.47
  -6   1 -13   41.02    5.61
  -6   1 -14    1.88    1.51
  -6   0  12   -0.08    1.20
  -6   0  11    1.18    1.84
   6   0 -11    3.94    2.00
  -6   0  10   57.69    7.81
   6   0 -10   55.97    6.47
  -6   0   9   26.14    5.73
   6   0  -7   59.59   17.21
  -6   0   7   57.03    6.94
  -6   0   6  277.03   14.65
   6   0  -6  312.27   37.00
   6   0  -5   18.48    9.97
   6   0  -4   48.59   12.76
   6   0  -3  239.81   25.98
  -6   0   2  102.12   16.16
   6   0  -2  119.55   17.33
  -6   0   1   80.91   13.26
  -6   0   0   -6.19    3.83
  -6   0  -1 1650.85   64.64
  -6   0  -1 1656.86   54.03
  -6   0  -2   81.97   14.41
  -6   0  -2  106.39   13.42
  -6   0  -3   20.85    6.24
  -6   0  -3    7.47    4.07
  -6   0  -4 1243.52   53.77
  -6   0  -4 1257.80   49.24
  -6   0  -5   90.75   14.05
  -6   0  -5   39.13    8.93
  -6   0  -6  119.06   17.40
  -6   0  -7   73.92   15.24
  -6   0  -8    0.06    1.97
  -6   0  -8    1.00    1.82
  -6   0  -9  247.10   14.63
  -6   0 -10   38.72    6.34
  -6   0 -11  163.08   12.42
  -6   0 -12   -0.09    2.19
  -6   0 -13   44.69    5.98
  -6   0 -14   21.27    3.59
  -6   0 -15    2.87    1.46
  -6  -1  12   44.42    5.00
  -6  -1  11  204.58   12.62
   6   1 -11  211.81   11.39
  -6  -1  10    3.58    2.68
   6   1 -10    7.62    2.74
   6   1  -9   32.23    5.30
  -6  -1   8  245.55   14.51
   6   1  -8  240.53   14.25
   6   1  -7   94.90   21.67
  -6  -1   7  140.35   10.98
   6   1  -6  233.60   32.10
  -6  -1   6  241.98   14.10
   6   1  -5   61.77   16.02
   6   1  -4  247.33   28.40
   6   1  -3   73.42   14.51
   6   1  -2  243.20   24.11
  -6  -1   1  502.16   30.71
  -6  -1   1  541.14   38.30
   6   1  -1  532.17   32.29
  -6  -1   0  222.53   24.23
  -6  -1   0  209.93   18.35
  -6  -1  -1   15.73    4.88
  -6  -1  -1   18.94    7.27
  -6  -1  -2   72.42   13.50
  -6  -1  -2   79.91   10.33
  -6  -1  -3  332.63   27.84
  -6  -1  -3  390.03   23.09
  -6  -1  -4    7.12    4.09
  -6  -1  -4   -6.24    3.47
  -6  -1  -5   89.17   14.77
  -6  -1  -5  107.22   13.49
  -6  -1  -6  923.59   46.03
  -6  -1  -6  889.66   42.46
  -6  -1  -8    7.55    2.79
  -6  -1  -9   99.07    9.05
  -6  -1 -10   65.41    7.65
  -6  -1 -11   36.10    5.98
  -6  -1 -12   10.30    3.53
  -6  -1 -13   12.48    3.59
  -6  -1 -14    1.88    2.21
  -6  -1 -14   -2.14    1.76
  -6  -1 -15   42.40    4.66
  -6  -2  12    1.44    1.38
  -6  -2  11    9.78    3.20
   6   2 -11   14.99    3.16
  -6  -2  10  243.66   13.02
   6   2 -10  243.42   13.67
   6   2  -9   -4.68    2.74
  -6  -2   9    0.69    2.06
   6   2  -8   -3.07    2.72
  -6  -2   8    0.54    1.82
   6   2  -7   11.98    9.80
   6   2  -6   86.60   20.64
   6   2  -5   31.33   11.55
   6   2  -4   19.30    9.33
   6   2  -3   32.23    9.22
  -6  -2   2   59.58   12.94
   6   2  -2   62.96   12.47
  -6  -2   1   25.13    8.75
   6   2  -1   28.50    8.07
  -6  -2   0   25.02    9.00
   6   2   0   16.03    5.59
  -6  -2  -1  137.61   18.83
   6   2   1  141.85   13.43
  -6  -2  -1  150.18   12.90
  -6  -2  -2  117.97   17.23
   6   2   2  124.64   10.69
  -6  -2  -2  124.62   11.23
  -6  -2  -3 1795.02   66.17
  -6  -2  -3 1827.91   41.14
  -6  -2  -4    3.23    3.91
  -6  -2  -5  273.28   26.23
  -6  -2  -6  313.71   27.97
  -6  -2  -8  169.48   11.63
  -6  -2  -9   48.94    6.50
  -6  -2  -9   39.73    5.53
  -6  -2 -10    4.61    2.16
  -6  -2 -11   21.08    4.65
  -6  -2 -12   10.60    3.28
  -6  -2 -13   22.36    4.54
  -6  -2 -14    2.14    2.37
  -6  -2 -15   26.80    3.94
  -6  -3  12   32.50    3.75
  -6  -3  11   17.41    3.79
   6   3 -11    9.39    2.51
  -6  -3  10   40.13    5.50
   6   3 -10   46.20    5.99
  -6  -3   9  122.53   10.49
   6   3  -9  133.43   10.84
   6   3  -8    1.51    1.98
   6   3  -7  172.86   28.95
   6   3  -7  141.18   11.02
   6   3  -6   38.60   14.42
   6   3  -5    3.41    7.96
   6   3  -4  389.69   36.71
   6   3  -3   -4.45    4.92
  -6  -3   2   32.45   10.04
   6   3  -2   34.35    9.93
   6   3  -1   21.88    7.43
  -6  -3   1   27.86    8.40
   6   3   0    5.28    3.79
  -6  -3   0    3.17    4.73
  -6  -3  -1  218.24   23.56
   6   3   1  212.67   15.19
  -6  -3  -2  204.83   23.15
  -6  -3  -3  230.10   24.36
  -6  -3  -4   29.25    9.09
  -6  -3  -5   93.97   15.82
  -6  -3  -6   44.02   10.80
  -6  -3  -7  186.11   22.81
  -6  -3  -8   -3.89    2.21
  -6  -3  -9  114.56    9.94
  -6  -3 -10    0.84    2.62
  -6  -3 -11   65.40    7.54
  -6  -3 -12    6.78    3.06
  -6  -3 -13   12.79    4.43
  -6  -3 -14   58.30    6.92
  -6  -3 -15    1.65    1.69
  -6  -4  11   82.15    7.13
  -6  -4  11   72.96    5.73
   6   4 -11   79.87    6.30
   6   4 -10   16.44    3.65
  -6  -4  10   13.92    3.53
   6   4  -9    6.88    2.80
   6   4  -8  331.91   17.36
   6   4  -7   10.57    3.63
   6   4  -6  393.24   43.31
   6   4  -6  372.41   17.81
   6   4  -5   17.50    9.60
   6   4  -4    4.51    4.29
  -6  -4   3  576.44   40.12
   6   4  -3  542.16   40.54
  -6  -4   2  110.20   17.69
   6   4  -2   81.74   14.52
  -6  -4   1   56.36   12.68
   6   4  -1   58.20   10.96
   6   4   0   17.18    5.83
  -6  -4   0   14.88    8.32
  -6  -4  -1   16.99    8.31
  -6  -4  -2  257.03   26.33
  -6  -4  -3   14.18    7.22
  -6  -4  -4   71.33   14.52
  -6  -4  -5  182.06   22.88
  -6  -4  -6  537.00   40.00
  -6  -4  -7   45.46   13.30
  -6  -4  -8   66.66    7.45
  -6  -4  -8   70.44   15.13
  -6  -4  -9   16.10    4.34
  -6  -4 -10   41.63    6.26
  -6  -4 -12   29.76    5.81
  -6  -4 -13   -0.36    2.95
  -6  -4 -14    8.77    3.43
  -6  -4 -15   63.89    5.93
  -6  -5  11   -0.52    1.06
   6   5 -11   -1.34    1.01
   6   5 -10    0.42    1.42
  -6  -5  10    0.17    0.97
   6   5  -9    6.13    2.73
   6   5  -8    5.88    3.08
   6   5  -7   95.96    9.65
   6   5  -6   36.57   13.19
  -6  -5   5   22.44    4.71
   6   5  -5   29.89   11.18
  -6  -5   4    5.10    2.27
   6   5  -4  -14.69    8.89
   6   5  -3  115.44   19.87
  -6  -5   2   89.46   16.06
   6   5  -2   80.34   14.79
  -6  -5   1    5.96    3.42
   6   5  -1    1.22    2.35
  -6  -5   0   10.51    5.68
  -6  -5  -1    3.53    5.63
  -6  -5  -2   22.31    8.63
  -6  -5  -3  675.57   44.71
  -6  -5  -4  184.04   23.69
  -6  -5  -5  649.86   45.17
  -6  -5  -6  332.58   33.09
  -6  -5  -7   10.39    6.57
  -6  -5  -8   15.40    4.07
  -6  -5  -8   13.10    3.76
  -6  -5  -8   10.33    6.83
  -6  -5  -9    3.59    2.81
  -6  -5  -9    1.17    2.52
  -6  -5 -10    2.95    2.79
  -6  -5 -10    5.14    3.31
  -6  -5 -11    4.62    3.09
  -6  -5 -11    5.35    2.93
  -6  -5 -12   10.53    4.31
  -6  -5 -13    1.05    2.36
  -6  -5 -14    8.55    3.12
  -6  -5 -15    8.06    2.23
  -6  -6  11    1.39    0.91
  -6  -6  10   51.12    5.51
   6   6 -10   56.09    5.55
   6   6  -9   14.21    3.48
   6   6  -8    0.90    2.45
   6   6  -7   29.23    5.73
  -6  -6   6   17.13    4.12
   6   6  -5   35.22    9.94
  -6  -6   5   17.73    4.27
  -6  -6   4  378.13   18.11
   6   6  -4  338.56   37.48
  -6  -6   3    1.38    2.14
   6   6  -3  -16.34    7.89
  -6  -6   2   -8.64    5.82
   6   6  -2   -7.09    4.78
  -6  -6   1  271.29   29.00
  -6  -6   0  124.08   20.05
  -6  -6  -1    0.50    3.16
  -6  -6  -2    0.31    3.54
  -6  -6  -3   33.96   11.12
  -6  -6  -4   93.29   17.68
  -6  -6  -5  213.03   27.67
  -6  -6  -6   43.14   12.67
  -6  -6  -7   24.14    4.70
  -6  -6  -7   31.33    5.43
  -6  -6  -7   40.26   12.53
  -6  -6  -8   64.19    7.90
  -6  -6  -8   57.24    7.41
  -6  -6  -8   61.84   15.36
  -6  -6  -9   14.91    4.38
  -6  -6  -9   19.44    4.57
  -6  -6  -9   18.34   10.58
  -6  -6 -10   21.64    5.18
  -6  -6 -10   22.87    5.04
  -6  -6 -11    3.23    2.63
  -6  -6 -11    7.00    2.90
  -6  -6 -12   76.65    9.00
  -6  -6 -12   60.60    7.17
  -6  -6 -13   83.59    8.94
  -6  -6 -14   52.72    6.29
  -6  -6 -15   -1.76    1.30
   6   7 -10   -0.29    1.08
  -6  -7  10    1.54    1.18
   6   7  -9   42.16    5.35
   6   7  -8   29.75    5.03
   6   7  -7   -0.09    2.17
  -6  -7   6   93.04    9.10
  -6  -7   5   42.24    6.79
  -6  -7   5   44.57    6.57
  -6  -7   4   31.69    5.75
  -6  -7   4   34.03    5.50
  -6  -7   3   38.55    6.20
   6   7  -3   12.97    8.50
  -6  -7   2   15.65    3.99
  -6  -7   1  171.21   11.94
  -6  -7   1  208.95   26.33
  -6  -7   0  121.23   19.86
  -6  -7  -1   27.37    9.87
  -6  -7  -2  571.32   44.93
  -6  -7  -3   98.45   19.12
  -6  -7  -4  314.07   34.30
  -6  -7  -5  728.64   53.18
  -6  -7  -6   19.82    4.49
  -6  -7  -6   18.80    4.54
  -6  -7  -7  825.23   27.32
  -6  -7  -7  839.04   59.56
  -6  -7  -7  806.41   26.98
  -6  -7  -8  214.77   14.47
  -6  -7  -8  210.14   30.11
  -6  -7  -8  199.71   13.91
  -6  -7  -9  213.36   14.69
  -6  -7  -9  227.18   33.10
  -6  -7  -9  229.09   15.15
  -6  -7  -9  224.30   13.63
  -6  -7 -10  216.91   15.14
  -6  -7 -10  236.91   14.15
  -6  -7 -11    0.49    2.27
  -6  -7 -11   -1.35    2.04
  -6  -7 -12   -1.95    3.02
  -6  -7 -12    0.24    1.78
  -6  -7 -13   15.82    4.12
  -6  -7 -13   22.35    4.22
  -6  -7 -14   24.68    4.18
  -6  -8   9    1.30    1.15
   6   8  -9    2.20    1.71
   6   8  -8    5.69    2.48
   6   8  -7   25.91    4.84
  -6  -8   6    3.34    2.48
  -6  -8   5  134.57   11.75
  -6  -8   5  144.24   11.44
  -6  -8   4   10.07    4.13
  -6  -8   4    6.29    2.89
  -6  -8   3   10.31    3.93
  -6  -8   3    8.37    3.07
  -6  -8   2  205.90   14.18
  -6  -8   2  186.14   12.62
  -6  -8   1   -0.96    2.00
  -6  -8   1    1.58    2.09
  -6  -8   0    0.11    1.78
  -6  -8   0    5.89    2.66
  -6  -8  -1    4.30    2.45
  -6  -8  -1   -2.27    3.38
  -6  -8  -2   68.58    7.86
  -6  -8  -2   67.55   16.87
  -6  -8  -3   91.51    8.90
  -6  -8  -3   92.56   19.41
  -6  -8  -4  938.20   28.17
  -6  -8  -4  998.38   64.53
  -6  -8  -4 1017.91   28.93
  -6  -8  -5  241.54   14.61
  -6  -8  -5  241.73   32.19
  -6  -8  -5  253.55   15.02
  -6  -8  -5  224.58   12.96
  -6  -8  -6  111.56   10.20
  -6  -8  -6  127.41   24.29
  -6  -8  -6  118.61   10.60
  -6  -8  -6  116.74    9.53
  -6  -8  -7   65.29    8.06
  -6  -8  -7   58.23    7.90
  -6  -8  -7   54.43    6.66
  -6  -8  -7   58.52   17.09
  -6  -8  -8  140.67   11.93
  -6  -8  -8  119.70   10.26
  -6  -8  -8  131.38   25.12
  -6  -8  -9  160.82   12.96
  -6  -8  -9  177.00   29.47
  -6  -8  -9  176.08   12.48
  -6  -8 -10    5.32    3.06
  -6  -8 -10    2.61    2.57
  -6  -8 -11    2.89    2.17
  -6  -8 -11    4.88    2.82
  -6  -8 -12    4.27    2.48
  -6  -8 -12   12.84    3.40
  -6  -8 -13   15.76    3.67
  -6  -8 -13   18.02    3.71
  -6  -8 -14    1.23    1.45
  -6  -8 -15    3.59    1.54
  -6  -9   9    6.43    1.57
   6   9  -8    9.66    2.51
   6   9  -7  179.69   11.29
  -6  -9   6   39.17    5.72
  -6  -9   5   -0.15    2.36
  -6  -9   5   -0.71    2.31
  -6  -9   4  216.35   15.00
  -6  -9   4  208.43   13.81
  -6  -9   3   10.30    4.27
  -6  -9   3    8.42    3.19
  -6  -9   2   -0.78    2.35
  -6  -9   2   -0.22    1.99
  -6  -9   1    1.67    2.30
  -6  -9   1   -0.42    2.13
  -6  -9   0   85.59    9.33
  -6  -9   0   83.30    8.53
  -6  -9  -1  111.37   10.54
  -6  -9  -1  105.80    9.44
  -6  -9  -1   90.70   19.20
  -6  -9  -2   16.90    4.45
  -6  -9  -2   13.76    3.54
  -6  -9  -3    8.88    3.19
  -6  -9  -3    1.86    2.81
  -6  -9  -3    8.40    3.24
  -6  -9  -4  266.21   15.76
  -6  -9  -4  246.69   33.80
  -6  -9  -4  257.29   14.42
  -6  -9  -5   80.14    8.83
  -6  -9  -5   78.61    8.23
  -6  -9  -5   68.88   18.44
  -6  -9  -6  329.17   17.95
  -6  -9  -6  349.85   41.40
  -6  -9  -6  352.05   17.24
  -6  -9  -7   58.98    7.87
  -6  -9  -7   62.69    7.52
  -6  -9  -8    1.72    2.33
  -6  -9  -8    1.81    2.31
  -6  -9  -9  188.88   13.81
  -6  -9  -9  196.06   13.53
  -6  -9 -10   27.71    5.67
  -6  -9 -11   19.88    4.60
  -6  -9 -12  205.69   12.83
  -6  -9 -13   17.53    3.41
  -6  -9 -13   12.17    3.35
  -6  -9 -14    2.44    1.71
  -6 -10   8    7.12    1.89
   6  10  -7    1.14    1.22
  -6 -10   6    6.18    2.25
  -6 -10   5    3.47    2.43
  -6 -10   4    4.16    2.84
  -6 -10   4    7.71    3.20
  -6 -10   3   55.59    7.98
  -6 -10   3   48.39    6.76
  -6 -10   2   22.50    5.55
  -6 -10   2   17.89    4.51
  -6 -10   1   32.12    6.21
  -6 -10   1   36.87    6.17
  -6 -10   0  182.61   14.07
  -6 -10   0  187.56   13.30
  -6 -10  -1   41.25    6.39
  -6 -10  -1   32.58    6.15
  -6 -10  -2   46.18    7.20
  -6 -10  -2   30.94    5.33
  -6 -10  -3   60.80    8.05
  -6 -10  -3   58.21    7.47
  -6 -10  -4  152.18   12.49
  -6 -10  -4  173.97   29.66
  -6 -10  -4  148.71   11.66
  -6 -10  -5  120.78   11.23
  -6 -10  -5  130.33   10.93
  -6 -10  -5   97.99   22.95
  -6 -10  -6   65.65    8.35
  -6 -10  -6   49.42    6.96
  -6 -10  -6   44.21   15.43
  -6 -10  -7  290.10   17.05
  -6 -10  -7  299.89   16.75
  -6 -10  -8   44.25    6.77
  -6 -10  -8   38.97    6.34
  -6 -10  -9    3.66    3.23
  -6 -10  -9    4.77    3.04
  -6 -10 -10  225.25   14.23
  -6 -10 -10  222.71   14.26
  -6 -10 -11   43.13    6.07
  -6 -10 -11   38.79    5.95
  -6 -10 -12    8.26    2.74
  -6 -10 -12    9.86    3.17
  -6 -10 -13   14.42    3.22
  -6 -10 -14    7.02    2.14
  -6 -11   7   13.39    2.25
   6  11  -6   -0.59    1.27
  -6 -11   5  260.77   12.59
  -6 -11   4   40.98    6.35
  -6 -11   4   36.71    5.44
  -6 -11   3    3.68    3.52
  -6 -11   3    4.32    2.44
  -6 -11   2   54.96    7.86
  -6 -11   2   48.27    7.13
  -6 -11   1   19.44    5.17
  -6 -11   1   13.98    4.44
  -6 -11   0  136.62   12.29
  -6 -11   0  140.24   11.73
  -6 -11  -1    9.16    3.90
  -6 -11  -1    9.66    3.70
  -6 -11  -2   46.78    7.36
  -6 -11  -2   40.89    6.52
  -6 -11  -3   64.58    8.45
  -6 -11  -3   59.74    7.75
  -6 -11  -4  134.85   11.99
  -6 -11  -4  131.25   11.39
  -6 -11  -5   20.12    4.97
  -6 -11  -5   15.62    4.26
  -6 -11  -6   16.12    4.68
  -6 -11  -6    6.63    3.13
  -6 -11  -7   21.07    4.80
  -6 -11  -7   23.29    5.07
  -6 -11  -8    5.29    3.08
  -6 -11  -8    3.60    2.94
  -6 -11  -9   20.77    4.69
  -6 -11  -9   19.01    4.41
  -6 -11 -10   42.65    5.80
  -6 -11 -10   39.95    6.12
  -6 -11 -11   14.24    3.28
  -6 -11 -11   16.32    4.05
  -6 -11 -12   14.06    3.40
  -6 -11 -13    0.88    1.30
  -6 -12   5    1.56    1.19
  -6 -12   5    1.23    1.07
  -6 -12   4    2.40    1.66
  -6 -12   4    0.03    1.49
  -6 -12   3   10.70    3.48
  -6 -12   3   13.67    3.59
  -6 -12   2   -0.40    2.85
  -6 -12   2   -3.72    2.48
  -6 -12   1    4.86    3.10
  -6 -12   1    1.92    2.34
  -6 -12   0    1.85    3.05
  -6 -12   0    0.66    2.15
  -6 -12  -1  109.11   10.66
  -6 -12  -1   93.09    9.50
  -6 -12  -2   31.13    6.08
  -6 -12  -2   25.50    5.26
  -6 -12  -3   28.64    5.97
  -6 -12  -3   27.65    5.46
  -6 -12  -4   93.64    9.90
  -6 -12  -4   86.09    9.24
  -6 -12  -5    6.11    3.60
  -6 -12  -5    4.67    3.02
  -6 -12  -6  176.34   13.06
  -6 -12  -6  173.71   12.76
  -6 -12  -7    0.92    2.23
  -6 -12  -7    3.14    2.63
  -6 -12  -8    7.75    2.87
  -6 -12  -8    1.74    2.41
  -6 -12  -9  154.77   10.70
  -6 -12  -9  149.16   11.25
  -6 -12 -10   21.84    3.80
  -6 -12 -10   21.85    4.32
  -6 -12 -11    0.91    1.71
  -6 -12 -12  125.04    8.21
  -6 -12 -13    0.43    0.88
  -6 -13   3   69.63    5.92
  -6 -13   2   15.97    3.76
  -6 -13   2   14.85    3.29
  -6 -13   1    9.30    3.42
  -6 -13   1    9.68    3.23
  -6 -13   0   41.33    6.35
  -6 -13   0   37.01    5.68
  -6 -13  -1    1.27    2.66
  -6 -13  -1    1.02    2.07
  -6 -13  -2  141.39   11.35
  -6 -13  -2  143.39   11.26
  -6 -13  -3   14.46    4.26
  -6 -13  -3   17.69    4.43
  -6 -13  -4   63.81    7.63
  -6 -13  -4   59.94    7.52
  -6 -13  -5   -0.67    2.48
  -6 -13  -5    0.67    2.04
  -6 -13  -6   48.55    6.49
  -6 -13  -6   59.54    7.31
  -6 -13  -7   37.77    5.34
  -6 -13  -7   37.39    5.87
  -6 -13  -8   24.05    4.29
  -6 -13  -8   20.98    4.29
  -6 -13  -9    6.02    2.74
  -6 -13 -10    1.20    1.83
  -6 -13 -11  129.80    8.21
  -6 -13 -12   11.29    2.30
  -6 -14   2    5.36    1.55
  -6 -14   1   67.13    5.84
  -6 -14   0    8.81    2.86
  -6 -14   0    4.83    2.02
  -6 -14  -1    1.87    1.73
  -6 -14  -1   -0.42    1.76
  -6 -14  -2   29.98    4.88
  -6 -14  -2   24.70    4.35
  -6 -14  -3   60.88    6.64
  -6 -14  -3   67.42    7.15
  -6 -14  -4    0.54    1.62
  -6 -14  -4   -0.44    1.98
  -6 -14  -5   30.16    4.58
  -6 -14  -5   32.89    5.16
  -6 -14  -6   -2.57    1.77
  -6 -14  -6   -2.18    1.85
  -6 -14  -7    6.47    2.04
  -6 -14  -7    4.33    2.25
  -6 -14  -8   29.95    4.46
  -6 -14  -9   -0.31    1.50
  -6 -14 -10    0.47    1.31
  -6 -15  -1   12.32    2.31
  -6 -15  -2   13.03    2.54
  -6 -15  -2   10.89    2.54
  -6 -15  -3    8.66    2.11
  -6 -15  -3   11.55    2.68
  -6 -15  -4   -1.24    1.00
  -6 -15  -4    0.78    1.72
  -6 -15  -5    9.39    2.53
  -6 -15  -6   47.03    4.94
  -6 -15  -7   36.99    4.19
  -6 -15  -8   -0.42    0.92
  -7  11   6    8.89    1.90
  -7  11   5    0.43    0.99
  -7  11   4   10.17    2.31
  -7  11   3   17.16    3.23
  -7  11   2    8.19    2.35
  -7  11   1    0.32    1.65
  -7  11   0  146.47    8.78
  -7  11  -1   -4.82    1.88
  -7  11  -2   18.92    3.03
  -7  11  -3   40.59    3.88
  -7  10   8    1.66    1.13
  -7  10   7   88.41    6.61
  -7  10   6   11.44    2.93
  -7  10   6   12.14    3.16
  -7  10   5   14.34    3.44
  -7  10   4  112.63    9.03
  -7  10   3    4.12    2.43
  -7  10   2   -0.91    1.93
  -7  10   1   28.53    4.88
  -7  10   0   11.06    3.54
  -7  10  -1   27.56    4.65
  -7  10  -2    3.64    2.07
  -7  10  -3    5.44    2.34
  -7  10  -4    0.11    1.31
  -7  10  -5    7.65    1.99
  -7   9   9   18.98    2.81
  -7   9   9   16.41    2.74
  -7   9   8    0.13    1.40
  -7   9   8   -2.34    1.73
  -7   9   7    3.39    1.98
  -7   9   6   19.20    4.13
  -7   9   6   16.87    4.15
  -7   9   5    0.27    2.38
  -7   9   5    1.39    2.38
  -7   9   4   10.03    3.82
  -7   9   4   13.91    3.99
  -7   9   3   21.60    4.95
  -7   9   3   20.92    4.87
  -7   9   2   19.70    4.69
  -7   9   2   16.36    4.13
  -7   9   1  177.13   12.86
  -7   9   0    2.60    3.06
  -7   9  -1    3.35    2.74
  -7   9  -2   94.33    9.24
  -7   9  -3    0.24    2.36
  -7   9  -4   38.08    5.45
  -7   9  -5   20.70    4.00
  -7   9  -6    0.26    1.57
  -7   9  -7  105.30    6.70
  -7   8  10   12.35    2.25
  -7   8   9   22.96    3.73
  -7   8   8   39.97    5.46
  -7   8   7    3.94    2.68
  -7   8   6   -0.55    2.41
  -7   8   5  102.92   10.15
  -7   8   4    0.27    2.40
  -7   8   3    2.65    2.98
  -7   8   3    5.97    3.31
  -7   8   2  130.45   11.58
  -7   8   2  130.58   11.62
  -7   8   1    0.69    2.94
  -7   8   1    2.16    2.53
  -7   8   0    5.43    3.44
  -7   8  -1    6.30    3.44
  -7   8  -2    2.05    2.27
  -7   8  -3    1.97    2.71
  -7   8  -4    3.28    3.01
  -7   8  -5   66.89    7.75
  -7   8  -6   15.40    4.00
  -7   8  -7    3.48    1.99
  -7   8  -8   35.67    4.34
  -7   8  -9   23.23    2.89
  -7   7  10   14.57    2.93
  -7   7   9    7.53    2.92
  -7   7   8   -2.99    2.55
  -7   7   7  100.41    9.76
  -7   7   6    2.13    3.46
  -7   7   5    1.84    2.59
  -7   7   4  120.38   11.52
  -7   7   3   13.57    4.59
  -7   7   2  160.38   12.97
  -7   7   1   17.74    4.85
  -7   7   1   22.88    5.20
  -7   7   0    7.10    3.46
  -7   7   0    7.76    3.67
  -7   7  -1  284.00   17.22
  -7   7  -2   15.08    4.47
  -7   7  -3    2.23    2.74
  -7   7  -4    2.78    2.77
  -7   7  -5    3.85    2.87
  -7   7  -6   75.72    7.49
  -7   7  -6   75.63    8.50
  -7   7  -7   35.78    5.84
  -7   7  -8    0.23    2.13
  -7   7  -9   26.03    4.04
  -7   7 -10    3.98    1.63
  -7   6  11   16.51    2.69
  -7   6  10   21.60    3.94
  -7   6   9    3.12    2.48
  -7   6   8   -2.20    2.98
  -7   6   7   17.78    5.02
  -7   6   6   17.38    5.00
  -7   6   5    6.63    4.19
  -7   6   4   27.62    6.09
  -7   6   3    2.61    9.55
  -7   6   3   12.69    4.37
  -7   6   2  166.42   13.03
  -7   6   2  175.18   28.81
  -7   6   1   33.55    6.11
  -7   6   1   24.72   10.80
  -7   6   0  103.72   10.09
  -7   6   0  106.05   10.44
  -7   6   0   96.80   21.53
  -7   6  -1  250.15   15.10
  -7   6  -1  272.58   36.62
  -7   6  -1  256.01   15.98
  -7   6  -2    5.19    3.43
  -7   6  -2    0.89    6.41
  -7   6  -3    0.16    2.51
  -7   6  -4   60.09    8.08
  -7   6  -5    7.55    3.34
  -7   6  -6   -0.84    2.53
  -7   6  -6   -0.99    2.28
  -7   6  -7  178.48   12.90
  -7   6  -8   42.43    6.24
  -7   6  -9   12.50    3.48
  -7   6 -10   40.75    4.94
  -7   6 -11   60.77    4.80
  -7   5  11   17.10    3.08
  -7   5  10   10.18    3.18
  -7   5   9    4.06    2.52
  -7   5   8   64.58    8.35
  -7   5   7    0.99    2.57
  -7   5   6    3.84    3.21
  -7   5   5  330.88   18.84
  -7   5   4    6.80    5.89
  -7   5   4    3.59    3.08
  -7   5   3  102.11   10.13
  -7   5   3  112.46   23.08
  -7   5   2    8.21    3.33
  -7   5   2  -15.77    9.00
  -7   5   1    9.23    3.50
  -7   5   1   11.11    3.52
  -7   5   0  109.16    9.85
  -7   5   0  108.72    9.90
  -7   5   0   93.28   20.51
  -7   5   0  104.13    9.92
  -7   5  -1    1.16    2.22
  -7   5  -1   -0.89    1.69
  -7   5  -2  114.54   22.79
  -7   5  -2  123.71   10.84
  -7   5  -3   87.27   20.83
  -7   5  -3   95.89    9.57
  -7   5  -4   10.66    3.86
  -7   5  -4   29.06   11.40
  -7   5  -5    4.47    3.12
  -7   5  -6   15.07    4.39
  -7   5  -7   13.48    4.25
  -7   5  -7   10.22    3.57
  -7   5  -8   10.74    3.66
  -7   5  -9   57.45    7.17
  -7   5 -10   15.82    3.87
  -7   5 -11    0.04    1.60
  -7   4  11   17.49    3.50
  -7   4  10   38.43    5.75
  -7   4   9   -0.04    2.12
  -7   4   8   28.45    5.98
  -7   4   7    4.34    3.65
  -7   4   6  163.68   13.32
   7  -4  -5   22.15   13.39
  -7   4   5    0.29    2.44
  -7   4   4  118.89   10.92
  -7   4   4  108.77   22.87
  -7   4   3  233.28   14.87
  -7   4   3  274.58   34.54
  -7   4   2  478.41   20.29
  -7   4   2  430.18   18.45
  -7   4   2  427.10   42.09
  -7   4   1   27.11   11.72
  -7   4   1   29.82    5.18
  -7   4   1   37.79    5.76
  -7   4   0   41.25    5.90
  -7   4   0   48.02    6.52
  -7   4   0   42.40   13.49
  -7   4  -1   69.67    7.59
  -7   4  -1   69.28    7.98
  -7   4  -1   45.50   13.85
  -7   4  -2    3.85    2.11
  -7   4  -2    3.58    5.12
  -7   4  -2    2.80    2.74
  -7   4  -3  416.43   41.26
  -7   4  -3  414.72   18.70
  -7   4  -4   12.11    6.65
  -7   4  -4    6.51    3.10
  -7   4  -5   11.99    3.95
  -7   4  -5   27.59   11.31
  -7   4  -6  291.05   37.32
  -7   4  -6  321.49   17.61
  -7   4  -7    8.04    3.58
  -7   4  -7    4.27    2.61
  -7   4  -8   10.64    4.06
  -7   4  -9  205.33   13.77
  -7   4 -10   27.68    5.08
  -7   4 -11    0.79    1.69
  -7   4 -12    9.27    2.40
  -7   3  12    1.88    1.28
  -7   3  11   47.88    5.64
  -7   3  10    2.70    2.31
  -7   3   9   87.95    9.35
  -7   3   8   -1.69    3.15
  -7   3   7    0.57    2.67
  -7   3   6  286.05   17.46
   7  -3  -6  253.05   36.13
  -7   3   5    1.74    2.75
   7  -3  -5    9.03    9.36
  -7   3   4   89.02    9.38
  -7   3   4   87.26   19.38
   7  -3  -4   59.57   16.52
  -7   3   3  243.40   14.49
  -7   3   3  206.18   12.55
  -7   3   3  259.40   32.55
  -7   3   2   31.98    5.25
  -7   3   2   37.05    5.53
  -7   3   2   27.67    9.99
  -7   3   1   85.21   17.48
  -7   3   0   -2.74    4.79
  -7   3  -1   83.99   16.50
  -7   3  -2  158.55   11.42
  -7   3  -2  146.68   22.80
  -7   3  -3    1.85    1.81
  -7   3  -3   -0.63    1.98
  -7   3  -4  364.32   36.81
  -7   3  -4  365.02   17.01
  -7   3  -5    1.91    2.25
  -7   3  -5   -1.99    8.17
  -7   3  -6   -0.89    2.21
  -7   3  -6    2.12    3.98
  -7   3  -7   52.90    7.18
  -7   3  -7   44.96    6.84
  -7   3  -8    8.69    3.80
  -7   3  -9    2.06    2.65
  -7   3 -10   17.53    4.34
  -7   3 -11   75.60    7.66
  -7   3 -12    0.02    1.65
  -7   3 -13    1.14    0.92
  -7   2  12    2.11    1.28
  -7   2  11   60.66    6.32
  -7   2  10   14.81    3.94
  -7   2   9    9.28    4.13
  -7   2   8   15.49    4.68
  -7   2   7   13.80    4.55
  -7   2   6   24.62    5.49
   7  -2  -6   29.09   13.64
  -7   2   5   74.41    8.68
   7  -2  -5   63.33   17.16
  -7   2   4  171.23   12.43
   7  -2  -4  162.94   26.46
  -7   2   4  162.25   11.12
  -7   2   3  119.70    9.89
  -7   2   3   89.75   18.90
  -7   2   2   88.16   17.52
  -7   2   1  267.22   28.97
  -7   2   0  329.15   31.84
  -7   2  -1   22.16    7.46
  -7   2  -2   14.52    6.72
  -7   2  -3    1.95    5.01
  -7   2  -4   89.75   17.33
  -7   2  -4  101.89    9.30
  -7   2  -5  113.60   19.77
  -7   2  -5  103.28    8.90
  -7   2  -6   48.99    6.92
  -7   2  -6   51.37   13.37
  -7   2  -6   64.23    7.35
  -7   2  -7   24.33    4.85
  -7   2  -7   29.75    5.42
  -7   2  -8  194.89   13.13
  -7   2  -8  202.29   13.72
  -7   2  -9   14.77    4.15
  -7   2 -10   -0.65    2.33
  -7   2 -11   63.22    7.44
  -7   2 -12    6.81    2.69
  -7   2 -13   10.24    2.57
  -7   1  12    7.01    2.10
  -7   1  11   12.25    3.30
  -7   1  10    1.16    2.54
  -7   1   9    2.19    2.83
  -7   1   8    3.68    3.39
  -7   1   7   12.49    4.29
  -7   1   6   77.31    9.16
  -7   1   6   86.40    8.42
   7  -1  -6   67.01   18.60
   7  -1  -5   67.35   17.84
  -7   1   5   74.05    8.65
  -7   1   5   64.71    7.36
  -7   1   4   73.39    8.03
   7  -1  -4   82.24   18.20
  -7   1   4   72.40    7.70
   7  -1  -3  458.63   40.23
  -7   1   2   65.58   14.84
  -7   1   1    4.23    4.78
  -7   1   0  228.72   24.73
  -7   1  -1   17.32    7.69
  -7   1  -2   85.12   15.00
  -7   1  -3  170.23   20.90
  -7   1  -4  147.11   20.00
  -7   1  -5   31.98    9.53
  -7   1  -6  836.54   52.16
  -7   1  -6  843.59   26.85
  -7   1  -6  818.23   24.46
  -7   1  -7    8.23    2.86
  -7   1  -7    8.56    3.06
  -7   1  -7    8.14    7.01
  -7   1  -8   66.82    7.75
  -7   1  -8   63.56    7.58
  -7   1  -9  214.99   13.98
  -7   1 -10    0.53    2.10
  -7   1 -11   17.82    4.37
  -7   1 -12   61.77    7.03
  -7   1 -13   54.23    5.80
  -7   1 -14    4.39    1.66
  -7   1 -14    8.21    1.92
  -7   0  12    0.33    1.04
  -7   0  11    6.77    2.68
  -7   0  10    7.42    3.10
  -7   0   9  115.03   11.00
  -7   0   8    2.05    2.72
  -7   0   7    6.34    2.62
  -7   0   7    1.12    2.84
   7   0  -6   53.55   17.64
  -7   0   6   51.63    6.79
  -7   0   5    2.51    2.15
   7   0  -5   -5.06    6.84
   7   0  -4  460.89   41.96
  -7   0   4  510.18   20.00
   7   0  -3  117.30   20.11
  -7   0   2   61.85   13.58
   7   0  -2   67.12   14.26
  -7   0   1  804.94   44.92
  -7   0   0   31.55    8.41
  -7   0  -1  116.87   16.18
  -7   0  -2  116.21   19.35
  -7   0  -2   77.08   12.86
  -7   0  -3   62.09   12.01
  -7   0  -3   66.23   14.32
  -7   0  -4   10.21    5.32
  -7   0  -4    8.51    5.13
  -7   0  -5  -16.03    6.94
  -7   0  -6  110.97    9.64
  -7   0  -7  167.34   12.07
  -7   0  -7  158.70   10.98
  -7   0  -8  312.95   16.74
  -7   0  -8  308.03   15.74
  -7   0  -9   38.81    6.03
  -7   0  -9   36.04    5.82
  -7   0 -10   40.79    6.24
  -7   0 -11    3.63    2.39
  -7   0 -12    7.02    3.19
  -7   0 -13    4.11    1.85
  -7   0 -14    1.76    1.57
  -7   0 -14    1.13    1.11
  -7  -1  12    0.50    0.83
  -7  -1  11    6.65    2.53
  -7  -1  10   55.62    7.22
  -7  -1   9   -1.40    3.19
  -7  -1   8    3.55    2.49
   7   1  -7   15.44   10.53
  -7  -1   7   61.73    7.52
   7   1  -6  177.48   29.26
  -7  -1   6  158.84   11.88
   7   1  -5   95.59   20.37
  -7  -1   5  106.48    9.59
   7   1  -4  443.38   40.79
  -7  -1   4  452.38   19.20
   7   1  -3  268.62   29.60
   7   1  -2   50.14   11.76
   7   1  -1  438.97   32.41
  -7  -1   0  178.38   24.53
   7   1   0  171.38   18.74
  -7  -1   0  153.86   17.64
  -7  -1  -1   30.82   10.00
  -7  -1  -1   55.90   10.06
  -7  -1  -2  338.16   32.00
  -7  -1  -2  363.08   24.63
  -7  -1  -3    1.71    4.10
  -7  -1  -3    3.63    2.51
  -7  -1  -4  147.85   21.08
  -7  -1  -5  113.32   18.07
  -7  -1  -6   -8.17    5.01
  -7  -1  -7   -0.25    1.95
  -7  -1  -8  454.32   20.08
  -7  -1  -9   91.83    9.22
  -7  -1  -9   87.44    8.46
  -7  -1 -10   13.25    3.90
  -7  -1 -11  276.02   15.41
  -7  -1 -12    3.86    2.56
  -7  -1 -13   75.77    7.16
  -7  -1 -14   89.38    7.78
  -7  -1 -15    2.53    1.51
  -7  -2  11   10.39    2.86
  -7  -2  10    5.60    2.93
  -7  -2   9    5.54    2.88
  -7  -2   8    4.76    2.83
  -7  -2   7   67.13    8.33
  -7  -2   6   -3.72    2.60
   7   2  -6   -9.74    8.57
   7   2  -5   57.44   15.72
  -7  -2   5   67.88    8.03
   7   2  -4   37.80   12.34
  -7  -2   4   32.23    5.46
   7   2  -3  117.99   19.43
   7   2  -2  208.04   23.88
  -7  -2   1    6.18    4.65
   7   2  -1   12.66    7.59
   7   2   0  259.40   22.16
  -7  -2   0  251.14   28.49
  -7  -2  -1  312.01   21.85
  -7  -2  -1  310.48   30.91
   7   2   1  306.74   21.69
  -7  -2  -2  176.52   23.35
  -7  -2  -3    1.36    4.92
  -7  -2  -4    9.62    5.48
  -7  -2  -5    4.01    3.54
  -7  -2  -6   -2.88    2.88
  -7  -2  -7   67.15    7.69
  -7  -2  -8  124.67   10.65
  -7  -2  -9   31.23    5.64
  -7  -2 -10   60.88    7.35
  -7  -2 -11    2.74    2.16
  -7  -2 -12  157.59   11.06
  -7  -2 -13   10.91    4.26
  -7  -2 -13   17.86    3.92
  -7  -2 -14    0.08    2.08
  -7  -2 -15   59.85    5.41
  -7  -3  11   56.68    5.77
  -7  -3  10   -0.08    1.67
  -7  -3  10    0.70    2.27
  -7  -3   9    6.61    3.08
  -7  -3   8    7.92    2.87
  -7  -3   7   39.60    6.49
  -7  -3   6   -4.42    2.96
   7   3  -6    5.34    4.82
   7   3  -5  146.25   25.17
   7   3  -4  867.03   57.17
   7   3  -3  498.84   40.14
  -7  -3   3  449.51   18.94
  -7  -3   2  232.78   28.09
   7   3  -2  185.38   22.37
  -7  -3   1  764.39   50.28
   7   3  -1  638.66   38.12
  -7  -3   0   56.66   13.76
   7   3   0   56.90   10.32
  -7  -3  -1   22.88    9.45
  -7  -3  -2  111.64   18.58
  -7  -3  -3   83.99   15.88
  -7  -3  -4    7.61    5.55
  -7  -3  -5   -1.37    3.24
  -7  -3  -6   47.88   12.27
  -7  -3  -7   61.60    7.46
  -7  -3  -7   56.06   13.64
  -7  -3  -8   -0.59    1.97
  -7  -3  -9    2.80    2.25
  -7  -3 -10   15.84    4.37
  -7  -3 -12   30.10    5.95
  -7  -3 -13   23.03    5.05
  -7  -3 -14    0.35    1.91
  -7  -3 -15   43.98    4.91
  -7  -4  11   16.93    3.03
  -7  -4  10   48.56    5.38
  -7  -4   9   72.37    7.70
  -7  -4   8   75.85    8.57
   7   4  -6   52.02   16.77
   7   4  -5   33.35   13.39
   7   4  -4    7.66    7.59
   7   4  -3   50.81   13.26
  -7  -4   2   -3.04    3.68
   7   4  -2    2.35    4.65
  -7  -4   1   69.19   15.02
   7   4  -1   51.20   11.47
  -7  -4   0    9.61    6.07
  -7  -4  -1   51.85   13.96
  -7  -4  -2  194.11   24.86
  -7  -4  -3   50.79   13.42
  -7  -4  -4  104.86   18.94
  -7  -4  -5   -1.40    3.77
  -7  -4  -6   11.46    6.28
  -7  -4  -7   90.31    8.99
  -7  -4  -7   77.49    8.33
  -7  -4  -7   71.49   16.57
  -7  -4  -8   33.29    5.88
  -7  -4  -8   35.35    5.89
  -7  -4  -8   45.88   13.58
  -7  -4  -9   33.51    5.82
  -7  -4  -9   32.23    6.37
  -7  -4 -10   95.44   10.46
  -7  -4 -10   96.01    9.72
  -7  -4 -11   58.08    8.21
  -7  -4 -11   58.71    7.23
  -7  -4 -12   36.90    6.54
  -7  -4 -13   94.35    9.57
  -7  -4 -14  136.31   10.19
  -7  -4 -15   -1.63    1.66
  -7  -5  11    3.18    1.24
  -7  -5  10   21.62    3.57
  -7  -5   9   34.56    5.38
   7   5  -9   30.26    4.38
   7   5  -8   21.01    4.20
  -7  -5   8   15.03    4.23
   7   5  -7    1.85    1.99
   7   5  -5  196.06   30.31
   7   5  -4   64.89   15.63
   7   5  -3    7.17    6.02
  -7  -5   2  272.39   30.77
   7   5  -2  252.08   27.03
  -7  -5   1    2.75    4.01
  -7  -5   0    1.50    6.20
  -7  -5  -1  345.99   34.28
  -7  -5  -2  300.62   32.23
  -7  -5  -3  126.23   20.92
  -7  -5  -4   72.34   15.97
  -7  -5  -5   11.41    6.30
  -7  -5  -6  194.82   27.07
  -7  -5  -6  169.98   12.00
  -7  -5  -7   33.65    5.66
  -7  -5  -7   35.05    5.85
  -7  -5  -8    4.24    2.58
  -7  -5  -8    4.35    2.42
  -7  -5  -9   26.94    5.72
  -7  -5  -9   30.44    5.84
  -7  -5 -10   31.00    6.19
  -7  -5 -10   29.19    5.61
  -7  -5 -11   11.85    4.46
  -7  -5 -11    6.22    3.06
  -7  -5 -12  109.38   10.94
  -7  -5 -13    0.09    2.31
  -7  -5 -14   79.40    7.86
  -7  -5 -15   44.07    4.78
  -7  -6  10   -1.60    1.15
   7   6  -9   15.40    3.09
  -7  -6   9   13.56    3.37
  -7  -6   8   30.01    5.31
   7   6  -8   31.42    4.88
   7   6  -7    0.82    2.09
   7   6  -6   99.46    9.37
  -7  -6   5   57.78    7.23
  -7  -6   4   64.61    7.74
  -7  -6   3   37.84    5.97
  -7  -6   2   66.48    7.28
  -7  -6   2   66.55   15.70
  -7  -6   1    4.00    2.54
  -7  -6   1   10.16    6.49
  -7  -6   0  102.12   19.29
  -7  -6  -1    7.74    6.62
  -7  -6  -2   48.46   14.26
  -7  -6  -3   63.72   15.95
  -7  -6  -4  209.80   28.45
  -7  -6  -5   75.59   17.58
  -7  -6  -6   18.19    4.39
  -7  -6  -6   13.85    3.80
  -7  -6  -6    8.71    6.61
  -7  -6  -7   14.46    4.45
  -7  -6  -7   16.48    4.48
  -7  -6  -7    4.93    5.21
  -7  -6  -8   86.48    9.53
  -7  -6  -8   92.92    9.70
  -7  -6  -8   83.43   18.24
  -7  -6  -9  413.97   21.10
  -7  -6  -9  434.91   43.23
  -7  -6  -9  453.67   21.16
  -7  -6 -10   10.41    4.11
  -7  -6 -10    7.03    3.31
  -7  -6 -11   16.64    4.83
  -7  -6 -11   21.76    5.08
  -7  -6 -12   34.51    6.35
  -7  -6 -13   30.66    5.58
  -7  -6 -14    6.72    2.97
  -7  -6 -15   69.41    5.75
   7   7  -9   13.88    2.53
  -7  -7   9   19.08    3.51
  -7  -7   8   95.94    8.75
   7   7  -8   90.57    7.46
   7   7  -7   21.28    4.19
   7   7  -6  244.10   14.33
  -7  -7   5    4.01    2.70
  -7  -7   4    0.68    2.10
  -7  -7   3  325.24   17.27
  -7  -7   2    9.27    3.49
  -7  -7   1   22.58    4.69
  -7  -7   1  -12.24    7.01
  -7  -7   0   86.61    8.68
  -7  -7   0   72.78   16.94
  -7  -7  -1    5.27    2.57
  -7  -7  -1   16.11    8.25
  -7  -7  -2   64.87    7.41
  -7  -7  -2   64.64   16.71
  -7  -7  -3  236.44   13.92
  -7  -7  -3  231.72   30.51
  -7  -7  -4  255.12   14.73
  -7  -7  -4  275.65   33.85
  -7  -7  -4  262.40   14.62
  -7  -7  -5  447.06   19.80
  -7  -7  -5  398.27   41.06
  -7  -7  -5  429.51   19.35
  -7  -7  -6   99.39    9.70
  -7  -7  -6  126.06   24.38
  -7  -7  -6  111.53   10.23
  -7  -7  -7   57.48    7.58
  -7  -7  -7   67.73    8.42
  -7  -7  -8   63.09    8.26
  -7  -7  -8   61.79    8.23
  -7  -7  -8   46.08   17.00
  -7  -7  -9    1.81    2.34
  -7  -7  -9    6.51    3.28
  -7  -7 -10   -0.17    2.31
  -7  -7 -10    0.10    2.30
  -7  -7 -11   21.01    5.17
  -7  -7 -12   33.21    6.41
  -7  -7 -13   -1.60    2.92
  -7  -7 -14  122.30    8.88
  -7  -7 -15    2.13    1.18
  -7  -8   9   12.48    2.64
   7   8  -8   14.73    2.90
  -7  -8   8   13.94    3.32
   7   8  -7   24.16    4.16
  -7  -8   5   62.07    7.89
  -7  -8   4    8.04    3.58
  -7  -8   3   36.24    6.36
  -7  -8   2  238.98   15.37
  -7  -8   1  103.76   10.13
  -7  -8   0    2.54    2.14
  -7  -8   0   -2.78    4.19
  -7  -8  -1   14.49    4.11
  -7  -8  -1   21.51    9.55
  -7  -8  -2  784.26   26.49
  -7  -8  -2  787.97   58.29
  -7  -8  -3   -0.20    2.47
  -7  -8  -3   -0.85    2.48
  -7  -8  -4   45.82    6.76
  -7  -8  -4   37.24    6.03
  -7  -8  -4   42.14   13.17
  -7  -8  -5  482.70   21.32
  -7  -8  -5  494.55   48.09
  -7  -8  -5  472.10   20.85
  -7  -8  -6  231.89   15.18
  -7  -8  -6  242.33   33.81
  -7  -8  -6  248.32   15.58
  -7  -8  -7    2.34    2.48
  -7  -8  -7   -0.80    2.15
  -7  -8  -7   -0.10    8.48
  -7  -8  -8   39.93    6.87
  -7  -8  -8   32.37    6.21
  -7  -8  -8   39.07    5.72
  -7  -8  -8   32.58   13.19
  -7  -8  -9    3.73    2.65
  -7  -8 -10    2.19    3.09
  -7  -8 -11  121.66   11.31
  -7  -8 -12    1.75    2.28
  -7  -8 -13    0.78    1.79
  -7  -8 -14   22.87    3.73
  -7  -8 -14   19.17    3.17
  -7  -9   8   13.84    2.84
   7   9  -7   11.34    2.76
  -7  -9   7    6.82    2.56
   7   9  -6   45.47    5.76
  -7  -9   4   65.15    8.14
  -7  -9   3   19.97    4.88
  -7  -9   2   -0.61    2.41
  -7  -9   1  130.21   11.72
  -7  -9   0  103.33   10.43
  -7  -9  -1    5.23    2.86
  -7  -9  -1   -0.54    1.52
  -7  -9  -2    2.31    2.74
  -7  -9  -2   20.05   10.30
  -7  -9  -3   25.14    5.44
  -7  -9  -3   24.77   11.84
  -7  -9  -4   16.31    4.38
  -7  -9  -4   -4.24    8.98
  -7  -9  -5   10.71    3.79
  -7  -9  -5   21.17   10.24
  -7  -9  -6   39.24    6.78
  -7  -9  -6   29.93    5.08
  -7  -9  -6   48.86   16.56
  -7  -9  -7  148.30   12.62
  -7  -9  -7  174.88   30.85
  -7  -9  -7  152.04   11.26
  -7  -9  -8   46.06    7.39
  -7  -9  -8   43.58    6.30
  -7  -9  -9   22.35    5.20
  -7  -9  -9   23.06    4.64
  -7  -9 -10    3.37    2.89
  -7  -9 -10    0.62    1.77
  -7  -9 -11    0.98    2.15
  -7  -9 -11   -6.32    2.89
  -7  -9 -12    5.48    2.41
  -7  -9 -12    4.38    2.29
  -7  -9 -13   72.89    6.96
  -7  -9 -13   75.64    6.74
  -7  -9 -14    0.24    1.37
  -7  -9 -14    1.67    1.36
   7  10  -7    8.29    1.90
  -7 -10   7   16.90    3.06
  -7 -10   6   91.07    7.79
   7  10  -6   92.35    7.15
  -7 -10   4   -1.02    2.54
  -7 -10   4    1.31    1.89
  -7 -10   3  369.08   19.11
  -7 -10   3  364.13   16.86
  -7 -10   2   -0.52    2.63
  -7 -10   2    0.52    1.80
  -7 -10   1   26.90    5.87
  -7 -10   1   32.77    5.48
  -7 -10   0   19.51    4.86
  -7 -10   0   14.04    3.80
  -7 -10  -1   45.83    7.34
  -7 -10  -1   48.95    6.72
  -7 -10  -2   23.41    5.61
  -7 -10  -2   18.26    4.21
  -7 -10  -3   80.66    9.45
  -7 -10  -3   83.71    8.51
  -7 -10  -3   71.65   20.17
  -7 -10  -4  205.69   14.70
  -7 -10  -4  206.23   32.56
  -7 -10  -4  212.98   13.54
  -7 -10  -5   75.69    9.19
  -7 -10  -5   85.66    8.77
  -7 -10  -5   60.85   18.11
  -7 -10  -6   -1.36    2.47
  -7 -10  -6    1.56    1.83
  -7 -10  -7  109.04   10.81
  -7 -10  -7  105.98    9.78
  -7 -10  -8  108.63   10.80
  -7 -10  -8  110.82    9.97
  -7 -10  -9   69.76    8.55
  -7 -10  -9   55.40    6.97
  -7 -10 -10    9.89    4.04
  -7 -10 -10    6.51    3.04
  -7 -10 -11   11.33    3.66
  -7 -10 -11   11.54    3.32
  -7 -10 -12    9.96    2.94
  -7 -10 -12   12.21    3.06
  -7 -10 -13    4.57    1.94
  -7 -10 -13    4.28    1.91
  -7 -11   6   31.65    3.71
   7  11  -6   28.68    3.27
  -7 -11   5    0.68    1.24
  -7 -11   4    1.66    1.63
  -7 -11   4    0.81    1.18
  -7 -11   3    3.93    3.18
  -7 -11   3   -0.37    1.72
  -7 -11   2    5.35    3.14
  -7 -11   2   12.44    3.43
  -7 -11   1    6.41    3.76
  -7 -11   1    7.73    2.67
  -7 -11   0   46.96    7.33
  -7 -11   0   46.89    6.53
  -7 -11  -1    7.46    3.66
  -7 -11  -1   15.15    3.97
  -7 -11  -2   56.17    8.12
  -7 -11  -2   39.93    6.22
  -7 -11  -3    1.84    3.16
  -7 -11  -3   -0.57    2.74
  -7 -11  -4   78.14    9.36
  -7 -11  -4   69.28    7.89
  -7 -11  -5   13.26    4.62
  -7 -11  -5   13.65    4.01
  -7 -11  -6   71.72    8.88
  -7 -11  -6   72.72    8.25
  -7 -11  -7    4.58    2.80
  -7 -11  -7    6.29    2.96
  -7 -11  -8   13.02    4.23
  -7 -11  -8    2.35    2.35
  -7 -11  -9    0.66    1.94
  -7 -11  -9   -2.10    2.11
  -7 -11 -10    8.50    3.02
  -7 -11 -10    9.38    3.19
  -7 -11 -11   72.74    7.11
  -7 -11 -11   77.82    7.33
  -7 -11 -12   -0.20    1.24
  -7 -11 -12    1.82    1.53
  -7 -11 -13    0.90    1.01
  -7 -12   4   64.41    5.30
  -7 -12   3    3.92    1.37
  -7 -12   3    1.09    2.07
  -7 -12   3    1.74    1.66
  -7 -12   2    3.74    2.71
  -7 -12   2    2.13    1.63
  -7 -12   1  202.99   13.67
  -7 -12   1  193.94   12.04
  -7 -12   0    9.36    4.18
  -7 -12   0    7.70    2.94
  -7 -12  -1   18.11    4.92
  -7 -12  -1   13.16    3.65
  -7 -12  -2   27.46    5.93
  -7 -12  -2   20.30    4.66
  -7 -12  -3    0.42    3.06
  -7 -12  -3   -0.15    2.21
  -7 -12  -4   78.53    9.23
  -7 -12  -4   61.87    7.57
  -7 -12  -5   24.09    5.39
  -7 -12  -5   23.55    4.80
  -7 -12  -6   20.31    4.98
  -7 -12  -6   19.25    4.47
  -7 -12  -7  106.78   10.03
  -7 -12  -7  105.39    9.42
  -7 -12  -8   -4.11    2.70
  -7 -12  -8    0.93    2.43
  -7 -12  -9    8.78    3.17
  -7 -12  -9   11.01    3.16
  -7 -12 -10   -1.13    2.44
  -7 -12 -10    2.47    1.99
  -7 -12 -11    5.19    1.92
  -7 -12 -11    5.33    2.03
  -7 -12 -12    9.84    2.38
  -7 -13   2   -1.04    1.79
  -7 -13   2   -1.82    1.26
  -7 -13   1   15.30    3.79
  -7 -13   1   27.54    4.22
  -7 -13   0    2.36    2.59
  -7 -13   0    3.58    2.02
  -7 -13  -1   22.35    4.82
  -7 -13  -1   17.20    3.88
  -7 -13  -2   86.19    8.81
  -7 -13  -2   84.14    8.13
  -7 -13  -3   44.84    6.68
  -7 -13  -3   41.48    5.91
  -7 -13  -4   90.57    9.09
  -7 -13  -4   81.09    8.12
  -7 -13  -5   16.21    4.17
  -7 -13  -5   13.12    3.41
  -7 -13  -6   52.70    6.83
  -7 -13  -6   46.23    6.04
  -7 -13  -7   -0.59    2.18
  -7 -13  -7    1.96    2.22
  -7 -13  -8   -0.61    1.62
  -7 -13  -8   -0.82    1.80
  -7 -13  -9   51.07    5.59
  -7 -13  -9   45.54    5.47
  -7 -13 -10    3.66    1.35
  -7 -13 -10    3.05    1.83
  -7 -13 -11   -0.10    1.53
  -7 -14   0   -0.03    1.38
  -7 -14   0   -3.43    1.47
  -7 -14  -1   39.03    5.23
  -7 -14  -1   43.18    4.96
  -7 -14  -2    6.51    2.80
  -7 -14  -2    5.67    2.29
  -7 -14  -3   10.10    3.21
  -7 -14  -3   11.14    3.01
  -7 -14  -4   -0.86    1.62
  -7 -14  -4    1.11    1.65
  -7 -14  -5    1.00    1.92
  -7 -14  -5   -1.96    1.97
  -7 -14  -6   48.25    5.62
  -7 -14  -6   48.27    5.51
  -7 -14  -7   11.99    2.85
  -7 -14  -7   14.58    3.12
  -7 -14  -8    2.56    1.43
  -7 -14  -8    2.99    1.75
  -7 -14  -9   -0.14    1.26
  -7 -14 -10   11.71    2.17
  -7 -15  -2    5.52    1.77
  -7 -15  -3   59.99    5.10
  -7 -15  -3   54.24    4.67
  -7 -15  -4   34.01    3.93
  -7 -15  -4   31.73    3.71
  -7 -15  -5   85.03    5.88
  -7 -15  -5   85.98    6.03
  -7 -15  -6   31.83    3.68
  -7 -15  -7   16.34    2.59
  -8  11   2   88.67    5.56
  -8  11   1   15.11    2.39
  -8  11   0   29.70    3.24
  -8  10   6   35.96    3.68
  -8  10   5    0.09    1.22
  -8  10   4    6.06    2.06
  -8  10   3   -0.04    1.58
  -8  10   2    0.10    1.49
  -8  10   1    4.91    2.28
  -8  10   0   69.14    6.40
  -8  10  -1    0.91    1.61
  -8  10  -2    7.85    2.33
  -8  10  -3   23.00    3.04
  -8  10  -3   27.30    3.66
  -8  10  -4    5.60    1.57
  -8   9   7    0.26    1.12
  -8   9   7   -0.31    1.10
  -8   9   6   12.09    2.82
  -8   9   6   11.11    2.87
  -8   9   5   10.78    3.05
  -8   9   5   10.67    2.90
  -8   9   4   -1.11    2.01
  -8   9   4    0.36    1.67
  -8   9   3   94.37    8.40
  -8   9   3   93.50    8.43
  -8   9   2   -1.64    2.67
  -8   9   1   46.80    6.16
  -8   9   0   91.96    8.49
  -8   9  -1   10.65    3.56
  -8   9  -2   52.84    6.26
  -8   9  -3   23.74    4.21
  -8   9  -4   -0.09    1.78
  -8   9  -4   -0.68    1.35
  -8   9  -5   45.00    4.89
  -8   9  -6    0.23    1.12
  -8   8   8   25.85    3.82
  -8   8   8   21.24    3.41
  -8   8   7    9.62    2.75
  -8   8   7   13.39    3.28
  -8   8   6   -0.09    2.02
  -8   8   6   -0.82    2.33
  -8   8   5   42.07    6.14
  -8   8   5   37.92    5.66
  -8   8   4   32.00    5.61
  -8   8   4   25.75    4.97
  -8   8   3   32.53    5.62
  -8   8   3   33.10    5.91
  -8   8   2   96.83    9.52
  -8   8   2   99.93    9.66
  -8   8   1    2.76    2.40
  -8   8   1   -0.22    2.26
  -8   8   0   60.25    7.62
  -8   8  -1    1.99    2.77
  -8   8  -2   37.66    6.04
  -8   8  -3   58.99    7.18
  -8   8  -4   68.36    7.55
  -8   8  -5    2.99    2.49
  -8   8  -5    2.99    1.57
  -8   8  -6    5.52    2.46
  -8   8  -7   11.53    2.72
  -8   8  -8   10.58    2.06
  -8   7   9   53.84    5.24
  -8   7   8    1.16    2.05
  -8   7   7   43.15    6.04
  -8   7   6   35.52    5.74
  -8   7   5   26.45    5.44
  -8   7   4    7.20    3.55
  -8   7   3    2.78    2.93
  -8   7   3   -1.82    3.15
  -8   7   2   73.82    8.75
  -8   7   2   73.45    8.55
  -8   7   1   30.60    5.88
  -8   7   1   29.08    5.60
  -8   7   0   68.88    8.18
  -8   7   0   83.50    9.24
  -8   7  -1   36.04    6.34
  -8   7  -2   29.07    5.75
  -8   7  -3   20.13    4.84
  -8   7  -4   30.83    5.64
  -8   7  -5   24.95    5.09
  -8   7  -5   31.09    5.28
  -8   7  -6    3.90    2.80
  -8   7  -6    4.85    2.05
  -8   7  -7    8.50    2.89
  -8   7  -8   59.66    5.77
  -8   7  -9   29.45    3.46
  -8   6  10    4.44    1.65
  -8   6   9   -0.85    1.76
  -8   6   8    3.26    2.35
  -8   6   7   31.23    5.63
  -8   6   6   32.45    5.94
  -8   6   5   26.03    5.55
  -8   6   4    2.26    2.79
  -8   6   3   44.50    7.10
  -8   6   2   28.36    5.89
  -8   6   2   34.09    6.19
  -8   6   1  155.73   12.35
  -8   6   1  149.98   12.19
  -8   6   0  169.37   12.59
  -8   6   0  168.31   13.04
  -8   6  -1    2.18    2.78
  -8   6  -1   -0.65    2.50
  -8   6  -2  149.50   12.27
  -8   6  -3    2.25    2.81
  -8   6  -4   13.58    4.18
  -8   6  -5   38.22    6.21
  -8   6  -6   35.10    5.54
  -8   6  -6   34.25    5.92
  -8   6  -7   13.21    3.83
  -8   6  -7    4.76    1.98
  -8   6  -8    2.09    2.20
  -8   6  -9    1.78    1.74
  -8   6 -10   18.86    2.88
  -8   5  10  137.74    8.60
  -8   5   9    3.27    2.45
  -8   5   8    0.72    2.19
  -8   5   7  151.76   12.31
  -8   5   6   -0.32    2.86
  -8   5   5    6.75    3.63
  -8   5   4    0.35    2.99
  -8   5   3  125.13   11.53
  -8   5   2    2.72    2.36
  -8   5   2    4.73    2.84
  -8   5   1  122.21   10.85
  -8   5   1  106.20    9.98
  -8   5   1  103.72   22.49
  -8   5   1   96.22    9.66
  -8   5   0  388.89   18.67
  -8   5   0  377.60   18.75
  -8   5   0  360.66   41.17
  -8   5   0  362.12   18.59
  -8   5  -1   -0.23    2.55
  -8   5  -1   -3.24    2.34
  -8   5  -2   62.20   17.20
  -8   5  -2   77.73    8.87
  -8   5  -3   42.55    6.71
  -8   5  -4    0.82    2.62
  -8   5  -5   -1.37    2.35
  -8   5  -6    4.95    3.17
  -8   5  -6    2.51    2.71
  -8   5  -7   68.34    7.58
  -8   5  -7   70.30    8.18
  -8   5  -8   22.83    4.73
  -8   5  -9    2.03    2.01
  -8   5 -10   22.43    3.71
  -8   5 -11   42.73    4.10
  -8   4  11    4.31    1.51
  -8   4  10    0.66    1.94
  -8   4   9   19.34    4.32
  -8   4   8   41.81    6.48
  -8   4   7    3.01    2.69
  -8   4   6    7.08    3.30
  -8   4   5  210.03   15.02
  -8   4   4  230.53   15.50
  -8   4   3   63.93   18.12
  -8   4   3   61.53    8.07
  -8   4   3   61.12    7.38
  -8   4   2   28.96    5.47
  -8   4   2   24.46    4.66
  -8   4   1  131.69   10.96
  -8   4   1  116.34   10.34
  -8   4   1  120.54   23.84
  -8   4   0  107.81    9.63
  -8   4   0  107.94   21.76
  -8   4   0   98.35    9.71
  -8   4   0  108.06    9.79
  -8   4  -1  292.53   16.66
  -8   4  -1  300.24   35.89
  -8   4  -1  312.60   16.48
  -8   4  -2  238.68   15.32
  -8   4  -2  235.65   31.53
  -8   4  -2  229.10   14.30
  -8   4  -3  180.27   29.00
  -8   4  -3  174.20   12.64
  -8   4  -4   92.21   21.23
  -8   4  -4  111.53   10.23
  -8   4  -5   35.78    6.07
  -8   4  -6    9.77    3.98
  -8   4  -6   10.43    3.84
  -8   4  -7   33.42    5.88
  -8   4  -7   30.46    5.59
  -8   4  -8   -1.14    2.39
  -8   4  -8   -5.90    2.72
  -8   4  -9    7.93    3.24
  -8   4 -10   16.09    3.70
  -8   4 -11   27.11    4.02
  -8   3  11   29.88    3.86
  -8   3  10    6.19    2.68
  -8   3   9    1.04    2.25
  -8   3   8   72.39    8.60
  -8   3   7    1.77    2.36
  -8   3   6    7.03    3.75
  -8   3   5  244.84   15.98
  -8   3   4    1.07    2.23
  -8   3   4    2.02    2.37
  -8   3   3    0.23    1.95
   8  -3  -3    2.17    5.99
  -8   3   3    2.04    1.64
  -8   3   2  283.83   15.95
  -8   3   2  273.41   15.37
  -8   3   2  270.36   34.31
  -8   3   1  127.21   10.34
  -8   3   1  118.86   10.27
  -8   3   1  102.94   21.28
  -8   3   0   29.35    4.94
  -8   3   0   21.06   10.85
  -8   3   0   28.18    4.89
  -8   3   0   28.66    5.25
  -8   3  -1   36.72   12.41
  -8   3  -1   45.95    6.60
  -8   3  -1   35.28    5.38
  -8   3  -2  542.60   22.35
  -8   3  -2  496.64   43.95
  -8   3  -2  513.52   20.34
  -8   3  -3    6.05    3.19
  -8   3  -3    4.95    7.38
  -8   3  -3   11.66    4.16
  -8   3  -4  218.23   30.24
  -8   3  -4  209.41   13.30
  -8   3  -5  229.51   31.66
  -8   3  -5  264.05   15.17
  -8   3  -6   22.11   10.50
  -8   3  -6   26.89    5.67
  -8   3  -6   39.52    6.33
  -8   3  -7   18.24    4.51
  -8   3  -7   16.34    4.42
  -8   3  -8   13.22    3.88
  -8   3  -8   10.49    3.17
  -8   3  -9   15.81    4.18
  -8   3 -10    8.87    3.06
  -8   3 -11    4.13    2.23
  -8   3 -12    0.98    1.47
  -8   3 -12    2.37    1.38
  -8   2  11    0.57    1.33
  -8   2  10  177.07   11.26
  -8   2   9   21.36    4.77
  -8   2   8    2.34    2.87
  -8   2   7   62.66    8.58
  -8   2   6   53.01    7.80
  -8   2   5    9.97    3.88
  -8   2   5    6.02    2.87
  -8   2   4   11.28    3.86
   8  -2  -4   11.25    6.70
  -8   2   4   14.06    3.65
  -8   2   3  105.14    9.97
  -8   2   3   88.15   18.87
   8  -2  -3  119.07   23.42
  -8   2   3   95.24    9.13
  -8   2   2  233.67   13.93
  -8   2   2  219.72   13.62
  -8   2   2  208.59   28.66
  -8   2   1   -1.25    3.56
  -8   2   1    0.65    1.74
  -8   2   1   -0.07    1.81
  -8   2   0    5.96    5.89
  -8   2   0   -0.49    2.57
  -8   2  -1   90.79   18.50
  -8   2  -1   99.43    9.35
  -8   2  -2   29.31    5.27
  -8   2  -2   34.97   10.65
  -8   2  -3  219.45   14.07
  -8   2  -3  187.74   25.84
  -8   2  -3  202.91   12.24
  -8   2  -4   14.22    3.70
  -8   2  -4   10.80    3.91
  -8   2  -5   21.57    4.23
  -8   2  -5    9.73    7.41
  -8   2  -6   53.92    7.62
  -8   2  -6   54.57    6.86
  -8   2  -7   10.75    3.75
  -8   2  -7    6.55    3.15
  -8   2  -8    1.36    2.53
  -8   2  -8    1.20    2.28
  -8   2  -9   47.36    6.33
  -8   2  -9   42.51    6.31
  -8   2 -10   51.57    6.70
  -8   2 -11    1.38    2.14
  -8   2 -12    4.66    1.95
  -8   2 -13   60.14    5.10
  -8   2 -13   65.01    4.79
  -8   1  11   21.00    3.51
  -8   1  10   20.32    4.07
  -8   1   9    0.79    2.48
  -8   1   8    6.98    3.57
  -8   1   7   28.91    6.09
  -8   1   6   97.24   10.35
  -8   1   6  104.82    9.46
  -8   1   5   16.05    4.83
   8  -1  -5   14.05   10.10
  -8   1   5   21.25    4.62
  -8   1   4  151.90   12.08
  -8   1   4  151.28   11.53
   8  -1  -4  173.77   28.17
  -8   1   3    8.20    2.94
  -8   1   3    9.75    3.32
  -8   1   2   60.19    7.13
   8  -1  -2   50.16   13.42
  -8   1   2   55.81    7.00
  -8   1   2   56.52   14.64
  -8   1   1   87.01   17.73
  -8   1   1   94.96    8.86
  -8   1   0  142.71   10.75
  -8   1   0  107.99   18.72
  -8   1  -1  559.58   21.11
  -8   1  -1  505.66   38.99
  -8   1  -2  168.54   11.70
  -8   1  -2  153.35   21.05
  -8   1  -3   21.73    8.28
  -8   1  -3   23.34    4.79
  -8   1  -4  819.41   26.62
  -8   1  -4  818.64   49.87
  -8   1  -5  173.87   12.60
  -8   1  -5  152.69   12.06
  -8   1  -6    2.49    2.17
  -8   1  -6   -1.11    2.34
  -8   1  -7  219.69   14.56
  -8   1  -7  200.55   12.93
  -8   1  -8    1.52    1.87
  -8   1  -8    5.09    3.09
  -8   1  -9   21.30    4.62
  -8   1  -9   23.69    4.79
  -8   1 -10   19.46    4.38
  -8   1 -11   34.93    5.39
  -8   1 -12    5.25    2.41
  -8   1 -13    1.77    1.32
  -8   1 -13    0.71    0.95
  -8   0  11  120.01    7.87
  -8   0  10    0.68    2.02
  -8   0   9   -1.60    2.77
  -8   0   8   82.84    9.53
  -8   0   7    0.53    2.87
  -8   0   7    4.92    2.68
  -8   0   6   60.81    8.27
  -8   0   6   66.85    7.90
  -8   0   5  244.34   15.88
   8   0  -5  230.19   32.97
  -8   0   5  238.25   14.79
  -8   0   4  114.10   10.42
   8   0  -4  106.67   21.74
  -8   0   4  117.80   10.30
  -8   0   3   84.31    8.54
   8   0  -3   81.14   18.12
  -8   0   3   78.75    8.41
  -8   0   2   79.51    7.98
   8   0  -2   90.24   17.96
  -8   0   2   74.83    7.88
   8   0  -1   22.34    8.93
  -8   0   1   15.13    7.48
  -8   0   1   25.11    4.76
  -8   0   0   33.59    9.85
  -8   0  -1   20.13    7.59
  -8   0  -2    1.94    4.18
  -8   0  -3  107.45   16.77
  -8   0  -4   17.81    4.04
  -8   0  -4   23.36    4.68
  -8   0  -5    2.02    2.52
  -8   0  -5    1.93    2.13
  -8   0  -6  484.46   20.44
  -8   0  -6  478.37   21.14
  -8   0  -7   43.60    6.76
  -8   0  -8   11.70    3.67
  -8   0  -9   17.93    4.15
  -8   0  -9   21.52    4.89
  -8   0 -10   16.75    3.98
  -8   0 -10   12.83    3.69
  -8   0 -11    9.94    3.27
  -8   0 -12   20.43    3.86
  -8   0 -13    2.17    1.93
  -8   0 -13    0.09    1.40
  -8   0 -14    1.22    1.35
  -8  -1  11    0.31    1.26
  -8  -1  10   39.85    5.59
  -8  -1   9   36.16    6.03
  -8  -1   8    1.20    2.72
  -8  -1   8   -2.71    2.24
  -8  -1   7   17.46    4.24
  -8  -1   7   22.40    5.39
  -8  -1   6  111.32   10.47
   8   1  -5   96.47   21.85
  -8  -1   5  122.44   10.75
  -8  -1   4    2.58    2.37
   8   1  -4   19.09    9.80
  -8  -1   3    5.13    2.85
   8   1  -3   -9.01    6.68
   8   1  -2  166.67   23.39
  -8  -1   2  185.38   12.41
   8   1  -1   18.26    8.44
  -8  -1   0   97.58   15.27
   8   1   0  142.46   18.69
  -8  -1  -1   20.83    7.54
  -8  -1  -1   42.19   12.79
  -8  -1  -2    6.11    5.64
  -8  -1  -3  646.69   48.37
  -8  -1  -4  248.28   29.42
  -8  -1  -5    8.49    5.82
  -8  -1  -5    4.53    2.47
  -8  -1  -5    3.08    2.27
  -8  -1  -6  221.09   13.39
  -8  -1  -6  233.70   14.46
  -8  -1  -7  114.06   10.44
  -8  -1  -8   99.75    9.93
  -8  -1  -9   60.01    7.83
  -8  -1 -10    9.96    3.22
  -8  -1 -13    6.45    2.83
  -8  -1 -14    5.08    1.80
  -8  -2  11   12.96    2.72
  -8  -2  10    0.22    2.03
  -8  -2   9   87.40    8.95
  -8  -2   9   87.94    7.69
  -8  -2   8   30.57    5.18
  -8  -2   7    0.78    2.12
  -8  -2   6   13.75    4.11
  -8  -2   5    0.06    1.98
   8   2  -5   21.18    9.90
   8   2  -4  175.90   27.20
  -8  -2   4  184.76   13.21
  -8  -2   3    4.49    2.44
   8   2  -3    6.95    5.82
   8   2  -2  383.47   35.18
  -8  -2   2  398.33   18.14
   8   2  -1   16.99    7.56
  -8  -2   0   78.36   16.92
  -8  -2  -1  112.82   20.54
  -8  -2  -2   48.35   13.49
  -8  -2  -3  144.42   22.97
  -8  -2  -4   -7.10    5.45
  -8  -2  -5  932.70   57.56
  -8  -2  -5  887.83   27.30
  -8  -2  -6   18.53    3.99
  -8  -2  -6    9.11    5.62
  -8  -2  -6   16.04    4.05
  -8  -2  -7  107.14   10.08
  -8  -2  -8  256.68   15.85
  -8  -2  -9    4.84    3.52
  -8  -2 -10   81.00    8.77
  -8  -2 -12    2.72    2.67
  -8  -2 -13   54.19    6.90
  -8  -2 -14   -0.48    1.72
  -8  -2 -15    2.01    1.34
  -8  -3  11    7.67    1.91
  -8  -3  10   41.83    5.29
  -8  -3   9    2.83    1.75
  -8  -3   9    1.22    2.07
  -8  -3   8   30.49    5.39
  -8  -3   7  224.18   14.69
  -8  -3   6    0.77    2.27
  -8  -3   5    7.11    3.43
   8   3  -5   10.36   10.30
   8   3  -4  188.07   27.68
  -8  -3   4  195.11   13.84
  -8  -3   3   13.57    3.83
   8   3  -3    6.81    3.87
   8   3  -2   76.13   15.20
  -8  -3   2   69.45    7.84
  -8  -3   1   15.23    3.67
  -8  -3   1   13.99    5.75
  -8  -3   0   14.24    7.21
  -8  -3  -1   14.00    7.44
  -8  -3  -2   74.01   16.61
  -8  -3  -3    1.18    3.34
  -8  -3  -4   45.39   12.66
  -8  -3  -5   -0.97    6.41
  -8  -3  -5    4.56    2.24
  -8  -3  -6    8.73    3.27
  -8  -3  -6    4.12    6.34
  -8  -3  -6    8.73    3.19
  -8  -3  -7   36.62    6.05
  -8  -3  -7   42.08   12.74
  -8  -3  -7   29.45    5.53
  -8  -3  -8    1.61    2.84
  -8  -3  -8    1.33    2.84
  -8  -3  -9   19.45    4.95
  -8  -3  -9   31.33    5.96
  -8  -3 -10   -1.77    3.18
  -8  -3 -10   -0.55    2.16
  -8  -3 -11   -1.30    3.21
  -8  -3 -11    3.85    2.65
  -8  -3 -12    2.73    3.01
  -8  -3 -13    1.82    2.27
  -8  -3 -14    2.19    1.82
  -8  -3 -15   38.73    4.19
  -8  -4  10    4.23    2.11
  -8  -4  10    5.16    1.56
  -8  -4   9    4.11    2.06
  -8  -4   8   29.10    5.22
  -8  -4   7   65.49    8.13
  -8  -4   6   36.53    6.43
  -8  -4   5   13.70    4.55
   8   4  -5    1.21    3.17
  -8  -4   4   20.57    4.85
   8   4  -4   43.54   13.05
  -8  -4   3   -0.19    2.28
  -8  -4   2   31.92   12.53
  -8  -4   2   45.09    6.59
  -8  -4   1  142.87   24.24
  -8  -4   1  159.91   11.45
  -8  -4   0  349.83   37.22
  -8  -4  -1   37.42   12.06
  -8  -4  -2   -5.50    5.27
  -8  -4  -3  324.94   35.12
  -8  -4  -4  236.55   30.25
  -8  -4  -5  435.41   40.24
  -8  -4  -5  359.76   17.57
  -8  -4  -6  138.54   23.64
  -8  -4  -6  147.95   11.34
  -8  -4  -6  138.96   11.38
  -8  -4  -7  207.84   28.62
  -8  -4  -7  204.18   13.78
  -8  -4  -7  200.50   13.92
  -8  -4  -8  236.84   15.54
  -8  -4  -8  240.59   15.53
  -8  -4  -9   21.51    5.17
  -8  -4  -9   35.50    6.33
  -8  -4 -10  206.93   15.31
  -8  -4 -10  245.20   15.65
  -8  -4 -11    3.44    3.33
  -8  -4 -11    3.19    2.16
  -8  -4 -12  106.01   10.60
  -8  -4 -13    2.94    2.58
  -8  -4 -14    6.63    2.86
  -8  -4 -15   19.66    3.10
  -8  -5  10   24.14    3.50
  -8  -5  10   19.61    2.70
  -8  -5   9   37.07    4.87
  -8  -5   8   12.33    3.49
  -8  -5   7    0.15    2.42
  -8  -5   6   50.25    7.49
  -8  -5   5  259.46   16.66
  -8  -5   4  162.02   13.05
  -8  -5   3   30.11    5.72
  -8  -5   2   87.64   18.04
  -8  -5   2   83.52    8.94
  -8  -5   1    4.25    2.87
  -8  -5   1  -13.59    8.75
  -8  -5   0  131.83   23.24
  -8  -5   0  118.48    9.78
  -8  -5  -1   46.25   13.37
  -8  -5  -2   68.71   16.13
  -8  -5  -3  189.35   27.26
  -8  -5  -4    7.45    5.37
  -8  -5  -5  365.26   17.30
  -8  -5  -5  378.21   39.56
  -8  -5  -5  335.15   17.20
  -8  -5  -6   18.20    4.37
  -8  -5  -6   16.75    4.13
  -8  -5  -6    6.64    6.81
  -8  -5  -7  101.55    9.97
  -8  -5  -7   98.64    9.84
  -8  -5  -7  109.88   22.02
  -8  -5  -8   97.68   10.23
  -8  -5  -8   87.12    9.58
  -8  -5  -8   65.32   17.39
  -8  -5  -9   22.06    5.58
  -8  -5  -9   19.85    5.08
  -8  -5 -10   41.40    7.21
  -8  -5 -10   49.22    7.33
  -8  -5 -11    2.90    3.61
  -8  -5 -11   -1.08    2.29
  -8  -5 -12   -0.40    2.91
  -8  -5 -12    0.76    1.73
  -8  -5 -13   11.79    3.72
  -8  -5 -14    0.31    1.78
  -8  -5 -15    3.11    1.73
  -8  -6  10   27.54    3.22
  -8  -6   9   23.32    3.60
  -8  -6   8    2.83    2.02
  -8  -6   7   32.12    5.78
  -8  -6   6   16.65    4.60
  -8  -6   5    2.39    2.68
  -8  -6   2  196.38   12.64
  -8  -6   2  213.84   14.40
  -8  -6   1    7.50    3.10
  -8  -6   1    4.31    2.19
  -8  -6   0   17.54    4.32
  -8  -6   0   13.47    3.55
  -8  -6   0    9.92    6.75
  -8  -6  -1  170.91   11.58
  -8  -6  -1  192.75   28.51
  -8  -6  -1  160.83   11.14
  -8  -6  -2  405.68   18.01
  -8  -6  -2  424.82   42.75
  -8  -6  -3    1.15    1.96
  -8  -6  -3    0.13    2.58
  -8  -6  -4   50.37    6.62
  -8  -6  -4   40.14    6.18
  -8  -6  -4   37.41   13.28
  -8  -6  -5  149.42   11.56
  -8  -6  -5  148.08   11.66
  -8  -6  -5  128.21   24.05
  -8  -6  -6    5.42    2.99
  -8  -6  -6    9.59    3.62
  -8  -6  -7  262.51   16.28
  -8  -6  -7  227.79   32.40
  -8  -6  -7  247.41   15.94
  -8  -6  -8  117.60   11.26
  -8  -6  -8  135.19   12.00
  -8  -6  -8  105.98   21.86
  -8  -6  -9   71.92    9.18
  -8  -6  -9   84.57    9.80
  -8  -6 -10   68.38    8.98
  -8  -6 -10   61.91    8.27
  -8  -6 -11    0.49    2.46
  -8  -6 -11    1.34    2.59
  -8  -6 -12   26.20    5.56
  -8  -6 -13    2.07    2.23
  -8  -6 -14   27.56    4.45
  -8  -6 -15    0.47    1.06
  -8  -7   9   -0.92    1.26
  -8  -7   8   54.61    6.07
  -8  -7   7   63.15    7.25
  -8  -7   6   18.18    4.56
  -8  -7   4    5.08    2.66
  -8  -7   3   -2.34    2.75
  -8  -7   2  303.93   16.50
  -8  -7   1    1.85    1.91
  -8  -7   1    5.46    3.06
  -8  -7   0   -2.66    2.07
  -8  -7   0   -7.17    3.28
  -8  -7  -1   69.20    7.89
  -8  -7  -1   54.75   15.65
  -8  -7  -1   80.57    8.16
  -8  -7  -2  165.70   12.06
  -8  -7  -2  134.43   25.31
  -8  -7  -3    2.72    2.32
  -8  -7  -3    5.01    2.83
  -8  -7  -3   -3.47    4.83
  -8  -7  -4  697.89   25.02
  -8  -7  -4  705.16   57.27
  -8  -7  -4  675.24   24.44
  -8  -7  -5  204.23   13.85
  -8  -7  -5  182.36   13.43
  -8  -7  -6   57.11    7.70
  -8  -7  -6   48.18    7.09
  -8  -7  -6   42.25   14.33
  -8  -7  -7  151.83   12.61
  -8  -7  -7  140.23   12.20
  -8  -7  -7  132.26   25.91
  -8  -7  -8  137.73   12.32
  -8  -7  -8  125.21   11.77
  -8  -7  -8  144.75   27.04
  -8  -7  -9  171.15   13.84
  -8  -7  -9  166.50   13.42
  -8  -7 -10   58.53    8.20
  -8  -7 -10   62.64    8.43
  -8  -7 -11    4.84    3.28
  -8  -7 -12  119.84   10.88
  -8  -7 -13   16.35    4.00
  -8  -7 -14    0.14    1.66
  -8  -7 -15    4.66    1.51
  -8  -8   8   18.29    3.27
  -8  -8   7  107.60    8.78
  -8  -8   6   13.21    3.79
  -8  -8   5   33.40    6.02
  -8  -8   4  124.54   10.60
  -8  -8   3  101.76    9.98
  -8  -8   2   10.51    3.82
  -8  -8   1    0.70    2.05
  -8  -8   1    0.48    2.14
  -8  -8   0  275.16   16.26
  -8  -8   0  233.68   32.42
  -8  -8   0  289.25   15.84
  -8  -8  -1   42.80    6.59
  -8  -8  -1   43.08    6.05
  -8  -8  -2    3.18    2.72
  -8  -8  -2   -9.74    9.86
  -8  -8  -3  189.31   13.53
  -8  -8  -3  229.47   32.77
  -8  -8  -3  203.50   13.24
  -8  -8  -4  213.06   14.38
  -8  -8  -4  192.68   31.39
  -8  -8  -4  188.77   13.36
  -8  -8  -5    3.44    2.86
  -8  -8  -5    2.40    2.76
  -8  -8  -6   36.11    6.54
  -8  -8  -6   40.06    6.64
  -8  -8  -7   21.12    5.19
  -8  -8  -7   23.46    5.64
  -8  -8  -7   16.50   11.69
  -8  -8  -8   11.64    4.58
  -8  -8  -8    9.89    4.30
  -8  -8  -9   26.17    5.95
  -8  -8  -9   30.10    6.04
  -8  -8 -10   76.80    9.19
  -8  -8 -11   10.46    4.00
  -8  -8 -12    6.43    3.01
  -8  -8 -13    0.37    1.80
  -8  -8 -14   -0.52    1.41
  -8  -9   8   -0.13    0.75
  -8  -9   7   -0.25    1.26
  -8  -9   6   41.83    5.58
  -8  -9   5   22.71    4.77
  -8  -9   4    1.32    2.52
  -8  -9   4    3.16    2.67
  -8  -9   3   32.49    5.90
  -8  -9   3   38.37    6.27
  -8  -9   2   87.99    9.52
  -8  -9   2   91.25    9.50
  -8  -9   1   25.74    5.23
  -8  -9   1   26.41    5.33
  -8  -9   0   14.70    3.95
  -8  -9   0   14.90    4.67
  -8  -9  -1    3.99    3.12
  -8  -9  -1   17.55   10.09
  -8  -9  -2   17.84    4.90
  -8  -9  -2   31.59   13.17
  -8  -9  -3   19.99    5.07
  -8  -9  -3    8.18    8.36
  -8  -9  -4  230.66   15.52
  -8  -9  -4  223.12   34.56
  -8  -9  -5   -0.56    2.44
  -8  -9  -5   19.84   11.88
  -8  -9  -6  133.56   12.13
  -8  -9  -6  126.61   26.65
  -8  -9  -7   -3.79    3.04
  -8  -9  -8   82.44    9.60
  -8  -9  -9    7.96    3.67
  -8  -9 -10   16.47    4.73
  -8  -9 -11   99.17    9.77
  -8  -9 -12   35.21    5.69
  -8  -9 -13   -4.03    2.11
  -8  -9 -14   35.25    4.01
  -8 -10   7    7.34    1.72
  -8 -10   6    2.71    1.88
  -8 -10   5  181.20   11.03
  -8 -10   4   24.23    4.69
  -8 -10   4   24.88    4.74
  -8 -10   3    9.02    3.21
  -8 -10   3   10.11    3.66
  -8 -10   2  134.26   11.26
  -8 -10   2  136.68   10.87
  -8 -10   1    6.23    2.94
  -8 -10   1    4.60    3.09
  -8 -10   0    0.33    2.89
  -8 -10  -1    1.62    3.27
  -8 -10  -2   17.97    5.03
  -8 -10  -3   -1.48    3.51
  -8 -10  -4   51.12    7.64
  -8 -10  -5   18.32    5.10
  -8 -10  -6    8.15    3.63
  -8 -10  -7   26.51    5.63
  -8 -10  -8    1.21    3.07
  -8 -10  -9    3.74    2.97
  -8 -10 -10    8.93    3.65
  -8 -10 -11    0.23    2.25
  -8 -10 -12   10.49    3.10
  -8 -10 -13   -0.32    1.28
  -8 -11   5   -0.33    1.05
  -8 -11   4    2.51    1.70
  -8 -11   3  112.95    9.52
  -8 -11   3  109.31    8.43
  -8 -11   2    9.30    2.76
  -8 -11   2    6.62    3.28
  -8 -11   1   13.09    4.20
  -8 -11   0    9.63    4.04
  -8 -11  -1   24.05    5.14
  -8 -11  -2   40.51    6.91
  -8 -11  -3    6.50    3.87
  -8 -11  -4  101.19   10.55
  -8 -11  -5   38.40    6.77
  -8 -11  -6  250.01   16.23
  -8 -11  -7   12.39    4.23
  -8 -11  -7    3.45    2.36
  -8 -11  -8    9.64    3.73
  -8 -11  -8    4.64    2.67
  -8 -11  -9   28.63    5.50
  -8 -11  -9   30.08    4.78
  -8 -11 -10   90.99    8.78
  -8 -11 -10   92.28    7.75
  -8 -11 -11   14.49    3.53
  -8 -11 -11    2.34    1.41
  -8 -11 -12   -0.51    1.80
  -8 -12   2    5.46    2.88
  -8 -12   1   -1.26    2.69
  -8 -12   0   22.34    5.03
  -8 -12  -1    0.77    2.95
  -8 -12  -2   -0.42    2.79
  -8 -12  -3   -0.50    3.11
  -8 -12  -4   51.30    7.64
  -8 -12  -4   47.17    6.11
  -8 -12  -5   14.44    4.39
  -8 -12  -5   10.61    3.09
  -8 -12  -6   21.42    5.03
  -8 -12  -6   19.69    4.15
  -8 -12  -7    5.96    3.30
  -8 -12  -7    0.94    1.65
  -8 -12  -8   11.79    3.61
  -8 -12  -8   11.16    3.10
  -8 -12  -9    8.58    3.30
  -8 -12  -9    4.79    2.23
  -8 -12 -10   -1.57    2.19
  -8 -12 -10   -0.32    1.25
  -8 -12 -11   46.57    5.05
  -8 -13   1   47.19    5.66
  -8 -13   0    1.96    2.00
  -8 -13  -1    0.56    2.08
  -8 -13  -2    7.63    3.26
  -8 -13  -3   23.39    4.83
  -8 -13  -3   12.37    3.13
  -8 -13  -4   18.18    4.37
  -8 -13  -4   17.40    3.66
  -8 -13  -5   60.25    7.36
  -8 -13  -5   57.60    6.23
  -8 -13  -6   -1.31    2.04
  -8 -13  -6    1.21    1.46
  -8 -13  -7   -0.40    2.37
  -8 -13  -7   -0.45    1.64
  -8 -13  -8   92.82    8.02
  -8 -13  -8   81.68    6.72
  -8 -13  -9   -0.98    1.57
  -8 -13  -9   -0.32    1.03
  -8 -13 -10   -0.10    1.31
  -8 -14   0    2.67    1.68
  -8 -14  -1   13.39    3.04
  -8 -14  -2   19.49    3.75
  -8 -14  -3   12.53    3.23
  -8 -14  -4   -0.91    1.84
  -8 -14  -4   -2.41    1.20
  -8 -14  -5    1.58    1.98
  -8 -14  -5   -2.15    1.22
  -8 -14  -6   86.61    7.28
  -8 -14  -6   -0.08    1.09
  -8 -14  -7   16.96    3.34
  -8 -14  -7    0.31    0.86
  -8 -14  -8    2.45    1.56
  -8 -14  -9    3.95    1.20
  -8 -15  -2    0.53    0.90
  -8 -15  -3    1.44    1.07
  -8 -15  -4   18.97    2.85
  -8 -15  -5   20.12    2.84
  -9  10   2   10.18    2.04
  -9  10   1   -1.27    1.07
  -9  10   0    1.47    1.03
  -9  10  -1    2.24    1.10
  -9  10  -1    2.19    1.21
  -9   9   5   51.27    4.54
  -9   9   4    3.12    1.67
  -9   9   3    0.38    1.60
  -9   9   2   42.82    5.00
  -9   9   1    0.13    1.60
  -9   9   0   30.63    4.41
  -9   9  -1   13.61    3.05
  -9   9  -2   31.63    4.19
  -9   9  -3    1.57    1.18
  -9   9  -3    1.48    1.21
  -9   9  -4    4.06    1.68
  -9   8   7  107.18    6.62
  -9   8   7   71.45    5.02
  -9   8   6    7.04    2.14
  -9   8   6    8.02    2.33
  -9   8   5    3.03    1.93
  -9   8   5    1.47    1.53
  -9   8   4  121.78    9.00
  -9   8   4  122.10    8.87
  -9   8   3   42.21    5.63
  -9   8   3   30.42    4.84
  -9   8   2   34.28    5.21
  -9   8   1   17.12    3.99
  -9   8   0    2.41    2.15
  -9   8  -1   34.44    5.30
  -9   8  -2   -0.16    2.21
  -9   8  -3    0.34    1.99
  -9   8  -4   40.04    5.01
  -9   8  -4   32.85    4.70
  -9   8  -5    0.32    1.27
  -9   8  -5   -0.64    0.94
  -9   8  -6    1.85    1.39
  -9   7   8    9.68    2.25
  -9   7   7   -1.16    1.41
  -9   7   7    1.47    1.53
  -9   7   6    6.15    2.48
  -9   7   6   11.57    3.25
  -9   7   5    5.70    2.49
  -9   7   5    3.88    2.38
  -9   7   4   24.31    4.67
  -9   7   4   23.38    4.60
  -9   7   3    3.50    2.86
  -9   7   3    3.70    2.52
  -9   7   2   20.68    4.69
  -9   7   2   17.09    4.03
  -9   7   1   36.19    5.66
  -9   7   1   40.03    6.23
  -9   7   0   36.17    5.77
  -9   7  -1    5.47    2.89
  -9   7  -2   14.69    4.08
  -9   7  -3   27.31    5.19
  -9   7  -4   17.92    3.98
  -9   7  -5    0.13    2.23
  -9   7  -5    2.26    1.96
  -9   7  -6   33.88    4.32
  -9   7  -6   29.13    4.40
  -9   7  -7   56.30    5.30
  -9   7  -8   27.39    3.23
  -9   6   9    2.10    1.10
  -9   6   8   93.94    7.36
  -9   6   7   -0.14    1.79
  -9   6   6    0.95    2.08
  -9   6   5  165.36   12.11
  -9   6   4    6.80    3.23
  -9   6   4    7.29    3.53
  -9   6   3   13.35    3.79
  -9   6   3   22.82    5.00
  -9   6   2   35.62    5.81
  -9   6   2   18.06    4.51
  -9   6   1    3.55    2.66
  -9   6   1    7.59    3.13
  -9   6   0  184.97   12.58
  -9   6   0  202.32   13.69
  -9   6  -1   15.09    4.26
  -9   6  -2   10.77    3.69
  -9   6  -3   12.96    3.81
  -9   6  -4    8.82    3.41
  -9   6  -5    3.81    2.91
  -9   6  -5   -1.04    2.39
  -9   6  -6    6.46    2.85
  -9   6  -6    6.00    2.53
  -9   6  -7    4.88    2.45
  -9   6  -7    1.14    1.35
  -9   6  -8   18.27    3.29
  -9   6  -9   13.77    2.40
  -9   5   9   -1.52    1.85
  -9   5   8   33.75    4.88
  -9   5   7   10.65    3.09
  -9   5   6   60.77    7.62
  -9   5   5   -1.11    2.17
  -9   5   4   -0.65    2.51
  -9   5   3  143.57   11.95
  -9   5   2  128.12   11.21
  -9   5   2  137.60   10.80
  -9   5   2  124.46   10.76
  -9   5   1    4.55    2.61
  -9   5   1    2.54    2.54
  -9   5   1    7.50    3.26
  -9   5   0   49.81    6.76
  -9   5   0   62.29    7.80
  -9   5  -1   25.62    5.08
  -9   5  -2   22.99    5.11
  -9   5  -3   37.08    6.12
  -9   5  -4   35.34    5.90
  -9   5  -5    2.11    2.11
  -9   5  -5    0.25    2.69
  -9   5  -6   10.46    3.51
  -9   5  -6   12.97    3.91
  -9   5  -7    0.94    1.85
  -9   5  -7   -1.88    1.82
  -9   5  -8    1.50    1.77
  -9   5  -9   93.26    7.14
  -9   5 -10   47.99    4.36
  -9   4  10    6.75    1.91
  -9   4   9   31.30    4.51
  -9   4   8    4.95    2.72
  -9   4   7   35.61    5.85
  -9   4   6   87.01    9.28
  -9   4   5    6.05    3.56
  -9   4   4   29.57    5.74
  -9   4   3   46.19    7.00
  -9   4   3   53.81    6.91
  -9   4   2   16.31    4.37
  -9   4   2   17.97    4.46
  -9   4   1    5.20    3.05
  -9   4   1    7.87    3.28
  -9   4   1    7.39    3.47
  -9   4   0   -0.16    1.97
  -9   4   0    1.54    2.75
  -9   4   0    2.60    2.93
  -9   4  -1    3.45    2.75
  -9   4  -1   -0.48    2.49
  -9   4  -2   86.22    8.82
  -9   4  -3    6.48    3.15
  -9   4  -4   41.80    6.40
  -9   4  -5   10.82    3.60
  -9   4  -5   19.43    5.19
  -9   4  -6    8.12    3.45
  -9   4  -6   14.51    4.65
  -9   4  -7    2.12    2.10
  -9   4  -7    0.74    2.08
  -9   4  -8   80.79    7.85
  -9   4  -8   75.99    7.79
  -9   4  -9   -2.71    2.37
  -9   4 -10    4.53    2.10
  -9   4 -11   45.64    4.01
  -9   3  10   19.61    3.21
  -9   3   9    3.81    2.15
  -9   3   8   91.09    8.86
  -9   3   7    9.35    3.63
  -9   3   6    5.63    2.95
  -9   3   5  102.99   10.42
  -9   3   4  122.73   11.27
  -9   3   4  121.25   10.20
  -9   3   3   12.57    3.95
  -9   3   3   17.91    4.40
  -9   3   2   48.70    7.04
  -9   3   2   45.40   18.01
  -9   3   2   49.80    6.93
   9  -3  -2   27.14    9.89
  -9   3   1  238.67   14.58
  -9   3   1  241.12   15.16
  -9   3   1  228.30   32.57
  -9   3   1  235.12   14.00
  -9   3   0  262.12   16.13
  -9   3   0  280.84   34.70
  -9   3   0  252.14   14.39
  -9   3  -1   -1.99    2.01
  -9   3  -1    5.16    4.01
  -9   3  -1    0.61    2.75
  -9   3  -2  176.00   13.56
  -9   3  -2  200.34   28.94
  -9   3  -2  184.10   12.45
  -9   3  -3    7.91    3.24
  -9   3  -3    7.53    3.89
  -9   3  -3    9.75    6.85
  -9   3  -4    0.32    2.21
  -9   3  -5   -0.09    1.91
  -9   3  -5    1.84    2.89
  -9   3  -6    6.95    2.92
  -9   3  -6    5.54    3.20
  -9   3  -7    0.31    1.81
  -9   3  -7    1.22    2.15
  -9   3  -8    1.30    2.11
  -9   3  -8    6.59    2.95
  -9   3  -9   -2.18    2.24
  -9   3  -9    3.61    1.81
  -9   3 -10    1.87    1.70
  -9   3 -11   24.73    3.48
  -9   2  10    7.15    2.37
  -9   2   9    0.90    1.84
  -9   2   8   -0.30    2.25
  -9   2   7   17.73    4.68
  -9   2   6    4.02    3.13
  -9   2   5    9.23    3.91
  -9   2   5    6.81    3.11
  -9   2   4    6.71    3.60
  -9   2   4    3.88    2.51
  -9   2   3   -2.46    2.06
  -9   2   3    0.50    2.04
  -9   2   2    1.16    1.86
  -9   2   2    6.07    5.84
  -9   2   2    4.33    2.88
  -9   2   1   23.35    4.72
  -9   2   1   27.07   11.49
  -9   2   1   27.63    5.39
  -9   2   0   30.63   11.61
  -9   2   0   25.94    5.24
  -9   2  -1    4.26    4.14
  -9   2  -1    4.36    2.27
  -9   2  -2    9.32    7.67
  -9   2  -2   12.30    3.89
  -9   2  -3    0.99    2.24
  -9   2  -3   14.74    7.63
  -9   2  -4    3.17    3.36
  -9   2  -5    0.62    1.65
  -9   2  -5    0.57    2.00
  -9   2  -6   38.49    6.71
  -9   2  -6   39.71    6.09
  -9   2  -7  127.10   11.64
  -9   2  -7  115.30    9.95
  -9   2  -8  141.89   11.59
  -9   2  -8  118.72    9.96
  -9   2  -9   19.86    4.43
  -9   2  -9   16.86    4.27
  -9   2 -10  112.04    8.85
  -9   2 -11   27.14    4.05
  -9   2 -11   34.74    4.45
  -9   2 -12   31.52    3.75
  -9   2 -12    1.23    0.82
  -9   1  10   20.84    3.62
  -9   1   9  144.88   10.29
  -9   1   8   -0.03    2.18
  -9   1   7    2.08    2.79
  -9   1   6  197.09   14.29
  -9   1   6  187.31   12.50
  -9   1   5   -0.53    2.32
  -9   1   5   -9.44    3.34
  -9   1   4   33.39    6.14
  -9   1   4   34.30    5.81
   9  -1  -4   40.96   14.17
  -9   1   3  233.71   14.89
   9  -1  -3  248.83   33.36
  -9   1   3  235.13   14.79
  -9   1   2   98.81    9.48
   9  -1  -2   96.43   20.80
  -9   1   2   98.96    9.84
  -9   1   1  214.43   28.28
  -9   1   1  210.04   12.94
   9  -1  -1  203.40   27.87
  -9   1   1  192.69   13.42
  -9   1   0  121.87   21.07
  -9   1   0  131.87   11.19
  -9   1  -1   44.15   12.40
  -9   1  -1   31.71    5.57
  -9   1  -2  532.06   22.39
  -9   1  -3   19.74    4.68
  -9   1  -4  118.07   10.91
  -9   1  -4  120.05   11.16
  -9   1  -5    2.97    2.32
  -9   1  -5    6.69    3.28
  -9   1  -6    0.62    2.54
  -9   1  -7   12.60    4.36
  -9   1  -8   78.20    8.96
  -9   1  -8   74.60    7.81
  -9   1  -9   -3.19    2.20
  -9   1  -9    2.43    2.50
  -9   1 -10    9.73    3.12
  -9   1 -10   15.33    3.57
  -9   1 -11    9.89    2.99
  -9   1 -11    9.93    3.09
  -9   1 -12    8.39    2.55
  -9   1 -13    4.62    1.51
  -9   0  10    8.55    2.61
  -9   0   9    4.28    2.34
  -9   0   8    2.02    2.41
  -9   0   7   42.68    6.89
  -9   0   7   37.50    5.61
  -9   0   6   21.04    5.32
  -9   0   6   22.99    5.02
  -9   0   5   37.97    6.56
  -9   0   5   33.50    5.96
  -9   0   4   30.13    5.91
   9   0  -4   36.18   13.50
  -9   0   4   25.89    5.36
  -9   0   3   59.57    7.58
   9   0  -3   44.65   13.41
  -9   0   3   55.04    7.62
  -9   0   2   41.09    6.07
   9   0  -2   22.84    9.94
  -9   0   2   40.06    6.53
   9   0  -1   25.53   10.30
  -9   0   1   35.71    5.71
  -9   0   0   -0.32    2.61
  -9   0  -1  239.69   14.62
  -9   0  -2    4.00    2.77
  -9   0  -2    9.91    3.68
  -9   0  -3   41.10    6.49
  -9   0  -3   33.36    5.89
  -9   0  -4   45.49    6.93
  -9   0  -4   39.21    6.41
  -9   0  -5   -0.60    2.33
  -9   0  -5    4.13    2.82
  -9   0  -6   21.62    4.94
  -9   0  -7   17.49    4.91
  -9   0  -8    4.87    3.12
  -9   0  -9  357.06   18.37
  -9   0 -10   36.71    5.65
  -9   0 -11   48.46    6.63
  -9   0 -12   81.39    7.60
  -9   0 -13   58.96    5.65
  -9  -1  10   63.77    5.99
  -9  -1   9    1.03    1.78
  -9  -1   8   35.90    6.10
  -9  -1   8   37.91    5.20
  -9  -1   7  120.29   11.09
  -9  -1   7  125.42   10.22
  -9  -1   6    8.56    3.81
  -9  -1   6   11.23    3.94
  -9  -1   5   -0.97    2.46
  -9  -1   5    0.67    2.06
  -9  -1   4   44.85    6.85
   9   1  -4   35.68   14.73
  -9  -1   4   46.66    7.09
  -9  -1   3   -4.47    2.73
  -9  -1   3    0.08    2.10
  -9  -1   2  170.04   12.02
   9   1  -2  209.00   28.11
  -9  -1   2  175.23   13.09
  -9  -1   1    0.22    2.07
  -9  -1   0  216.45   13.77
  -9  -1  -1  147.66   11.18
  -9  -1  -1  158.43   11.72
  -9  -1  -2  360.07   17.58
  -9  -1  -2  347.20   17.16
  -9  -1  -3    1.42    2.42
  -9  -1  -3    5.60    3.12
  -9  -1  -4   80.38    8.79
  -9  -1  -4   78.00    8.40
  -9  -1  -5   29.61    5.53
  -9  -1  -5   28.82    5.93
  -9  -1  -6   -4.84    2.85
  -9  -1  -6   -0.25    2.13
  -9  -1  -7   25.05    4.96
  -9  -1  -7   27.76    5.74
  -9  -1  -8   24.91    5.18
  -9  -1  -8   27.70    5.88
  -9  -1  -9   11.40    4.09
  -9  -1  -9   18.56    4.71
  -9  -1 -10  101.78   10.13
  -9  -1 -10   98.95    9.50
  -9  -1 -11    4.80    3.04
  -9  -1 -11    5.10    2.76
  -9  -1 -12   99.81    9.15
  -9  -1 -13   15.01    3.32
  -9  -1 -14    0.49    0.98
  -9  -2  10    9.03    2.56
  -9  -2   9   28.41    4.66
  -9  -2   8   -1.27    2.64
  -9  -2   8    4.65    2.47
  -9  -2   7    2.44    2.22
  -9  -2   7    2.44    2.43
  -9  -2   6    9.81    3.78
  -9  -2   6    6.17    3.78
  -9  -2   5  179.78   13.66
   9   2  -4  177.90   27.50
  -9  -2   4  170.15   13.19
  -9  -2   3  477.49   21.59
  -9  -2   2  216.92   14.48
  -9  -2   1  143.39   11.46
  -9  -2   0  276.31   15.52
  -9  -2  -1    0.53    1.50
  -9  -2  -1    1.59    1.42
  -9  -2  -2    4.16    2.82
  -9  -2  -2    5.83    2.51
  -9  -2  -3  435.43   43.27
  -9  -2  -3  456.47   19.94
  -9  -2  -3  449.65   19.15
  -9  -2  -4    6.23    2.62
  -9  -2  -4    4.02    2.58
  -9  -2  -5    6.81    5.24
  -9  -2  -5   12.48    3.91
  -9  -2  -5    4.98    2.71
  -9  -2  -6   28.64    5.31
  -9  -2  -6   26.95    5.36
  -9  -2  -6   30.58    5.30
  -9  -2  -7   11.66    3.61
  -9  -2  -7   12.17    4.20
  -9  -2  -8    2.33    2.31
  -9  -2  -8    0.37    2.62
  -9  -2  -9   33.36    6.27
  -9  -2  -9   42.54    6.99
  -9  -2 -10    8.70    4.03
  -9  -2 -10   12.22    3.64
  -9  -2 -11   61.86    7.94
  -9  -2 -11   62.48    7.17
  -9  -2 -12    6.85    2.84
  -9  -2 -13   -0.35    2.07
  -9  -2 -14    0.65    1.14
  -9  -3  10   18.61    3.08
  -9  -3   9   80.85    7.54
  -9  -3   9   76.21    6.22
  -9  -3   8   42.65    6.33
  -9  -3   8   49.82    6.10
  -9  -3   7   25.93    5.10
  -9  -3   6    1.98    2.31
  -9  -3   5    6.50    3.33
  -9  -3   4   33.64    6.24
  -9  -3   3    2.20    2.74
  -9  -3   2   88.10    9.38
  -9  -3   1    4.83    2.86
  -9  -3   0  156.81   26.63
  -9  -3   0  196.88   13.17
  -9  -3  -1    0.80    3.67
  -9  -3  -1   13.09    3.66
  -9  -3  -2  124.23   22.91
  -9  -3  -2  113.20    9.75
  -9  -3  -2  115.85    9.74
  -9  -3  -3    4.98    4.72
  -9  -3  -3    1.29    2.47
  -9  -3  -3    0.64    1.70
  -9  -3  -4   81.51    8.75
  -9  -3  -4   76.89   18.38
  -9  -3  -4   75.93    7.85
  -9  -3  -5    6.06    2.44
  -9  -3  -5    1.21    2.61
  -9  -3  -5    2.40    2.30
  -9  -3  -5    8.82    3.24
  -9  -3  -6   27.14    5.09
  -9  -3  -6   35.89    5.54
  -9  -3  -6   19.18   11.26
  -9  -3  -6   27.59    5.68
  -9  -3  -7   53.18    7.26
  -9  -3  -7   52.43    7.61
  -9  -3  -8   -1.42    2.51
  -9  -3  -8   -0.52    2.76
  -9  -3  -9   58.45    8.11
  -9  -3  -9   66.91    8.52
  -9  -3 -10   33.34    6.36
  -9  -3 -10   35.52    6.26
  -9  -3 -11   44.26    7.10
  -9  -3 -11   51.73    6.93
  -9  -3 -12   62.36    7.80
  -9  -3 -13   17.11    4.09
  -9  -3 -14  120.82    8.31
  -9  -4  10   28.80    3.39
  -9  -4   9   12.24    3.01
  -9  -4   9   14.69    2.87
  -9  -4   8    4.17    2.57
  -9  -4   8    2.94    2.00
  -9  -4   7    6.40    3.32
  -9  -4   6   14.75    4.37
  -9  -4   5  250.52   16.23
  -9  -4   4   10.61    3.94
  -9  -4   3   80.84    9.27
  -9  -4   2  330.61   18.04
  -9  -4   1  240.48   33.60
  -9  -4   1  219.54   14.42
  -9  -4   0  425.62   43.26
  -9  -4   0  405.57   18.88
  -9  -4  -1  363.51   41.13
  -9  -4  -1  381.92   17.89
  -9  -4  -2  671.65   55.25
  -9  -4  -2  593.62   21.72
  -9  -4  -2  617.76   22.15
  -9  -4  -3    4.55    2.41
  -9  -4  -3    0.97    2.06
  -9  -4  -4  223.10   32.32
  -9  -4  -4  190.23   12.32
  -9  -4  -4  199.71   13.61
  -9  -4  -4  182.16   11.92
  -9  -4  -5  332.21   38.41
  -9  -4  -5  308.08   16.07
  -9  -4  -5  306.00   17.12
  -9  -4  -6    0.34    1.98
  -9  -4  -6    1.77    2.79
  -9  -4  -7    3.72    2.76
  -9  -4  -7   -1.97    7.34
  -9  -4  -7    3.45    3.30
  -9  -4  -8   64.62    8.40
  -9  -4  -8   78.20    9.42
  -9  -4  -9   27.56    5.95
  -9  -4  -9   30.27    6.03
  -9  -4 -10    8.86    3.85
  -9  -4 -10    8.26    3.51
  -9  -4 -11   13.98    4.62
  -9  -4 -11   11.76    3.64
  -9  -4 -12    2.77    2.75
  -9  -4 -12    0.18    1.65
  -9  -4 -13   22.12    4.64
  -9  -4 -14    9.28    2.54
  -9  -4 -15   14.82    2.40
  -9  -5   9    2.29    1.78
  -9  -5   9    3.40    1.64
  -9  -5   8    0.32    1.87
  -9  -5   7   62.74    7.41
  -9  -5   6   -0.17    2.73
  -9  -5   5    7.48    3.28
  -9  -5   4   27.18    5.73
  -9  -5   3   81.35    9.50
  -9  -5   2    5.43    3.14
  -9  -5   1   20.19    5.18
  -9  -5   1    0.19    0.91
  -9  -5   0  306.08   37.89
  -9  -5   0  295.53   16.41
  -9  -5  -1   21.98    4.63
  -9  -5  -1   30.99   11.73
  -9  -5  -2   31.79   12.28
  -9  -5  -2   26.91    5.03
  -9  -5  -2   26.53    4.79
  -9  -5  -3  135.47   10.43
  -9  -5  -3  128.01   10.56
  -9  -5  -3  114.55   23.46
  -9  -5  -3  149.91   10.79
  -9  -5  -4   72.19    7.88
  -9  -5  -4   80.37    8.85
  -9  -5  -4   82.90   19.85
  -9  -5  -5   67.64    7.91
  -9  -5  -5   73.50    8.69
  -9  -5  -5   61.81   17.26
  -9  -5  -6    7.74    3.41
  -9  -5  -6    5.19    3.66
  -9  -5  -6    2.65    4.74
  -9  -5  -7    7.60    3.68
  -9  -5  -7    6.75    3.46
  -9  -5  -7    7.78    5.43
  -9  -5  -8   19.92    5.09
  -9  -5  -8    6.05    3.34
  -9  -5  -9  135.66   12.24
  -9  -5  -9  119.22   11.50
  -9  -5 -10   13.31    4.49
  -9  -5 -10   17.55    4.55
  -9  -5 -11   32.22    6.02
  -9  -5 -11   41.82    6.45
  -9  -5 -12   41.05    6.54
  -9  -5 -12   42.16    5.78
  -9  -5 -13   50.79    6.58
  -9  -5 -14    5.10    2.42
  -9  -5 -15   16.45    2.61
  -9  -6   9   31.69    3.67
  -9  -6   9   27.82    3.21
  -9  -6   8   52.94    5.65
  -9  -6   7   15.20    3.88
  -9  -6   6    1.89    2.84
  -9  -6   5    1.08    2.49
  -9  -6   4   26.22    5.71
  -9  -6   3  191.89   14.20
  -9  -6   2   20.55    5.24
  -9  -6   1   69.06   17.87
  -9  -6   1   63.56    8.08
  -9  -6   0  539.49   50.93
  -9  -6   0  569.93   21.35
  -9  -6   0  592.22   23.20
  -9  -6  -1    4.53    2.57
  -9  -6  -1    3.54    2.53
  -9  -6  -1    3.76    4.31
  -9  -6  -2   32.90    5.55
  -9  -6  -2   25.19   10.81
  -9  -6  -2   25.39    4.89
  -9  -6  -3  430.56   19.17
  -9  -6  -3  439.78   46.16
  -9  -6  -3  388.17   18.52
  -9  -6  -4  113.35   10.18
  -9  -6  -4  100.34    9.82
  -9  -6  -5   25.04    5.06
  -9  -6  -5   21.87    5.01
  -9  -6  -5   22.24   11.62
  -9  -6  -6    2.97    2.50
  -9  -6  -6    2.21    1.98
  -9  -6  -7  137.38   12.09
  -9  -6  -7  136.06   12.20
  -9  -6  -7  149.93   27.53
  -9  -6  -8   44.67    7.31
  -9  -6  -8   50.51    7.77
  -9  -6  -9    2.18    3.28
  -9  -6  -9    3.81    3.39
  -9  -6 -10   13.68    4.95
  -9  -6 -10   12.47    4.34
  -9  -6 -11   45.33    7.08
  -9  -6 -11   39.34    6.46
  -9  -6 -12   14.31    4.32
  -9  -6 -13    2.33    2.25
  -9  -6 -14   55.92    5.84
  -9  -7   8    3.15    1.57
  -9  -7   7   15.99    3.81
  -9  -7   6    0.83    2.20
  -9  -7   5   99.96    9.94
  -9  -7   4    1.64    2.88
  -9  -7   3    0.43    2.78
  -9  -7   2   62.97    7.51
  -9  -7   2   61.72    8.12
  -9  -7   1  138.49   11.10
  -9  -7   1  139.23   11.80
  -9  -7   0    0.86    1.98
  -9  -7   0   -3.38    2.51
  -9  -7  -1    2.58    2.07
  -9  -7  -1    6.27    2.89
  -9  -7  -1    4.28    6.98
  -9  -7  -2  359.83   18.04
  -9  -7  -2  355.00   42.35
  -9  -7  -2  333.26   16.35
  -9  -7  -3   94.65    9.42
  -9  -7  -3   79.52    8.46
  -9  -7  -3   70.07   18.89
  -9  -7  -4  118.59   10.70
  -9  -7  -4  124.12   10.97
  -9  -7  -4   99.91   22.66
  -9  -7  -5  229.44   15.10
  -9  -7  -5  197.80   31.82
  -9  -7  -5  197.31   14.16
  -9  -7  -6   -1.40    2.61
  -9  -7  -6    1.42    2.50
  -9  -7  -7  156.98   13.09
  -9  -7  -7  183.25   30.70
  -9  -7  -7  156.36   13.18
  -9  -7  -8   -0.43    2.33
  -9  -7  -8   -1.16    2.90
  -9  -7  -9   -0.99    2.58
  -9  -7  -9   -0.91    2.61
  -9  -7 -10   26.34    5.95
  -9  -7 -10   30.75    6.09
  -9  -7 -11   76.67    9.00
  -9  -7 -11   74.14    8.44
  -9  -7 -12   40.37    6.41
  -9  -7 -13   25.54    4.78
  -9  -7 -14    2.46    1.60
  -9  -8   8    5.83    1.46
  -9  -8   7   21.77    3.63
  -9  -8   6    8.97    3.14
  -9  -8   5    0.08    2.30
  -9  -8   4   -2.97    2.69
  -9  -8   3    5.98    3.52
  -9  -8   3    2.82    2.48
  -9  -8   2   63.15    7.67
  -9  -8   2   60.48    8.04
  -9  -8   1   63.71    7.93
  -9  -8   1   63.60    8.02
  -9  -8   0   38.25    6.30
  -9  -8   0   37.78    6.36
  -9  -8  -1   24.39    5.05
  -9  -8  -1   26.03    5.23
  -9  -8  -1   24.54    9.97
  -9  -8  -2  122.66   11.08
  -9  -8  -2  111.58   23.86
  -9  -8  -3    3.31    2.98
  -9  -8  -3    0.97    2.38
  -9  -8  -4   11.92    4.43
  -9  -8  -4    7.20    3.55
  -9  -8  -5   24.79    5.42
  -9  -8  -5   26.89    5.64
  -9  -8  -5   22.91   11.17
  -9  -8  -6    3.50    2.92
  -9  -8  -6   -0.25    2.61
  -9  -8  -7   -0.40    2.42
  -9  -8  -7    1.17    2.80
  -9  -8  -8    7.21    3.69
  -9  -8  -8    8.16    3.94
  -9  -8  -9    0.96    3.25
  -9  -8  -9    1.03    2.82
  -9  -8 -10    3.26    3.11
  -9  -8 -10    6.27    3.79
  -9  -8 -11   23.46    5.09
  -9  -8 -12    5.05    2.61
  -9  -8 -13  100.71    8.34
  -9  -8 -14    4.72    1.90
  -9  -9   7    7.67    1.91
  -9  -9   6   -0.01    1.32
  -9  -9   5    2.63    2.18
  -9  -9   4    6.40    3.23
  -9  -9   3  118.18    9.89
  -9  -9   3  126.97   10.73
  -9  -9   2   -1.27    2.64
  -9  -9   2   -4.63    2.78
  -9  -9   1    0.16    2.48
  -9  -9   1    3.00    2.68
  -9  -9   0   23.85    5.01
  -9  -9   0   16.46    4.61
  -9  -9  -1  276.28   16.80
  -9  -9  -2    0.95    2.53
  -9  -9  -3   76.86    9.21
  -9  -9  -4   90.76    9.84
  -9  -9  -5   69.78    8.94
  -9  -9  -6   -0.30    2.56
  -9  -9  -6   -0.80    2.61
  -9  -9  -7   44.18    7.28
  -9  -9  -7   40.95    7.08
  -9  -9  -8   30.92    6.47
  -9  -9  -9   96.94   10.47
  -9  -9 -10    6.77    3.60
  -9  -9 -11   39.30    6.05
  -9  -9 -12    1.61    1.75
  -9  -9 -13    1.24    1.54
  -9  -9 -14    5.93    1.58
  -9 -10   6   -1.73    1.04
  -9 -10   5    7.61    2.24
  -9 -10   4   23.60    4.14
  -9 -10   3    3.87    1.94
  -9 -10   3    1.83    2.12
  -9 -10   2   -0.06    2.01
  -9 -10   2   -3.87    2.84
  -9 -10   1   50.88    7.26
  -9 -10   1   55.78    6.78
  -9 -10   0   -0.04    2.32
  -9 -10  -1    0.97    2.41
  -9 -10  -2   39.88    6.70
  -9 -10  -3    9.00    3.79
  -9 -10  -4   82.53    9.56
  -9 -10  -5   17.78    4.87
  -9 -10  -6    2.24    3.03
  -9 -10  -7   10.24    4.03
  -9 -10  -8   20.75    5.22
  -9 -10  -9    6.38    3.24
  -9 -10 -10   52.30    7.07
  -9 -10 -11    0.08    2.32
  -9 -10 -12   51.37    5.80
  -9 -10 -13    2.90    1.31
  -9 -11   4    2.03    1.43
  -9 -11   3    8.00    2.36
  -9 -11   3    5.16    2.41
  -9 -11   2   21.60    3.75
  -9 -11   2   23.83    4.56
  -9 -11   1   46.42    6.55
  -9 -11   0   69.73    8.16
  -9 -11  -1    5.94    3.15
  -9 -11  -2   71.68    8.75
  -9 -11  -3   93.38   10.04
  -9 -11  -4   21.56    5.35
  -9 -11  -5   43.91    7.15
  -9 -11  -6   23.33    5.46
  -9 -11  -7    4.46    3.06
  -9 -11  -8   27.11    5.72
  -9 -11  -9   -1.20    2.05
  -9 -11 -10   -1.65    2.31
  -9 -11 -11    0.27    1.66
  -9 -11 -12   13.20    2.79
  -9 -12   2   30.37    4.38
  -9 -12   1    6.38    2.77
  -9 -12   0    1.46    2.30
  -9 -12  -1  148.49   11.34
  -9 -12  -2    5.40    3.17
  -9 -12  -3  145.82   11.73
  -9 -12  -4   53.58    7.24
  -9 -12  -5   -0.69    3.05
  -9 -12  -6  108.10   10.01
  -9 -12  -7   38.11    6.08
  -9 -12  -8    7.04    2.92
  -9 -12  -9  103.25    8.75
  -9 -12 -10    6.64    2.50
  -9 -12 -11   -1.16    1.40
  -9 -13   1    6.18    2.22
  -9 -13   0    3.29    2.06
  -9 -13  -1    1.91    2.21
  -9 -13  -2   34.50    5.30
  -9 -13  -3   20.41    4.31
  -9 -13  -4    1.81    2.29
  -9 -13  -5    3.86    2.47
  -9 -13  -6  136.30   10.19
  -9 -13  -7    0.22    1.65
  -9 -13  -8    1.34    1.74
  -9 -13  -9    1.00    1.12
  -9 -13 -10    9.56    2.26
  -9 -14   0   16.93    2.75
  -9 -14  -1    7.49    2.31
  -9 -14  -2   20.07    3.37
  -9 -14  -3   86.68    7.04
  -9 -14  -4   39.05    4.84
  -9 -14  -5  160.41    9.58
  -9 -14  -6   14.33    3.15
  -9 -14  -7   14.33    2.85
  -9 -14  -8   73.97    5.70
 -10   9   1   25.54    3.15
 -10   9   0    3.64    1.29
 -10   9  -1   12.92    2.29
 -10   8   4    2.80    1.41
 -10   8   3    6.85    2.03
 -10   8   3    5.29    1.66
 -10   8   2    5.39    1.98
 -10   8   1   11.58    2.68
 -10   8   0    2.35    1.75
 -10   8  -1    4.26    1.92
 -10   8  -2    2.82    1.60
 -10   8  -2    4.39    2.07
 -10   8  -3    1.42    1.36
 -10   8  -3    0.58    1.40
 -10   8  -4   10.24    2.10
 -10   8  -4   12.54    2.32
 -10   7   6   47.20    4.50
 -10   7   5    4.95    1.84
 -10   7   5    3.35    1.62
 -10   7   4   42.41    5.06
 -10   7   4   37.28    4.61
 -10   7   3   90.15    7.48
 -10   7   3   84.74    7.07
 -10   7   2    0.44    1.71
 -10   7   2    1.37    1.65
 -10   7   1   17.04    3.53
 -10   7   0   36.52    5.14
 -10   7  -1   56.90    6.27
 -10   7  -2   92.48    7.74
 -10   7  -3   49.07    6.05
 -10   7  -3   49.73    5.61
 -10   7  -4   91.97    7.66
 -10   7  -4   80.83    6.74
 -10   7  -5   46.13    4.90
 -10   7  -5   38.70    4.41
 -10   7  -6   31.43    3.59
 -10   6   7   57.07    5.14
 -10   6   6   -1.19    1.43
 -10   6   6    1.30    1.39
 -10   6   5   -3.03    1.84
 -10   6   5    1.64    1.77
 -10   6   4    2.36    1.91
 -10   6   4   -3.26    2.03
 -10   6   3    8.26    2.92
 -10   6   3    2.17    1.82
 -10   6   2   10.83    3.49
 -10   6   2   10.85    3.14
 -10   6   1   26.56    4.65
 -10   6   1   27.62    4.57
 -10   6   0   -0.58    1.91
 -10   6  -1   64.64    7.16
 -10   6  -2   52.42    6.45
 -10   6  -3    4.59    2.40
 -10   6  -4   43.57    6.26
 -10   6  -4   43.79    5.60
 -10   6  -5   23.60    4.12
 -10   6  -5   21.78    4.13
 -10   6  -6   -0.59    1.73
 -10   6  -6    1.65    1.61
 -10   6  -7   27.01    3.38
 -10   6  -7   24.62    3.41
 -10   5   8   45.63    4.50
 -10   5   7    0.84    1.52
 -10   5   6   -0.07    1.36
 -10   5   6    2.14    1.86
 -10   5   5   96.21    8.67
 -10   5   5   97.05    7.75
 -10   5   4   72.01    7.73
 -10   5   4   79.05    7.42
 -10   5   3    4.12    2.25
 -10   5   3    5.22    2.83
 -10   5   2    6.71    2.67
 -10   5   2    2.95    2.10
 -10   5   1   54.49    6.71
 -10   5   1   54.14    6.75
 -10   5   0    8.99    3.48
 -10   5  -1   62.61    7.26
 -10   5  -2   10.20    3.15
 -10   5  -3   41.55    6.03
 -10   5  -4   77.53    8.76
 -10   5  -4   74.40    7.71
 -10   5  -5    2.42    2.09
 -10   5  -5   14.62    3.92
 -10   5  -6    1.90    1.99
 -10   5  -6   -0.15    1.79
 -10   5  -7    7.60    2.60
 -10   5  -7    8.47    2.63
 -10   5  -8   13.70    2.71
 -10   4   9   -0.50    0.87
 -10   4   8   25.57    3.89
 -10   4   7    1.48    1.75
 -10   4   6    4.76    2.37
 -10   4   5  150.53   11.32
 -10   4   4   13.92    3.44
 -10   4   4   13.21    3.83
 -10   4   3   -0.56    1.63
 -10   4   3   -1.44    2.48
 -10   4   3   -6.09    2.72
 -10   4   2   26.48    4.74
 -10   4   2   23.11    4.95
 -10   4   2   25.70    5.01
 -10   4   1   13.39    3.54
 -10   4   1    9.34    3.26
 -10   4   1   11.44    3.82
 -10   4   0   22.68    4.61
 -10   4   0   30.46    5.97
 -10   4  -1    6.12    3.08
 -10   4  -2    7.69    2.97
 -10   4  -3  470.38   19.71
 -10   4  -4   35.67    6.66
 -10   4  -4   32.67    5.40
 -10   4  -5    1.87    2.38
 -10   4  -5    2.75    2.45
 -10   4  -6  147.77   11.65
 -10   4  -6  130.35    9.83
 -10   4  -7    4.14    2.10
 -10   4  -7    0.42    1.66
 -10   4  -8   13.66    3.00
 -10   4  -8   14.97    3.39
 -10   4  -9   30.82    3.76
 -10   3   9   33.29    3.93
 -10   3   8   10.57    2.97
 -10   3   7   19.03    4.15
 -10   3   6   97.61    9.19
 -10   3   5    7.06    3.04
 -10   3   4   21.17    4.79
 -10   3   4   14.45    3.78
 -10   3   3  100.19    9.68
 -10   3   3  104.69    9.50
 -10   3   2    0.94    2.30
 -10   3   2    2.88    2.56
 -10   3   1    1.49    1.89
 -10   3   1    2.02    2.98
 -10   3   0    3.99    2.83
 -10   3  -1    1.10    2.53
 -10   3  -2   42.06    7.26
 -10   3  -3    3.65    2.29
 -10   3  -4   13.30    3.70
 -10   3  -4   12.76    4.77
 -10   3  -5    0.97    2.13
 -10   3  -5    2.27    3.08
 -10   3  -6   38.18    6.71
 -10   3  -6   46.82    6.05
 -10   3  -7   12.33    3.32
 -10   3  -7   16.62    4.22
 -10   3  -8    2.91    2.09
 -10   3  -8    4.68    2.34
 -10   3  -9    3.58    2.02
 -10   3  -9    1.68    1.48
 -10   2   9   -2.15    1.52
 -10   2   8   47.15    5.77
 -10   2   7   11.86    3.45
 -10   2   6    2.71    2.29
 -10   2   5   11.23    3.62
 -10   2   5   14.03    3.40
 -10   2   4   -0.37    2.46
 -10   2   4   -0.62    1.69
 -10   2   3    1.05    2.15
 -10   2   3    2.66    2.20
 -10   2   2   65.37    7.75
 -10   2   2   61.51    7.93
 -10   2   1   18.66    4.87
 -10   2   0    0.41    2.70
 -10   2  -1   37.70    6.75
 -10   2  -2    1.55    2.53
 -10   2  -3    3.76    3.00
 -10   2  -3    4.81    3.67
 -10   2  -4  127.28   11.92
 -10   2  -4  133.73   12.25
 -10   2  -5  474.23   22.71
 -10   2  -6   52.84    7.71
 -10   2  -7    1.99    3.09
 -10   2  -8   55.31    7.20
 -10   2  -9    9.00    3.13
 -10   1   9    3.65    1.96
 -10   1   8   58.00    6.46
 -10   1   7   60.86    7.12
 -10   1   6    0.64    2.32
 -10   1   6    2.60    2.03
 -10   1   5  168.98   12.85
 -10   1   5  187.42   12.65
 -10   1   4   68.04    8.24
 -10   1   4   66.82    8.15
 -10   1   3   32.36    5.57
 -10   1   3   34.41    6.05
 -10   1   2    9.28    2.99
 -10   1   2    8.71    3.73
 -10   1   1   80.51    8.50
 -10   1   1   83.66    9.55
 -10   1   0   52.11    7.12
 -10   1   0   50.45    7.52
 -10   1  -1    6.10    3.16
 -10   1  -1    6.14    3.48
 -10   1  -2   86.68    9.70
 -10   1  -2   82.27    9.50
 -10   1  -3   19.71    5.07
 -10   1  -3   12.02    4.17
 -10   1  -4   24.52    5.85
 -10   1  -4   15.69    4.67
 -10   1  -5    7.76    3.57
 -10   1  -5    2.31    3.07
 -10   1  -6  102.69   10.69
 -10   1  -7    9.07    3.67
 -10   1  -8  105.87   10.40
 -10   1  -9    4.46    2.48
 -10   1 -10    0.45    1.18
 -10   1 -10   13.97    3.29
 -10   1 -11   15.31    2.97
 -10   0   9   54.75    5.53
 -10   0   8    0.88    1.78
 -10   0   7   28.71    5.22
 -10   0   7   36.81    5.00
 -10   0   6  189.61   13.30
 -10   0   6  198.79   12.48
 -10   0   5   60.38    8.00
 -10   0   5   68.19    8.00
 -10   0   4   72.20    8.55
 -10   0   4   77.86    8.74
 -10   0   3    1.74    2.83
 -10   0   3   -0.94    2.51
 -10   0   2    1.93    2.32
 -10   0   2    1.35    2.58
 -10   0   1  186.97   13.94
 -10   0   0  125.26   10.74
 -10   0   0  142.61   12.10
 -10   0  -1   40.22    6.47
 -10   0  -1   39.70    6.66
 -10   0  -2   26.38    5.62
 -10   0  -2   31.94    6.16
 -10   0  -3  217.35   15.06
 -10   0  -3  221.58   15.05
 -10   0  -4   18.26    4.75
 -10   0  -4   15.46    4.71
 -10   0  -5    4.22    3.53
 -10   0  -5    5.29    3.00
 -10   0  -6   10.88    4.03
 -10   0  -7  233.27   15.79
 -10   0  -8   39.40    6.58
 -10   0  -9    3.96    2.55
 -10   0  -9    7.07    3.21
 -10   0 -10   92.84    8.37
 -10   0 -10   93.56    8.59
 -10   0 -11    0.01    1.29
 -10   0 -12    7.11    2.16
 -10  -1   9   90.23    7.01
 -10  -1   8   13.92    3.62
 -10  -1   7   14.51    3.98
 -10  -1   7   15.56    3.50
 -10  -1   6    7.20    3.30
 -10  -1   6    9.32    3.38
 -10  -1   5   -1.20    2.74
 -10  -1   5   -0.30    1.95
 -10  -1   4   21.12    4.84
 -10  -1   4   26.39    5.55
 -10  -1   3    2.44    2.88
 -10  -1   3    0.36    2.09
 -10  -1   2  156.50   11.53
 -10  -1   2  130.96   11.83
 -10  -1   1    1.85    3.07
 -10  -1   0    7.39    3.32
 -10  -1  -1   32.94    5.82
 -10  -1  -1   37.15    6.55
 -10  -1  -2    7.14    2.83
 -10  -1  -2    9.91    3.66
 -10  -1  -3    0.22    2.43
 -10  -1  -3    0.50    2.11
 -10  -1  -4   10.57    3.89
 -10  -1  -4    8.04    3.42
 -10  -1  -5  214.86   15.19
 -10  -1  -5  228.45   15.00
 -10  -1  -6   -1.44    2.96
 -10  -1  -6   -0.13    3.01
 -10  -1  -7   35.11    6.54
 -10  -1  -8   26.12    5.10
 -10  -1  -8   24.87    5.72
 -10  -1  -9  135.36   11.02
 -10  -1  -9  145.96   12.09
 -10  -1 -10   12.41    3.83
 -10  -1 -10    9.67    3.31
 -10  -1 -11   46.30    6.03
 -10  -1 -11   51.39    5.95
 -10  -1 -12    4.79    2.30
 -10  -1 -13   11.64    2.31
 -10  -2   9    9.69    2.46
 -10  -2   8    3.08    2.19
 -10  -2   8    5.90    1.99
 -10  -2   7  197.15   12.87
 -10  -2   7  207.85   12.26
 -10  -2   6    8.40    3.46
 -10  -2   6   13.00    3.88
 -10  -2   5    2.36    2.69
 -10  -2   5   10.43    3.99
 -10  -2   4  118.73   10.77
 -10  -2   4  122.69   11.42
 -10  -2   3   77.06    8.55
 -10  -2   3   82.92    9.55
 -10  -2   2   90.99    8.91
 -10  -2   2   89.15    9.81
 -10  -2   1   35.35    6.27
 -10  -2   0    8.87    3.76
 -10  -2  -1   84.45    8.70
 -10  -2  -1   83.45    9.19
 -10  -2  -2  521.50   22.00
 -10  -2  -2  581.74   23.36
 -10  -2  -3   -5.86    2.94
 -10  -2  -3    3.81    3.15
 -10  -2  -4   11.28    7.53
 -10  -2  -4   18.36    4.65
 -10  -2  -4   21.52    5.02
 -10  -2  -5   75.74    9.08
 -10  -2  -5   73.47    8.38
 -10  -2  -6   -0.45    2.56
 -10  -2  -6    0.13    2.62
 -10  -2  -7   83.73    8.78
 -10  -2  -7   79.56    9.60
 -10  -2  -8    3.54    2.64
 -10  -2  -8    4.76    3.54
 -10  -2  -9   63.33    8.02
 -10  -2  -9   58.89    8.21
 -10  -2 -10    8.40    3.53
 -10  -2 -10    7.32    3.44
 -10  -2 -11    0.40    1.57
 -10  -2 -11   -4.78    2.43
 -10  -2 -12   -0.51    1.81
 -10  -2 -13   -0.18    1.23
 -10  -3   9    9.20    2.28
 -10  -3   8    5.48    2.28
 -10  -3   8    7.95    2.43
 -10  -3   7   22.69    4.57
 -10  -3   7   23.50    4.32
 -10  -3   6   51.62    6.98
 -10  -3   6   44.91    6.53
 -10  -3   5   27.20    5.54
 -10  -3   5   33.18    6.08
 -10  -3   4   38.12    6.37
 -10  -3   4   41.51    7.01
 -10  -3   3    1.76    2.81
 -10  -3   3    5.81    2.64
 -10  -3   2   16.88    4.90
 -10  -3   1   57.12    8.00
 -10  -3   0  167.69   13.07
 -10  -3  -1  149.18   27.23
 -10  -3  -1  129.43   11.20
 -10  -3  -2    2.93    2.08
 -10  -3  -2    0.20    2.49
 -10  -3  -3   93.93    9.62
 -10  -3  -3  111.70   24.07
 -10  -3  -3   99.48    9.60
 -10  -3  -4  101.26   10.18
 -10  -3  -4  105.13    9.77
 -10  -3  -5   12.16    4.41
 -10  -3  -5   13.45    3.78
 -10  -3  -6  145.33   11.66
 -10  -3  -6  137.64   12.21
 -10  -3  -6  114.20   23.97
 -10  -3  -6  135.17   10.93
 -10  -3  -7  103.09    9.95
 -10  -3  -7  109.74   11.15
 -10  -3  -8   11.63    3.82
 -10  -3  -8   17.92    5.02
 -10  -3  -9   10.92    4.10
 -10  -3  -9   14.16    4.16
 -10  -3 -10  172.51   13.04
 -10  -3 -10  182.50   13.30
 -10  -3 -11   44.00    6.49
 -10  -3 -11   48.86    6.48
 -10  -3 -12   63.75    7.21
 -10  -3 -12   70.61    6.52
 -10  -3 -13   15.18    3.34
 -10  -3 -14    1.32    1.09
 -10  -4   9    7.19    1.74
 -10  -4   8   32.87    4.50
 -10  -4   8   35.44    4.41
 -10  -4   7   17.02    3.84
 -10  -4   7   11.86    3.26
 -10  -4   6   14.48    3.97
 -10  -4   6   14.01    4.04
 -10  -4   5  213.93   14.65
 -10  -4   4    7.37    3.36
 -10  -4   3    9.95    3.61
 -10  -4   2   88.43    9.76
 -10  -4   1    2.86    2.94
 -10  -4   0    8.53    6.61
 -10  -4   0    2.69    2.96
 -10  -4  -1   49.37   16.35
 -10  -4  -1   44.03    6.96
 -10  -4  -2   -3.83    8.25
 -10  -4  -2    1.25    1.74
 -10  -4  -2    1.96    2.02
 -10  -4  -3   -1.13    3.80
 -10  -4  -3    0.37    2.03
 -10  -4  -3    5.45    2.71
 -10  -4  -4    9.34    8.03
 -10  -4  -4   22.02    5.19
 -10  -4  -4   22.79    4.74
 -10  -4  -5  244.30   35.47
 -10  -4  -5  241.17   14.41
 -10  -4  -5  226.89   15.62
 -10  -4  -5  214.42   13.37
 -10  -4  -6    5.34    2.51
 -10  -4  -6    3.11    8.48
 -10  -4  -6   12.11    4.22
 -10  -4  -7   15.31    4.20
 -10  -4  -7   11.99    4.59
 -10  -4  -8   16.94    4.47
 -10  -4  -8   13.56    4.73
 -10  -4  -9   66.17    8.43
 -10  -4  -9   60.60    8.35
 -10  -4 -10    4.44    3.48
 -10  -4 -10    5.22    3.30
 -10  -4 -11   13.98    4.00
 -10  -4 -11   16.87    4.02
 -10  -4 -12   13.47    3.78
 -10  -4 -12   17.45    3.52
 -10  -4 -13   13.18    3.32
 -10  -4 -14   11.13    2.36
 -10  -5   8    1.88    1.29
 -10  -5   8    2.62    1.56
 -10  -5   7   84.39    7.64
 -10  -5   7   85.08    7.74
 -10  -5   6    1.44    2.38
 -10  -5   5   19.57    4.80
 -10  -5   4   27.28    5.94
 -10  -5   3   15.35    4.74
 -10  -5   2  129.52   11.87
 -10  -5   1   36.31    6.31
 -10  -5   0    4.90    3.26
 -10  -5   0   16.35   11.17
 -10  -5  -1  146.77   27.09
 -10  -5  -1  166.04   12.73
 -10  -5  -2  214.61   32.99
 -10  -5  -2  200.16   13.19
 -10  -5  -2  198.41   13.39
 -10  -5  -3  215.17   33.31
 -10  -5  -3  246.85   15.25
 -10  -5  -3  239.00   14.39
 -10  -5  -4   56.74    7.21
 -10  -5  -4   52.50    7.58
 -10  -5  -4   75.58   20.92
 -10  -5  -4   56.82    6.94
 -10  -5  -5   31.15    5.58
 -10  -5  -5   25.31   12.65
 -10  -5  -5   24.96    5.49
 -10  -5  -6    5.91    2.95
 -10  -5  -6   12.25    4.41
 -10  -5  -7  131.13   11.56
 -10  -5  -7  135.19   12.36
 -10  -5  -7  118.81   23.23
 -10  -5  -8   66.91    8.49
 -10  -5  -8   65.14    8.78
 -10  -5  -9   82.65    9.62
 -10  -5  -9   72.44    9.09
 -10  -5 -10   45.19    7.20
 -10  -5 -10   37.93    6.59
 -10  -5 -11   97.39    9.87
 -10  -5 -11  112.39    9.91
 -10  -5 -12   23.44    4.84
 -10  -5 -12   21.37    4.13
 -10  -5 -13    3.48    2.19
 -10  -5 -14   59.83    5.44
 -10  -6   8    2.55    1.53
 -10  -6   8   -0.37    0.89
 -10  -6   7   27.99    4.15
 -10  -6   7   38.83    4.92
 -10  -6   6    4.97    2.82
 -10  -6   5   60.34    7.74
 -10  -6   4   -0.19    2.62
 -10  -6   3  153.25   12.72
 -10  -6   2    9.60    4.04
 -10  -6   1    9.23    4.06
 -10  -6   0   79.10   18.53
 -10  -6   0   64.30    8.11
 -10  -6  -1   43.09   15.46
 -10  -6  -1   32.06    5.84
 -10  -6  -2    8.65    2.76
 -10  -6  -2    6.25    9.66
 -10  -6  -2    6.93    3.07
 -10  -6  -3  133.62   10.87
 -10  -6  -3  119.11   10.57
 -10  -6  -3  120.20   25.62
 -10  -6  -3  138.73   10.93
 -10  -6  -4  207.43   33.42
 -10  -6  -4  205.25   13.66
 -10  -6  -4  196.65   14.02
 -10  -6  -5   20.75    4.76
 -10  -6  -5   15.86    4.50
 -10  -6  -5   14.41   11.07
 -10  -6  -6  187.72   13.82
 -10  -6  -6  170.21   13.67
 -10  -6  -6  150.22   29.12
 -10  -6  -7   69.91    8.71
 -10  -6  -7   77.17    9.42
 -10  -6  -8   -0.23    2.59
 -10  -6  -8    3.19    2.96
 -10  -6  -9   90.88    9.92
 -10  -6  -9   96.66   10.33
 -10  -6 -10  105.16   10.47
 -10  -6 -10  106.42   10.46
 -10  -6 -11   16.84    4.64
 -10  -6 -11   12.54    3.73
 -10  -6 -12  107.46    9.43
 -10  -6 -13    8.71    3.03
 -10  -6 -14    9.87    2.49
 -10  -7   7    6.51    2.30
 -10  -7   7    6.78    2.07
 -10  -7   6   50.03    5.99
 -10  -7   5   76.06    8.06
 -10  -7   4   22.41    5.04
 -10  -7   3  110.71   10.57
 -10  -7   2   13.19    4.25
 -10  -7   1   13.11    4.22
 -10  -7   0  125.55   10.32
 -10  -7   0  128.66   11.28
 -10  -7  -1   34.05    5.61
 -10  -7  -1   38.69    6.27
 -10  -7  -2   18.40    4.42
 -10  -7  -2   11.32    9.95
 -10  -7  -2   18.66    4.29
 -10  -7  -3   61.75    7.78
 -10  -7  -3   57.77    7.24
 -10  -7  -3   73.84   20.22
 -10  -7  -4   -0.09    2.10
 -10  -7  -4   -4.55    2.98
 -10  -7  -5   82.79    9.27
 -10  -7  -5   82.52    9.36
 -10  -7  -6   86.17    9.53
 -10  -7  -6   76.44    9.09
 -10  -7  -7   15.89    4.57
 -10  -7  -7   13.53    4.43
 -10  -7  -8   58.60    8.21
 -10  -7  -8   70.31    8.99
 -10  -7  -9  108.14   10.92
 -10  -7  -9  105.23   10.84
 -10  -7 -10   41.38    6.78
 -10  -7 -10   50.72    7.41
 -10  -7 -11    2.08    2.37
 -10  -7 -11    0.42    2.28
 -10  -7 -12    0.29    1.93
 -10  -7 -13   19.11    3.83
 -10  -7 -14    4.84    1.67
 -10  -8   7    8.51    1.95
 -10  -8   6    3.36    1.75
 -10  -8   5    2.06    1.95
 -10  -8   4   12.95    3.68
 -10  -8   3   12.11    3.82
 -10  -8   2   14.34    4.30
 -10  -8   1   15.66    4.35
 -10  -8   1   11.32    3.73
 -10  -8   0   14.83    4.33
 -10  -8   0   16.36    4.16
 -10  -8  -1   -4.58    2.71
 -10  -8  -1    0.92    2.18
 -10  -8  -2   77.88    8.73
 -10  -8  -3   -0.25    2.44
 -10  -8  -3   -3.08    2.95
 -10  -8  -4  181.50   13.52
 -10  -8  -4  163.09   12.42
 -10  -8  -5   19.48    5.08
 -10  -8  -5   23.35    5.32
 -10  -8  -6   76.73    9.21
 -10  -8  -6   65.39    8.49
 -10  -8  -7    0.62    2.43
 -10  -8  -7    0.71    2.93
 -10  -8  -8  111.54   11.07
 -10  -8  -8  118.24   11.59
 -10  -8  -9    8.18    3.64
 -10  -8  -9    7.65    3.84
 -10  -8 -10    0.15    2.58
 -10  -8 -10   -2.00    2.67
 -10  -8 -11  168.66   12.16
 -10  -8 -12   48.85    6.15
 -10  -8 -13    0.20    1.46
 -10  -8 -14   17.05    2.70
 -10  -9   6   17.88    2.79
 -10  -9   5   49.48    5.37
 -10  -9   4  113.27    8.96
 -10  -9   3    8.78    2.94
 -10  -9   2   -0.11    1.87
 -10  -9   2   -1.74    2.12
 -10  -9   1  185.05   12.37
 -10  -9   1  153.73   11.41
 -10  -9   0    3.38    2.04
 -10  -9   0    1.49    2.55
 -10  -9  -1    4.00    2.71
 -10  -9  -1    3.16    2.69
 -10  -9  -2   10.62    3.94
 -10  -9  -3   52.36    7.50
 -10  -9  -4    2.48    2.38
 -10  -9  -5    8.64    3.79
 -10  -9  -6  182.42   13.86
 -10  -9  -6  163.45   12.93
 -10  -9  -7   10.00    3.93
 -10  -9  -7   11.93    4.18
 -10  -9  -8   37.64    6.61
 -10  -9  -9    5.80    3.23
 -10  -9 -10   -0.85    2.44
 -10  -9 -11    8.90    3.39
 -10  -9 -12    3.65    2.05
 -10  -9 -13   17.14    3.16
 -10 -10   5   34.23    3.68
 -10 -10   4   -1.93    1.35
 -10 -10   3  129.57    8.96
 -10 -10   2    2.50    2.01
 -10 -10   2    1.08    1.72
 -10 -10   1    3.24    1.86
 -10 -10   1    3.04    2.58
 -10 -10   0   55.29    7.17
 -10 -10   0   55.37    6.44
 -10 -10  -1    7.77    3.43
 -10 -10  -2    9.45    3.79
 -10 -10  -3    3.40    2.73
 -10 -10  -4   38.97    6.70
 -10 -10  -5    9.20    3.37
 -10 -10  -6  120.37   11.16
 -10 -10  -7    1.28    2.80
 -10 -10  -8   21.27    5.23
 -10 -10  -9    3.23    3.18
 -10 -10 -10   49.42    6.66
 -10 -10 -11    2.32    2.27
 -10 -10 -12   23.38    3.91
 -10 -10 -13   69.56    5.28
 -10 -11   3   18.55    2.94
 -10 -11   2   46.94    5.21
 -10 -11   2   32.65    3.94
 -10 -11   1    3.12    2.26
 -10 -11   0    1.28    2.16
 -10 -11  -1   46.75    6.50
 -10 -11  -2    0.82    2.35
 -10 -11  -3    4.40    2.88
 -10 -11  -4   17.03    4.57
 -10 -11  -5   30.41    5.68
 -10 -11  -6    4.82    3.56
 -10 -11  -7   -1.71    2.59
 -10 -11  -8   37.44    6.13
 -10 -11  -9   -1.22    2.00
 -10 -11 -10   26.22    4.52
 -10 -11 -11   68.11    6.33
 -10 -11 -12   37.03    4.16
 -10 -12   1  139.65    8.55
 -10 -12   0    1.99    1.85
 -10 -12  -1   52.22    6.32
 -10 -12  -2   87.36    8.36
 -10 -12  -3    1.47    2.28
 -10 -12  -4   38.58    6.06
 -10 -12  -5    0.63    2.64
 -10 -12  -6   28.82    5.40
 -10 -12  -7   18.68    4.16
 -10 -12  -8    8.16    3.07
 -10 -12  -9    7.33    2.64
 -10 -12 -10    2.69    2.08
 -10 -12 -11    5.08    1.83
 -10 -13   0    8.27    2.20
 -10 -13  -1    2.51    1.85
 -10 -13  -2   18.71    3.82
 -10 -13  -3    5.47    2.82
 -10 -13  -4    1.52    1.86
 -10 -13  -5   20.87    4.14
 -10 -13  -6   20.68    4.08
 -10 -13  -7    7.13    2.45
 -10 -13  -8    7.55    2.57
 -10 -13  -9    3.96    1.70
 -10 -13 -10   49.25    4.36
 -10 -14  -2   -0.06    1.08
 -10 -14  -3    6.59    2.03
 -10 -14  -4   18.15    3.12
 -10 -14  -5   12.01    2.50
 -10 -14  -6   25.93    3.52
 -10 -14  -7    2.94    1.52
 -10 -14  -8    2.46    1.15
 -11   7   2    1.25    0.90
 -11   7   2   45.40    4.21
 -11   7   1   44.98    4.73
 -11   7   1   38.51    3.89
 -11   7   0    0.94    1.05
 -11   7   0    5.34    2.02
 -11   7  -1   -2.44    1.39
 -11   7  -1   -0.52    1.34
 -11   7  -2   67.84    6.09
 -11   7  -2   58.51    4.74
 -11   7  -3   -0.01    1.06
 -11   7  -3    1.45    1.46
 -11   7  -4   10.79    2.16
 -11   6   5   14.22    2.35
 -11   6   4    8.76    2.17
 -11   6   3   50.16    4.90
 -11   6   2   -2.51    1.40
 -11   6   2   -1.69    1.03
 -11   6   1   53.64    5.95
 -11   6   1   45.16    4.76
 -11   6   0    7.93    2.31
 -11   6   0   14.64    3.43
 -11   6  -1   15.59    3.03
 -11   6  -1   19.49    4.05
 -11   6  -2   69.42    7.12
 -11   6  -2   62.69    5.67
 -11   6  -3    0.92    1.45
 -11   6  -3    5.02    2.54
 -11   6  -4    0.19    0.97
 -11   6  -4    1.07    1.97
 -11   6  -5   32.31    4.25
 -11   6  -5   25.14    3.13
 -11   6  -6   -3.24    1.42
 -11   5   6  130.93    7.37
 -11   5   5    0.73    1.33
 -11   5   4   24.73    3.89
 -11   5   3   49.57    5.51
 -11   5   2    2.16    1.61
 -11   5   2   -2.86    1.68
 -11   5   1    6.89    2.37
 -11   5   1    1.27    2.07
 -11   5   0    2.64    1.53
 -11   5   0    2.51    2.25
 -11   5  -1   11.59    2.95
 -11   5  -1   15.05    4.17
 -11   5  -2   25.05    4.18
 -11   5  -2   23.71    5.05
 -11   5  -3    4.22    1.83
 -11   5  -3    2.10    2.47
 -11   5  -4    2.57    2.01
 -11   5  -4    1.81    1.88
 -11   5  -5    3.46    1.85
 -11   5  -5    5.26    2.41
 -11   5  -6    1.99    1.42
 -11   5  -6   -0.50    1.71
 -11   5  -7    2.55    1.49
 -11   4   7   14.36    2.54
 -11   4   6    1.39    1.52
 -11   4   5    6.50    2.31
 -11   4   4   61.89    6.52
 -11   4   3    2.22    1.86
 -11   4   2   59.32    6.45
 -11   4   2   63.45    6.96
 -11   4   2   57.37    6.50
 -11   4   1    2.95    2.47
 -11   4   0   55.89    7.31
 -11   4  -1  117.68   10.58
 -11   4  -2   24.73    5.33
 -11   4  -3   32.55    6.09
 -11   4  -4   99.16    9.64
 -11   4  -5   -0.98    2.53
 -11   4  -6   -1.40    2.05
 -11   4  -7    8.39    2.94
 -11   4  -8   -4.18    1.71
 -11   3   7    0.13    1.25
 -11   3   6   27.20    4.17
 -11   3   5    2.94    1.76
 -11   3   4    7.17    2.95
 -11   3   3   23.78    4.49
 -11   3   3   26.80    4.69
 -11   3   2   16.35    3.91
 -11   3   2   13.73    3.83
 -11   3   1    1.29    2.19
 -11   3   1    3.11    2.70
 -11   3   0   15.87    3.95
 -11   3   0   23.26    5.02
 -11   3  -1   25.93    5.53
 -11   3  -1   24.82    5.56
 -11   3  -2  135.18   11.91
 -11   3  -3    4.36    3.58
 -11   3  -4    4.22    3.09
 -11   3  -5   78.63    8.92
 -11   3  -6   -1.17    2.51
 -11   3  -7   63.38    7.28
 -11   3  -8    3.93    2.10
 -11   3  -9    8.97    2.19
 -11   2   8    8.71    2.03
 -11   2   7    0.12    1.25
 -11   2   6   31.72    4.88
 -11   2   5   50.11    6.16
 -11   2   4   12.99    3.67
 -11   2   4   12.37    3.31
 -11   2   3   17.12    4.11
 -11   2   3   21.64    4.56
 -11   2   2   76.96    7.85
 -11   2   2   91.39    9.26
 -11   2   1    3.62    2.85
 -11   2   1    8.07    3.45
 -11   2   0   33.18    5.90
 -11   2   0   31.84    6.06
 -11   2  -1    2.39    2.41
 -11   2  -1    4.53    3.29
 -11   2  -2   12.35    4.45
 -11   2  -2   11.03    4.51
 -11   2  -3  198.76   14.69
 -11   2  -3  191.84   14.42
 -11   2  -4    3.23    3.47
 -11   2  -5   31.65    6.27
 -11   2  -6    0.66    2.67
 -11   2  -7   11.85    3.90
 -11   2  -8   37.84    5.65
 -11   2  -9   -0.15    1.52
 -11   1   8    0.44    1.06
 -11   1   7   15.17    3.30
 -11   1   6   30.10    4.81
 -11   1   5    3.76    2.30
 -11   1   5    1.95    1.60
 -11   1   4   29.51    5.09
 -11   1   4   19.82    4.17
 -11   1   3   28.39    5.20
 -11   1   3   31.81    5.68
 -11   1   2   44.29    6.96
 -11   1   1   10.46    3.87
 -11   1   0   15.87    4.46
 -11   1   0   25.32    5.69
 -11   1  -1   25.00    5.48
 -11   1  -1   32.13    6.38
 -11   1  -2   27.72    5.76
 -11   1  -2   31.33    6.44
 -11   1  -3   14.46    4.43
 -11   1  -3    9.88    4.47
 -11   1  -4  399.74   20.64
 -11   1  -4  427.14   21.56
 -11   1  -5   21.59    5.52
 -11   1  -6   12.34    4.57
 -11   1  -7   37.81    6.52
 -11   1  -8    1.59    2.45
 -11   1  -9  136.66   10.07
 -11   1 -10   20.97    3.61
 -11   0   8   55.92    5.24
 -11   0   7    8.46    2.60
 -11   0   6   22.61    4.27
 -11   0   6   21.05    3.85
 -11   0   5    2.23    2.18
 -11   0   5    4.50    2.52
 -11   0   4   52.21    6.88
 -11   0   4   37.61    5.96
 -11   0   3   21.88    4.58
 -11   0   3   24.68    5.38
 -11   0   2   30.57    6.06
 -11   0   1    3.88    2.52
 -11   0   0  178.81   12.81
 -11   0   0  155.17   12.94
 -11   0  -1   84.21    9.23
 -11   0  -1   85.42    9.89
 -11   0  -2   56.51    7.88
 -11   0  -2   55.29    7.97
 -11   0  -3   -0.46    3.08
 -11   0  -3   -0.64    3.24
 -11   0  -4    6.35    3.45
 -11   0  -4    4.25    3.11
 -11   0  -5   59.74    8.32
 -11   0  -5   50.96    7.94
 -11   0  -6    3.11    3.18
 -11   0  -7  147.17   12.52
 -11   0  -8   -1.10    2.33
 -11   0  -9   12.19    3.54
 -11   0 -10   47.16    5.70
 -11  -1   8   14.88    2.79
 -11  -1   7    1.99    1.65
 -11  -1   7   -0.13    1.30
 -11  -1   6    2.23    2.06
 -11  -1   6    2.17    1.81
 -11  -1   5  102.66    9.17
 -11  -1   5  100.05    9.24
 -11  -1   4   20.16    4.39
 -11  -1   4   29.74    5.62
 -11  -1   3   50.58    6.46
 -11  -1   3   63.31    8.13
 -11  -1   2   71.11    8.78
 -11  -1   1   27.17    6.00
 -11  -1   0  107.97   10.85
 -11  -1  -1   -1.30    2.10
 -11  -1  -1    2.82    2.99
 -11  -1  -2   63.98    8.16
 -11  -1  -2   70.02    8.78
 -11  -1  -3  237.90   15.85
 -11  -1  -3  228.78   15.55
 -11  -1  -4   35.69    6.52
 -11  -1  -4   35.27    6.56
 -11  -1  -5    2.04    2.73
 -11  -1  -5    3.23    3.26
 -11  -1  -6    7.65    4.04
 -11  -1  -6   10.69    4.47
 -11  -1  -7   35.24    6.65
 -11  -1  -8    0.30    2.46
 -11  -1  -9   14.07    4.42
 -11  -1 -10    4.23    2.29
 -11  -1 -10    2.13    2.02
 -11  -1 -11   29.82    4.04
 -11  -1 -11   32.29    4.30
 -11  -1 -12   12.26    2.21
 -11  -2   8   27.35    3.64
 -11  -2   7   22.77    3.84
 -11  -2   7   26.22    3.83
 -11  -2   6   42.67    5.73
 -11  -2   6   49.88    6.12
 -11  -2   5   27.07    4.76
 -11  -2   5   34.82    5.77
 -11  -2   4   -0.25    2.08
 -11  -2   4    8.76    3.74
 -11  -2   3    0.68    2.35
 -11  -2   3   -1.53    2.41
 -11  -2   2   11.62    4.28
 -11  -2   1    3.85    2.80
 -11  -2   0  187.49   14.19
 -11  -2  -1    1.16    1.93
 -11  -2  -1    0.82    2.25
 -11  -2  -2    0.75    2.13
 -11  -2  -2    5.22    3.19
 -11  -2  -3   59.31    8.11
 -11  -2  -3   46.45    7.37
 -11  -2  -4    9.73    3.42
 -11  -2  -4   12.72    4.50
 -11  -2  -5    1.71    3.06
 -11  -2  -5   -0.46    2.28
 -11  -2  -6   -0.68    2.77
 -11  -2  -6   -1.83    3.04
 -11  -2  -7   19.93    5.37
 -11  -2  -8    0.95    2.79
 -11  -2  -9   47.10    6.26
 -11  -2  -9   43.23    6.80
 -11  -2 -10    4.88    2.27
 -11  -2 -10    4.44    2.79
 -11  -2 -11   49.58    5.81
 -11  -2 -11   53.00    5.91
 -11  -2 -12   25.83    3.80
 -11  -3   8    7.21    1.89
 -11  -3   7   -0.82    1.60
 -11  -3   7   -1.26    1.90
 -11  -3   6   30.85    4.74
 -11  -3   6   28.37    4.89
 -11  -3   5   11.88    3.32
 -11  -3   5   18.57    4.55
 -11  -3   4   48.89    6.40
 -11  -3   4   49.54    7.20
 -11  -3   3   11.27    3.73
 -11  -3   3   22.53    5.54
 -11  -3   2   10.40    4.17
 -11  -3   1  206.01   14.86
 -11  -3   0   76.34    9.23
 -11  -3  -1   54.17    7.53
 -11  -3  -2  283.70   16.40
 -11  -3  -2  282.41   16.98
 -11  -3  -3    0.68    2.09
 -11  -3  -3   -7.19    3.30
 -11  -3  -4    2.54    3.05
 -11  -3  -4    8.56    3.81
 -11  -3  -5  117.52   11.49
 -11  -3  -5  144.06   11.62
 -11  -3  -6   58.36    8.48
 -11  -3  -6   54.37    7.24
 -11  -3  -7   -0.39    2.51
 -11  -3  -7    1.37    2.74
 -11  -3  -8    5.96    2.94
 -11  -3  -8    4.57    2.99
 -11  -3  -9   51.96    6.82
 -11  -3  -9   67.79    8.47
 -11  -3 -10    3.86    2.32
 -11  -3 -10    3.46    2.92
 -11  -3 -11   13.84    3.42
 -11  -3 -11   14.70    3.63
 -11  -3 -12    7.53    2.44
 -11  -3 -12    3.18    1.54
 -11  -3 -13   -0.62    1.02
 -11  -4   8    2.00    0.96
 -11  -4   7   63.91    5.81
 -11  -4   7   66.14    5.93
 -11  -4   6   20.94    3.99
 -11  -4   6   19.94    4.23
 -11  -4   5   27.92    4.73
 -11  -4   5   35.97    5.74
 -11  -4   4   19.95    4.27
 -11  -4   4   12.15    3.98
 -11  -4   3   -7.08    2.89
 -11  -4   3   -0.87    2.49
 -11  -4   2   -0.51    2.76
 -11  -4   1    4.10    3.36
 -11  -4   0  193.74   14.43
 -11  -4  -1    9.25    3.67
 -11  -4  -2   66.03    7.82
 -11  -4  -2   54.78    7.75
 -11  -4  -3   32.47    6.23
 -11  -4  -3   40.12    6.62
 -11  -4  -4  106.50   10.67
 -11  -4  -4   98.92    9.72
 -11  -4  -5   37.98    6.78
 -11  -4  -5   37.77    6.06
 -11  -4  -6  121.85   10.36
 -11  -4  -6  130.37   12.15
 -11  -4  -6  117.51   10.05
 -11  -4  -7    5.56    2.88
 -11  -4  -7    1.48    2.87
 -11  -4  -8   26.02    5.04
 -11  -4  -8   30.73    6.26
 -11  -4  -9    5.61    2.99
 -11  -4  -9   10.41    4.01
 -11  -4 -10    1.13    1.93
 -11  -4 -10    0.16    2.49
 -11  -4 -11   23.49    4.50
 -11  -4 -11   22.94    4.45
 -11  -4 -12    2.90    1.97
 -11  -4 -12    1.14    1.53
 -11  -4 -13   11.01    2.46
 -11  -5   7    0.59    1.18
 -11  -5   7    0.23    1.46
 -11  -5   6   11.62    2.75
 -11  -5   6   10.13    2.93
 -11  -5   5    7.33    2.78
 -11  -5   5    9.45    3.36
 -11  -5   4    0.59    1.23
 -11  -5   4    4.06    2.83
 -11  -5   3    7.83    2.93
 -11  -5   3   10.75    4.15
 -11  -5   2   86.43    9.77
 -11  -5   1    3.21    2.98
 -11  -5   0   38.81    6.67
 -11  -5  -1  325.47   18.09
 -11  -5  -2   20.23    4.58
 -11  -5  -3  156.57   12.42
 -11  -5  -3  166.62   12.42
 -11  -5  -4   35.28    6.44
 -11  -5  -4   43.25    6.35
 -11  -5  -5   15.30    4.03
 -11  -5  -5   13.41    4.42
 -11  -5  -5    9.07    3.47
 -11  -5  -6    6.26    3.01
 -11  -5  -6    7.95    4.26
 -11  -5  -7    4.30    3.22
 -11  -5  -7    3.63    3.21
 -11  -5  -8    9.64    3.69
 -11  -5  -8    7.93    3.54
 -11  -5  -9   10.74    3.89
 -11  -5  -9   11.75    4.25
 -11  -5 -10    2.14    1.85
 -11  -5 -10   -0.72    2.87
 -11  -5 -11  125.85   10.13
 -11  -5 -11  136.11   10.42
 -11  -5 -12   -0.86    1.65
 -11  -5 -12   -1.09    1.50
 -11  -5 -13    7.01    2.20
 -11  -6   7    3.93    1.28
 -11  -6   7    5.43    1.75
 -11  -6   6   11.22    2.60
 -11  -6   6   13.07    3.21
 -11  -6   5   49.54    5.67
 -11  -6   5   49.57    6.30
 -11  -6   4    3.51    1.70
 -11  -6   4    3.46    2.54
 -11  -6   3   17.18    4.80
 -11  -6   2   20.32    5.11
 -11  -6   1   15.12    4.57
 -11  -6   0    0.10    2.25
 -11  -6  -1    4.56    3.06
 -11  -6  -2  382.57   18.80
 -11  -6  -3   24.76    5.13
 -11  -6  -3   19.52    4.82
 -11  -6  -4   15.52    4.28
 -11  -6  -4   10.23    3.88
 -11  -6  -4   10.01    3.43
 -11  -6  -5  162.33   12.09
 -11  -6  -5  149.72   12.62
 -11  -6  -6   14.01    4.18
 -11  -6  -6   16.22    4.66
 -11  -6  -7   86.35    9.26
 -11  -6  -7   71.23    9.14
 -11  -6  -8    0.82    2.23
 -11  -6  -8   -0.96    2.83
 -11  -6  -9   30.45    5.72
 -11  -6  -9   38.64    6.55
 -11  -6 -10   83.51    8.86
 -11  -6 -10   96.03    9.58
 -11  -6 -11    2.27    2.22
 -11  -6 -11    2.64    2.19
 -11  -6 -12    5.90    2.48
 -11  -6 -13    1.27    1.36
 -11  -7   6    1.61    1.18
 -11  -7   6    0.01    1.29
 -11  -7   5    1.87    1.27
 -11  -7   5    6.24    2.62
 -11  -7   4   17.38    4.16
 -11  -7   3    1.24    2.46
 -11  -7   2    1.02    2.29
 -11  -7   1    0.95    2.63
 -11  -7   0    0.21    2.27
 -11  -7  -1    5.89    3.59
 -11  -7  -2   35.34    5.66
 -11  -7  -2   38.23    6.04
 -11  -7  -3  255.96   14.89
 -11  -7  -3  253.95   14.83
 -11  -7  -3  241.50   14.25
 -11  -7  -4  286.42   16.18
 -11  -7  -4  289.21   16.48
 -11  -7  -5    2.04    2.42
 -11  -7  -5    0.22    2.66
 -11  -7  -6    4.56    3.23
 -11  -7  -6    0.98    2.28
 -11  -7  -7    4.95    3.11
 -11  -7  -7    6.30    3.48
 -11  -7  -8   -1.99    2.51
 -11  -7  -8    2.45    3.41
 -11  -7  -9    4.17    3.10
 -11  -7  -9    1.19    3.14
 -11  -7 -10    8.48    3.43
 -11  -7 -10   12.38    4.06
 -11  -7 -11   16.22    3.73
 -11  -7 -11   19.70    4.35
 -11  -7 -12    1.62    1.93
 -11  -7 -13  119.66    7.69
 -11  -8   6    0.70    0.89
 -11  -8   5   -1.45    0.78
 -11  -8   5    0.07    1.42
 -11  -8   4    8.73    2.77
 -11  -8   3   48.78    6.35
 -11  -8   2   50.27    6.80
 -11  -8   1   -0.10    1.79
 -11  -8   0    3.51    2.35
 -11  -8  -1  220.26   13.25
 -11  -8  -1  201.80   13.08
 -11  -8  -2   33.23    5.50
 -11  -8  -2   40.07    5.98
 -11  -8  -3  100.98    9.61
 -11  -8  -4   79.03    8.75
 -11  -8  -4   86.16    8.80
 -11  -8  -5   12.00    3.95
 -11  -8  -5    6.95    3.19
 -11  -8  -6    2.90    2.86
 -11  -8  -6    3.35    3.20
 -11  -8  -7    0.72    2.36
 -11  -8  -7    2.05    2.98
 -11  -8  -8   16.68    4.53
 -11  -8  -8   18.98    5.26
 -11  -8  -9   17.54    4.51
 -11  -8  -9   10.99    3.92
 -11  -8 -10    5.91    3.07
 -11  -8 -10    6.07    3.09
 -11  -8 -11   53.28    6.44
 -11  -8 -12    1.46    1.42
 -11  -8 -13    0.15    1.15
 -11  -9   5   -0.59    1.20
 -11  -9   4   25.00    3.77
 -11  -9   3   10.81    2.90
 -11  -9   2    3.43    2.14
 -11  -9   1   78.41    7.80
 -11  -9   0    2.90    2.51
 -11  -9   0   -0.69    2.24
 -11  -9  -1   -0.62    1.89
 -11  -9  -1   -0.63    1.67
 -11  -9  -2   32.14    5.69
 -11  -9  -3   21.84    4.88
 -11  -9  -4   30.17    5.69
 -11  -9  -5    5.08    2.58
 -11  -9  -6  137.75   11.49
 -11  -9  -7    5.30    3.21
 -11  -9  -8    0.11    2.50
 -11  -9  -9    2.07    2.59
 -11  -9 -10   12.30    3.46
 -11  -9 -11    7.88    2.89
 -11  -9 -12    7.83    2.48
 -11  -9 -13    0.01    0.86
 -11 -10   3    1.79    1.19
 -11 -10   2   12.39    2.88
 -11 -10   1    8.52    2.65
 -11 -10   1    5.02    2.21
 -11 -10   0   60.52    6.46
 -11 -10   0   56.80    5.77
 -11 -10  -1    0.50    1.90
 -11 -10  -2   39.78    6.01
 -11 -10  -3  219.02   13.87
 -11 -10  -4   23.27    4.93
 -11 -10  -5   69.93    8.29
 -11 -10  -6    3.74    2.70
 -11 -10  -7    0.58    2.07
 -11 -10  -8   15.76    4.07
 -11 -10  -9    5.18    2.44
 -11 -10 -10    2.95    2.17
 -11 -10 -11   -1.55    1.60
 -11 -10 -12    1.12    1.32
 -11 -11   1   -0.01    1.20
 -11 -11   0    9.36    2.82
 -11 -11  -1  135.49    9.58
 -11 -11  -2    4.00    2.52
 -11 -11  -3   60.88    7.15
 -11 -11  -4   76.26    8.10
 -11 -11  -5    2.98    3.12
 -11 -11  -6   70.42    7.65
 -11 -11  -7   13.50    3.86
 -11 -11  -8   12.88    3.62
 -11 -11  -9   24.50    4.31
 -11 -11 -10    3.90    2.09
 -11 -11 -11    5.72    2.02
 -11 -12   0   11.04    2.42
 -11 -12  -1    3.22    1.82
 -11 -12  -2    0.33    1.76
 -11 -12  -3    2.06    1.76
 -11 -12  -4    3.54    2.29
 -11 -12  -5    6.43    2.84
 -11 -12  -6   12.17    3.49
 -11 -12  -7   -1.11    2.16
 -11 -12  -8    0.36    1.83
 -11 -12  -9    3.24    1.89
 -11 -12 -10   16.48    2.87
 -11 -13  -1   -0.19    0.92
 -11 -13  -2   -1.17    1.63
 -11 -13  -3  114.26    7.51
 -11 -13  -4    0.42    1.35
 -11 -13  -5  104.56    7.58
 -11 -13  -6   32.14    4.31
 -11 -13  -7    1.71    1.65
 -11 -13  -8  113.52    7.13
 -11 -13  -9    1.22    0.97
 -12   6   0   12.78    2.48
 -12   6  -1   29.95    3.80
 -12   6  -2    1.80    1.57
 -12   6  -3   15.63    2.74
 -12   6  -4    1.63    1.04
 -12   5   1    1.36    1.37
 -12   5   0    6.52    2.33
 -12   5  -1   37.90    4.87
 -12   5  -2    1.61    1.48
 -12   5  -3   79.92    7.06
 -12   5  -4   22.47    3.88
 -12   5  -5    4.61    1.96
 -12   5  -6   71.42    5.20
 -12   4   1    7.11    2.44
 -12   4   0   18.57    3.74
 -12   4  -1   38.91    5.41
 -12   4  -2    8.54    2.97
 -12   4  -3   75.02    7.58
 -12   4  -4   11.88    3.39
 -12   4  -5   -0.77    2.13
 -12   4  -6    0.23    1.47
 -12   4  -7    3.46    1.42
 -12   3   5   11.89    2.34
 -12   3   4    0.96    1.05
 -12   3   3   19.75    3.37
 -12   3   2   12.53    3.40
 -12   3   1   10.07    2.82
 -12   3   1   11.51    3.33
 -12   3   0   25.06    4.42
 -12   3   0   24.25    4.73
 -12   3  -1    8.32    3.20
 -12   3  -2   20.02    4.42
 -12   3  -3   37.47    6.01
 -12   3  -4   42.96    6.30
 -12   3  -5  250.75   14.10
 -12   3  -6    6.61    2.71
 -12   3  -7   -0.09    1.43
 -12   3  -8   37.96    4.20
 -12   2   6    0.16    1.15
 -12   2   5   -0.27    1.39
 -12   2   4   50.20    5.27
 -12   2   4   57.50    5.54
 -12   2   3    2.99    2.16
 -12   2   2    4.24    2.43
 -12   2   1    6.72    2.99
 -12   2   0   34.04    5.98
 -12   2   0   28.80    5.04
 -12   2  -1    3.79    2.72
 -12   2  -1    4.55    2.80
 -12   2  -2   32.05    5.60
 -12   2  -2   26.76    5.78
 -12   2  -3   80.62    8.81
 -12   2  -4   -0.35    2.57
 -12   2  -5   41.19    6.40
 -12   2  -6   97.69    9.23
 -12   2  -7   42.39    5.88
 -12   2  -8    9.43    2.84
 -12   2  -9   15.25    2.69
 -12   1   6  111.13    6.98
 -12   1   5    0.15    1.08
 -12   1   5    0.84    1.07
 -12   1   4    0.13    1.16
 -12   1   4    1.28    1.84
 -12   1   3   59.82    6.87
 -12   1   2   10.43    3.27
 -12   1   1   11.42    3.86
 -12   1   0    4.01    2.34
 -12   1   0    9.53    3.94
 -12   1  -1   -0.51    2.37
 -12   1  -1    0.60    3.12
 -12   1  -2   23.83    5.16
 -12   1  -2   25.75    5.52
 -12   1  -3   29.26    6.22
 -12   1  -3   27.04    5.79
 -12   1  -4    0.74    2.48
 -12   1  -5   -0.36    3.01
 -12   1  -6   12.41    4.17
 -12   1  -7  223.68   13.80
 -12   1  -8    4.50    2.73
 -12   1  -9    2.95    1.75
 -12   1 -10   23.14    2.93
 -12   0   6    4.13    1.79
 -12   0   5    7.58    2.39
 -12   0   5    4.79    1.87
 -12   0   4   22.05    3.93
 -12   0   4   27.99    4.58
 -12   0   3   29.16    5.20
 -12   0   2   49.57    6.98
 -12   0   1   12.95    4.34
 -12   0   0    1.14    2.89
 -12   0  -1   13.24    4.20
 -12   0  -1   14.00    4.86
 -12   0  -2  112.75   10.48
 -12   0  -2  107.29   10.83
 -12   0  -3   -1.11    2.94
 -12   0  -3   -1.08    2.58
 -12   0  -4   -1.19    2.98
 -12   0  -4   -0.24    3.17
 -12   0  -5  110.07   10.93
 -12   0  -6    6.01    3.73
 -12   0  -7    2.38    2.89
 -12   0  -8   26.09    4.81
 -12   0  -9   38.27    5.48
 -12   0 -10   38.36    4.52
 -12  -1   7   90.95    5.61
 -12  -1   6   -0.11    0.82
 -12  -1   6   -2.19    1.21
 -12  -1   5   59.12    5.83
 -12  -1   5   56.65    6.07
 -12  -1   4  177.34   10.62
 -12  -1   4  196.69   12.43
 -12  -1   3    1.21    2.21
 -12  -1   2   19.70    4.92
 -12  -1   1   21.87    5.32
 -12  -1   0   96.25   10.17
 -12  -1  -1    1.42    2.34
 -12  -1  -1    0.51    3.03
 -12  -1  -2    4.24    2.70
 -12  -1  -2    3.80    2.96
 -12  -1  -3    7.26    3.60
 -12  -1  -3    5.29    3.51
 -12  -1  -4   13.91    4.72
 -12  -1  -4   15.93    4.79
 -12  -1  -5   -0.60    2.72
 -12  -1  -5   -0.53    3.01
 -12  -1  -6   -0.91    2.84
 -12  -1  -7   75.49    9.02
 -12  -1  -8   -1.27    2.79
 -12  -1  -9   61.41    7.11
 -12  -1 -10   21.13    3.83
 -12  -1 -11   -0.35    1.31
 -12  -2   6   10.67    2.29
 -12  -2   6    8.42    2.35
 -12  -2   5   42.18    5.01
 -12  -2   5   48.32    5.88
 -12  -2   4    1.69    1.44
 -12  -2   4   -0.19    2.06
 -12  -2   3    7.63    3.39
 -12  -2   2   51.30    7.34
 -12  -2   1   19.20    4.97
 -12  -2   0    2.65    3.03
 -12  -2  -1    2.24    3.29
 -12  -2  -2   -0.66    1.94
 -12  -2  -2    3.46    2.72
 -12  -2  -3    4.62    3.20
 -12  -2  -3    2.62    3.24
 -12  -2  -4  165.80   13.39
 -12  -2  -4  176.50   13.36
 -12  -2  -5   -0.37    2.75
 -12  -2  -5   -0.17    2.81
 -12  -2  -6   -0.04    2.91
 -12  -2  -6    2.46    2.61
 -12  -2  -7   39.71    7.00
 -12  -2  -8   14.29    4.39
 -12  -2  -9   36.36    6.03
 -12  -2 -10   16.16    3.64
 -12  -2 -11   10.39    2.65
 -12  -3   6   50.47    4.80
 -12  -3   6   51.86    5.21
 -12  -3   5   22.86    3.71
 -12  -3   5   28.44    4.55
 -12  -3   4   13.11    3.02
 -12  -3   4    7.16    2.81
 -12  -3   3   83.32    8.80
 -12  -3   2   -1.45    2.57
 -12  -3   1    8.80    4.03
 -12  -3   0   30.60    6.25
 -12  -3  -1   12.35    4.51
 -12  -3  -2   46.70    6.87
 -12  -3  -2   41.73    6.80
 -12  -3  -3   31.24    5.77
 -12  -3  -3   25.52    5.59
 -12  -3  -4   20.71    5.30
 -12  -3  -4   23.48    4.92
 -12  -3  -5   19.07    4.98
 -12  -3  -5   15.25    4.51
 -12  -3  -6   13.31    4.48
 -12  -3  -6    8.08    3.52
 -12  -3  -7   30.80    6.21
 -12  -3  -8   -0.90    3.01
 -12  -3  -9   66.88    7.88
 -12  -3 -10    9.18    2.59
 -12  -3 -10    6.91    2.56
 -12  -3 -11    2.12    1.30
 -12  -3 -11    0.28    1.51
 -12  -4   6    1.04    0.95
 -12  -4   6   10.07    2.57
 -12  -4   5   20.98    3.27
 -12  -4   5   29.45    4.60
 -12  -4   4   41.49    5.96
 -12  -4   3    3.11    2.76
 -12  -4   2   20.44    4.85
 -12  -4   1   74.14    8.93
 -12  -4   0   18.36    4.94
 -12  -4  -1    4.11    2.90
 -12  -4  -2    7.29    2.94
 -12  -4  -2    1.15    2.37
 -12  -4  -3    4.27    2.83
 -12  -4  -3    5.26    2.87
 -12  -4  -4   45.54    7.22
 -12  -4  -4   35.41    6.13
 -12  -4  -5   19.87    4.94
 -12  -4  -5   16.28    4.33
 -12  -4  -6   20.84    5.33
 -12  -4  -6   27.23    5.09
 -12  -4  -7    2.19    3.28
 -12  -4  -8   -1.37    1.97
 -12  -4  -8   -0.98    2.95
 -12  -4  -9   81.02    7.65
 -12  -4  -9   94.68    9.52
 -12  -4 -10    0.99    1.53
 -12  -4 -10    0.34    2.07
 -12  -4 -11   37.92    4.66
 -12  -4 -11   50.54    5.62
 -12  -4 -12    7.04    1.87
 -12  -4 -12    8.23    2.07
 -12  -5   6   -1.16    1.42
 -12  -5   5   -0.10    0.65
 -12  -5   5    8.29    2.59
 -12  -5   4   57.16    6.72
 -12  -5   3   -0.78    2.67
 -12  -5   2   32.48    5.80
 -12  -5   1    3.48    2.89
 -12  -5   0   67.96    8.43
 -12  -5  -1    0.77    2.44
 -12  -5  -2   -0.32    2.54
 -12  -5  -3  106.46    9.82
 -12  -5  -3  101.69    9.85
 -12  -5  -4  175.79   13.15
 -12  -5  -4  182.12   12.72
 -12  -5  -5   71.25    8.72
 -12  -5  -5   73.50    7.88
 -12  -5  -6    4.53    3.15
 -12  -5  -7   24.38    4.71
 -12  -5  -7   37.11    6.70
 -12  -5  -8  208.82   12.79
 -12  -5  -8  214.97   14.71
 -12  -5  -9  114.52    9.31
 -12  -5  -9  125.45   10.84
 -12  -5 -10   30.82    4.79
 -12  -5 -10   39.02    5.83
 -12  -5 -11   24.88    4.04
 -12  -5 -11   24.85    4.27
 -12  -5 -12   44.98    4.65
 -12  -6   6   18.54    2.72
 -12  -6   5   88.53    7.05
 -12  -6   4    4.61    2.52
 -12  -6   3   99.53    8.98
 -12  -6   2    2.03    2.30
 -12  -6   1    3.78    2.85
 -12  -6   0   96.34    9.73
 -12  -6  -1    5.66    3.22
 -12  -6  -2   22.48    4.90
 -12  -6  -3    4.79    2.73
 -12  -6  -3    4.51    2.89
 -12  -6  -4   12.38    3.89
 -12  -6  -4   11.14    3.82
 -12  -6  -5    7.44    3.65
 -12  -6  -6    0.85    2.08
 -12  -6  -6    0.77    2.65
 -12  -6  -7   13.11    3.68
 -12  -6  -7    6.60    3.75
 -12  -6  -8    7.99    2.78
 -12  -6  -8    3.53    2.61
 -12  -6  -9   47.09    6.19
 -12  -6  -9   48.67    6.95
 -12  -6 -10    3.69    2.37
 -12  -6 -10    7.03    3.09
 -12  -6 -11    5.33    2.25
 -12  -6 -11    7.91    2.77
 -12  -6 -12    0.02    1.51
 -12  -7   5   24.93    3.46
 -12  -7   4    6.55    2.25
 -12  -7   3    3.45    2.06
 -12  -7   2   12.82    3.52
 -12  -7   1   -0.13    1.90
 -12  -7   0  118.10   10.16
 -12  -7  -1   12.19    3.83
 -12  -7  -2    2.67    2.31
 -12  -7  -3   -4.67    2.47
 -12  -7  -4    3.20    1.92
 -12  -7  -4    7.38    3.35
 -12  -7  -5    2.74    2.38
 -12  -7  -5   10.38    3.82
 -12  -7  -6  106.61    9.36
 -12  -7  -6  121.94   10.85
 -12  -7  -7   36.10    5.81
 -12  -7  -7   47.43    7.10
 -12  -7  -8   52.24    6.69
 -12  -7  -8   48.41    6.90
 -12  -7  -9   51.85    6.43
 -12  -7  -9   53.60    7.20
 -12  -7 -10   88.17    7.86
 -12  -7 -10   93.54    8.49
 -12  -7 -11  200.89   10.98
 -12  -7 -12   43.25    4.57
 -12  -8   4   38.11    4.36
 -12  -8   3   27.35    4.18
 -12  -8   2    2.07    1.98
 -12  -8   1  137.40   10.06
 -12  -8   0    1.34    1.82
 -12  -8  -1   -2.27    1.90
 -12  -8  -2   83.67    7.89
 -12  -8  -3   -0.58    2.06
 -12  -8  -4   52.88    6.67
 -12  -8  -4   46.47    6.00
 -12  -8  -5   13.94    3.79
 -12  -8  -5   13.46    3.68
 -12  -8  -6   71.22    7.78
 -12  -8  -6   60.81    7.31
 -12  -8  -7    1.71    2.25
 -12  -8  -7    1.58    2.12
 -12  -8  -8   83.38    8.32
 -12  -8  -8   83.15    8.56
 -12  -8  -9   26.11    4.75
 -12  -8  -9   23.49    4.83
 -12  -8 -10   29.31    4.56
 -12  -8 -11   30.21    4.29
 -12  -8 -12   14.56    2.69
 -12  -9   3   98.35    6.60
 -12  -9   2    2.23    1.54
 -12  -9   1    2.98    1.52
 -12  -9   0    1.81    0.99
 -12  -9  -1    1.74    1.63
 -12  -9  -2   45.65    5.70
 -12  -9  -3   37.27    5.31
 -12  -9  -4   -1.73    2.44
 -12  -9  -5   -2.68    2.23
 -12  -9  -6    8.36    3.33
 -12  -9  -7   23.60    4.44
 -12  -9  -8    4.14    2.33
 -12  -9  -9    1.42    1.59
 -12  -9 -10   66.92    6.54
 -12  -9 -11    2.71    1.51
 -12  -9 -12    1.86    0.86
 -12 -10   2   37.76    3.62
 -12 -10   1   -1.26    0.83
 -12 -10  -1    8.75    2.28
 -12 -10  -2   10.25    2.91
 -12 -10  -3    9.10    3.01
 -12 -10  -4   22.05    4.31
 -12 -10  -5   -0.62    1.78
 -12 -10  -6   -1.49    2.62
 -12 -10  -7   16.31    3.81
 -12 -10  -8    9.38    3.00
 -12 -10  -9    5.92    2.07
 -12 -10 -10   67.13    6.11
 -12 -10 -11   86.63    6.14
 -12 -11  -1   -3.09    1.43
 -12 -11  -2   54.21    5.38
 -12 -11  -3    1.92    1.89
 -12 -11  -4    4.47    2.40
 -12 -11  -5   -0.28    1.89
 -12 -11  -6   33.98    4.94
 -12 -11  -7    3.09    2.20
 -12 -11  -8    2.15    1.88
 -12 -11  -9    5.20    2.09
 -12 -11 -10    6.54    1.94
 -12 -12  -2   -0.23    0.98
 -12 -12  -3    1.27    1.64
 -12 -12  -4    1.02    1.58
 -12 -12  -5    4.24    2.13
 -12 -12  -6   13.60    2.96
 -12 -12  -7   10.30    2.48
 -12 -12  -8    0.45    1.25
 -12 -12  -9    1.73    1.31
 -12 -13  -5    5.32    1.61
 -12 -13  -6   13.68    2.41
 -13   4   0    1.23    0.91
 -13   4  -1   43.20    4.48
 -13   4  -2    2.26    1.27
 -13   4  -3    4.48    1.61
 -13   4  -4   11.83    2.66
 -13   4  -5    2.28    1.27
 -13   3   0    3.62    1.77
 -13   3  -1   13.88    2.89
 -13   3  -2    0.13    1.26
 -13   3  -3   84.20    7.31
 -13   3  -4    3.42    2.01
 -13   3  -5   13.70    3.26
 -13   3  -6    0.37    1.22
 -13   3  -7    9.42    2.03
 -13   2   2   10.02    2.60
 -13   2   1   23.73    4.01
 -13   2   0   67.08    6.96
 -13   2  -1    7.44    2.55
 -13   2  -2   21.93    4.07
 -13   2  -3   30.83    4.90
 -13   2  -4  100.38    8.56
 -13   2  -5   59.95    6.59
 -13   2  -6    2.41    1.78
 -13   2  -7    2.74    1.84
 -13   2  -8    1.72    1.15
 -13   1   4    3.20    1.50
 -13   1   3   22.23    3.71
 -13   1   2    0.84    1.73
 -13   1   1    9.84    3.37
 -13   1   0   35.66    5.69
 -13   1  -1    0.94    1.45
 -13   1  -1    1.90    2.47
 -13   1  -2   52.84    6.97
 -13   1  -2   51.34    6.39
 -13   1  -3    7.11    3.32
 -13   1  -4    5.78    3.12
 -13   1  -5   48.88    6.49
 -13   1  -6    3.22    2.36
 -13   1  -7   32.54    4.72
 -13   1  -8    1.23    1.54
 -13   0   4    3.04    1.70
 -13   0   3   19.80    3.67
 -13   0   2  121.67    9.48
 -13   0   1   -0.33    2.33
 -13   0   0  161.73   11.85
 -13   0  -1   68.60    7.00
 -13   0  -1   61.29    7.67
 -13   0  -2    6.19    2.50
 -13   0  -2    8.63    3.84
 -13   0  -3  220.14   13.66
 -13   0  -3  208.80   13.80
 -13   0  -4   -0.57    2.44
 -13   0  -5   -0.43    2.07
 -13   0  -6   69.56    7.73
 -13   0  -7   74.53    7.57
 -13   0  -8   -0.16    1.71
 -13   0  -9   -0.08    1.55
 -13  -1   5    4.82    1.43
 -13  -1   4    1.09    1.09
 -13  -1   3    4.34    2.21
 -13  -1   2   10.87    3.22
 -13  -1   1    2.10    2.04
 -13  -1   0    7.22    3.46
 -13  -1  -1    2.81    3.05
 -13  -1  -2   46.47    6.36
 -13  -1  -2   49.78    7.15
 -13  -1  -3   19.52    4.55
 -13  -1  -3   19.72    4.83
 -13  -1  -4    3.29    2.62
 -13  -1  -4    2.87    2.53
 -13  -1  -5   19.53    4.53
 -13  -1  -6   53.89    7.24
 -13  -1  -7   38.59    5.90
 -13  -1  -8   -0.34    1.98
 -13  -1  -9   20.52    3.79
 -13  -1 -10    6.59    1.79
 -13  -2   5    0.79    1.10
 -13  -2   4    7.81    2.28
 -13  -2   3   30.16    4.92
 -13  -2   2    2.39    2.35
 -13  -2   1   39.79    6.16
 -13  -2   0   13.53    4.15
 -13  -2  -1    1.54    3.01
 -13  -2  -2  272.90   14.62
 -13  -2  -2  273.94   16.07
 -13  -2  -3    0.70    1.97
 -13  -2  -3    0.60    2.50
 -13  -2  -4   -1.23    2.41
 -13  -2  -4    0.76    2.21
 -13  -2  -5  108.63   10.12
 -13  -2  -5   91.00    9.03
 -13  -2  -6    4.74    2.90
 -13  -2  -7    3.90    2.79
 -13  -2  -8   17.78    4.26
 -13  -2  -9   30.53    4.82
 -13  -2 -10   -2.07    1.59
 -13  -3   5    5.72    1.73
 -13  -3   4    2.95    1.70
 -13  -3   3   14.51    3.67
 -13  -3   2   -2.18    2.53
 -13  -3   1   10.62    3.75
 -13  -3   0   66.77    8.19
 -13  -3  -1   92.23    9.36
 -13  -3  -2   -0.07    2.23
 -13  -3  -3   38.55    5.86
 -13  -3  -3   36.25    5.99
 -13  -3  -4   60.14    7.37
 -13  -3  -4   64.64    7.78
 -13  -3  -5   51.24    7.17
 -13  -3  -5   49.08    6.63
 -13  -3  -6   16.83    4.47
 -13  -3  -7   11.29    3.60
 -13  -3  -8   30.32    5.41
 -13  -3  -9   12.50    3.45
 -13  -3 -10    5.65    2.31
 -13  -3 -11   12.61    2.30
 -13  -4   5    7.81    2.08
 -13  -4   4   38.12    4.81
 -13  -4   3    0.50    1.61
 -13  -4   2    0.17    1.94
 -13  -4   1   42.38    6.20
 -13  -4   0    1.96    2.31
 -13  -4  -1   77.30    8.58
 -13  -4  -2   42.42    6.54
 -13  -4  -3    0.70    2.04
 -13  -4  -3    4.01    2.84
 -13  -4  -4   67.74    7.80
 -13  -4  -4   59.86    7.38
 -13  -4  -5    2.62    2.27
 -13  -4  -5   -0.53    2.51
 -13  -4  -6   17.37    4.53
 -13  -4  -6   11.75    3.24
 -13  -4  -7    9.80    3.58
 -13  -4  -8   17.70    4.38
 -13  -4  -9    1.01    1.93
 -13  -4 -10    1.96    1.62
 -13  -4 -11   47.69    4.61
 -13  -5   5   -1.22    0.94
 -13  -5   4    5.22    2.11
 -13  -5   3    0.80    1.70
 -13  -5   2   43.06    5.89
 -13  -5   1    9.24    3.21
 -13  -5   0    1.55    2.04
 -13  -5  -1   36.48    5.98
 -13  -5  -2  168.89   12.15
 -13  -5  -3  140.33   10.26
 -13  -5  -3  145.35   11.22
 -13  -5  -4    2.09    1.73
 -13  -5  -4    2.72    1.76
 -13  -5  -5   44.86    6.51
 -13  -5  -5   49.77    6.25
 -13  -5  -6   71.40    8.15
 -13  -5  -7    1.89    2.43
 -13  -5  -8   28.34    5.09
 -13  -5  -9   52.60    6.30
 -13  -5 -10   -1.23    1.17
 -13  -5 -10   25.11    4.20
 -13  -5 -11    2.43    1.59
 -13  -6   4    0.38    1.22
 -13  -6   3    3.01    1.84
 -13  -6   2    2.34    2.12
 -13  -6   1   21.14    4.39
 -13  -6   0    4.65    2.78
 -13  -6  -1    1.58    1.58
 -13  -6  -2   31.53    5.24
 -13  -6  -3   16.02    3.68
 -13  -6  -4   82.58    7.92
 -13  -6  -4   76.04    7.46
 -13  -6  -5    6.04    2.61
 -13  -6  -6   14.24    3.70
 -13  -6  -7   19.36    4.51
 -13  -6  -8    2.94    1.85
 -13  -6  -8   -0.41    1.96
 -13  -6  -9    0.22    1.04
 -13  -6  -9    0.58    1.87
 -13  -6 -10   14.84    2.76
 -13  -6 -10   19.71    3.69
 -13  -6 -11    1.66    0.90
 -13  -6 -11    1.71    1.63
 -13  -7   4   12.95    2.30
 -13  -7   3   -0.40    1.10
 -13  -7   2   22.59    3.89
 -13  -7   1    6.47    2.60
 -13  -7   0    9.52    2.88
 -13  -7  -1   74.71    7.45
 -13  -7  -2   51.34    6.16
 -13  -7  -3    0.19    1.56
 -13  -7  -4  129.50    9.33
 -13  -7  -5   83.86    8.04
 -13  -7  -6    4.18    2.29
 -13  -7  -7    4.58    1.90
 -13  -7  -7    3.23    1.99
 -13  -7  -8   75.05    6.68
 -13  -7  -8   74.73    7.55
 -13  -7  -9   15.24    3.01
 -13  -7  -9   20.63    3.98
 -13  -7 -10    5.85    1.82
 -13  -7 -10    4.44    2.06
 -13  -7 -11   24.82    3.06
 -13  -8   3    4.86    1.50
 -13  -8   2    3.23    1.64
 -13  -8   1   55.45    5.54
 -13  -8   0   29.61    4.18
 -13  -8  -1   17.49    3.43
 -13  -8  -2   59.42    6.02
 -13  -8  -5   13.74    3.44
 -13  -8  -6   73.83    6.76
 -13  -8  -6   69.20    6.96
 -13  -8  -7   -4.67    2.07
 -13  -8  -7   -0.51    1.89
 -13  -8  -8   11.44    2.72
 -13  -8  -8   13.47    3.35
 -13  -8  -9   16.64    3.12
 -13  -8 -10    2.76    1.44
 -13  -8 -11    7.49    1.67
 -13  -9   1    2.71    1.23
 -13  -9   0   31.38    3.73
 -13  -9  -5   -3.12    1.88
 -13  -9  -6   21.34    3.64
 -13  -9  -7   12.25    2.85
 -13  -9  -8   28.47    4.17
 -13  -9  -9    3.72    1.72
 -13  -9 -10    7.36    1.90
 -13 -10  -4   10.89    2.42
 -13 -10  -5   79.33    6.43
 -13 -10  -6   24.24    3.84
 -13 -10  -7   16.56    3.24
 -13 -10  -8   53.45    5.15
 -13 -10  -9    2.25    1.35
 -13 -11  -4    1.37    1.23
 -13 -11  -5    8.20    2.04
 -13 -11  -6    0.78    1.40
 -13 -11  -7    0.95    1.22
 -13 -11  -8   -0.16    1.04
 -14   2  -2   13.69    2.35
 -14   2  -3   -0.36    1.18
 -14   2  -4   31.36    3.85
 -14   2  -5    5.07    1.69
 -14   1  -2   24.91    3.38
 -14   1  -3    1.75    1.17
 -14   1  -4   14.14    2.97
 -14   1  -5  110.64    7.62
 -14   1  -6    3.90    1.72
 -14   1  -7   15.31    2.64
 -14   0   2   17.10    3.04
 -14   0   1   -0.64    1.81
 -14   0   0   64.98    6.46
 -14   0  -1    0.27    1.99
 -14   0  -2    4.25    1.88
 -14   0  -2    0.52    1.92
 -14   0  -3    3.54    1.67
 -14   0  -4    0.59    1.38
 -14   0  -5    1.42    1.53
 -14   0  -6    0.66    1.48
 -14   0  -7   32.55    4.16
 -14   0  -8   19.94    2.95
 -14  -1   3   -0.60    1.08
 -14  -1   2    8.21    2.54
 -14  -1   1    2.98    2.07
 -14  -1   0   17.12    3.78
 -14  -1  -1    3.25    2.32
 -14  -1  -2    4.30    1.54
 -14  -1  -2    5.76    2.65
 -14  -1  -3    8.18    2.66
 -14  -1  -3    7.93    3.17
 -14  -1  -4  154.04   10.03
 -14  -1  -5    1.50    1.75
 -14  -1  -6    1.53    1.87
 -14  -1  -7   55.07    5.77
 -14  -1  -8   10.52    2.64
 -14  -2   3   29.73    3.71
 -14  -2   2   31.39    4.29
 -14  -2   1   50.21    5.83
 -14  -2   0   36.70    5.29
 -14  -2  -1   -1.10    2.16
 -14  -2  -2   49.65    6.27
 -14  -2  -3    5.57    2.13
 -14  -2  -3    8.08    3.11
 -14  -2  -4   -1.01    1.71
 -14  -2  -4   -5.73    2.60
 -14  -2  -5   67.17    6.92
 -14  -2  -6   10.24    2.97
 -14  -2  -7   11.63    3.00
 -14  -2  -8    5.32    2.17
 -14  -2  -9   46.52    4.58
 -14  -3   3   19.79    3.14
 -14  -3   2   15.95    3.29
 -14  -3   1   21.60    4.05
 -14  -3   0    9.47    3.19
 -14  -3  -1    2.20    1.79
 -14  -3  -2   45.92    6.05
 -14  -3  -3   28.56    4.34
 -14  -3  -3   23.03    4.53
 -14  -3  -4    0.95    2.02
 -14  -3  -4    2.20    2.37
 -14  -3  -5    7.57    2.66
 -14  -3  -6   52.70    6.23
 -14  -3  -7   -2.07    1.85
 -14  -3  -8    0.48    1.39
 -14  -3  -9    5.38    1.96
 -14  -4   3   25.90    3.48
 -14  -4   2   -0.68    1.44
 -14  -4   1   53.65    5.96
 -14  -4   0    2.27    2.11
 -14  -4  -1   -0.71    1.72
 -14  -4  -2   17.04    3.78
 -14  -4  -3   12.89    3.41
 -14  -4  -4   67.30    6.70
 -14  -4  -4   62.23    6.73
 -14  -4  -5   20.70    4.18
 -14  -4  -5   13.39    3.15
 -14  -4  -6    2.18    1.98
 -14  -4  -7   46.35    5.71
 -14  -4  -8   42.38    5.24
 -14  -4  -9   22.34    3.54
 -14  -4 -10   40.13    4.04
 -14  -5   3   26.16    3.34
 -14  -5   2   39.33    4.59
 -14  -5   1   67.15    6.44
 -14  -5   0   31.79    4.86
 -14  -5  -1   74.78    7.27
 -14  -5  -2    0.81    1.34
 -14  -5  -3   -3.83    2.08
 -14  -5  -4   17.78    3.44
 -14  -5  -4   17.13    3.58
 -14  -5  -5    1.59    1.85
 -14  -5  -5   -0.41    1.27
 -14  -5  -6    1.58    1.90
 -14  -5  -7   20.53    3.87
 -14  -5  -8    3.71    1.91
 -14  -5  -9    7.34    2.33
 -14  -5 -10    5.56    1.72
 -14  -6   2    1.08    0.95
 -14  -6   1    0.69    1.37
 -14  -6   0   -0.13    1.76
 -14  -6  -1    1.07    1.64
 -14  -6  -2   35.71    4.83
 -14  -6  -3   11.52    2.73
 -14  -6  -4   13.92    3.01
 -14  -6  -5    8.79    2.53
 -14  -6  -6   28.01    4.33
 -14  -6  -7   22.53    3.96
 -14  -6  -8    0.11    1.60
 -14  -6  -9    6.91    2.24
 -14  -6 -10   44.16    4.29
 -14  -7   2   10.48    2.00
 -14  -7   1   56.91    5.02
 -14  -7   0   18.17    3.10
 -14  -7  -1    1.41    1.22
 -14  -7  -2   21.83    3.57
 -14  -7  -3    6.33    1.76
 -14  -7  -5   -0.47    1.55
 -14  -7  -6    9.67    2.67
 -14  -7  -7    3.35    1.92
 -14  -7  -8    9.37    2.56
 -14  -8   0    9.52    1.96
 -14  -8  -1   31.25    3.52
 -15  -1   0    4.95    1.71
 -15  -1  -5   22.93    2.96
 -15  -2   1   70.91    5.10
 -15  -2   0   10.07    2.30
 -15  -2  -1   40.79    4.53
 -15  -2  -2   21.97    3.53
 -15  -2  -4   53.53    4.45
 -15  -2  -5    6.80    1.86
 -15  -2  -6    0.46    0.71
 -15  -3   1    3.04    1.31
 -15  -3   0   12.47    2.48
 -15  -3  -1   24.98    3.64
 -15  -3  -2   23.45    3.69
 -15  -3  -3    0.02    1.33
 -15  -3  -5   -1.50    0.96
 -15  -3  -6    0.49    0.76
 -15  -3  -7    1.46    0.88
 -15  -4   1   26.93    3.24
 -15  -4   0    0.08    1.08
 -15  -4  -1   29.79    3.92
 -15  -4  -2   15.52    2.98
 -15  -4  -3   55.06    5.26
 -15  -4  -5   12.33    2.32
 -15  -4  -6   56.61    4.90
 -15  -4  -7    2.70    1.28
 -15  -5   0    1.17    1.08
 -15  -5  -1   -0.40    1.27
 -15  -5  -2    5.04    1.57
 -15  -5  -3   15.90    2.80
 -15  -5  -6    3.53    1.22
 -15  -5  -7    7.50    1.85
 -15  -6  -1   15.90    2.51
 -15  -6  -2   11.65    2.17
 -15  -6  -3    1.19    0.57
 -15  -6  -7    3.13    1.20
   0   0   0    0.00    0.00


TITL MRC2378 in P-1
REM P-1 (#2 in standard setting)
CELL 1.54184  12.622307  12.805346  13.073698  74.6204  77.0886  74.5395
ZERR    2.00   0.000583   0.000750   0.000802   0.0052   0.0048   0.0049
LATT  1
SFAC C H Li Si
UNIT 72.00 104.00 8.00 4.00
TREF
HKLF 4
END
_computing_structure_solution     'SHELXT 2018/2 (Sheldrick, 2018)'
;
_shelx_hkl_checksum                72398
_olex2_submission_special_instructions  'No special instructions were received'
_oxdiff_exptl_absorpt_empirical_details
;
Empirical correction (ABSPACK) includes:
- Absorption correction using spherical harmonics
- Frame scaling
;
_oxdiff_exptl_absorpt_empirical_full_max  1.109
_oxdiff_exptl_absorpt_empirical_full_min  0.942


#===END

data_3-THF1_5
_audit_creation_date               2025-07-28
_audit_creation_method
;
Olex2 1.5
(compiled 2025.07.13 svn.rb7424aed for OlexSys, GUI svn.r7308)
;
_shelx_SHELXL_version_number       2018/3
_audit_contact_author_address      ?
_audit_contact_author_email        ?
#===END
_audit_contact_author_name         ''
_audit_contact_author_phone        ?
_publ_contact_author_id_orcid      ?
_publ_section_references
;
D. Kratzert, I. Krossing, (2018), J. Appl. Cryst. 51, 928-934.

Dolomanov, O.V., Bourhis, L.J., Gildea, R.J, Howard, J.A.K. & Puschmann, H.
 (2009), J. Appl. Cryst. 42, 339-341.

Kratzert, D., Holstein, J.J. & Krossing, I. (2015). J. Appl. Cryst. 48, 933-938.

Sheldrick, G.M. (2015). Acta Cryst. A71, 3-8.

Sheldrick, G.M. (2015). Acta Cryst. C71, 3-8.
;
_chemical_name_common              ?
_chemical_name_systematic          ?
_chemical_formula_moiety           'C32 H54 Li2 O3 Si2'
_chemical_formula_sum              'C32 H54 Li2 O3 Si2'
_chemical_formula_weight           556.81
_chemical_melting_point            ?
_chemical_oxdiff_formula           'C32 H54 Li2 O3 Si2'
_chemical_oxdiff_usercomment       HRW075
_chemical_properties_physical      Air-sensitive,Moisture-sensitive
loop_
  _atom_type_symbol
  _atom_type_description
  _atom_type_scat_dispersion_real
  _atom_type_scat_dispersion_imag
  _atom_type_scat_source
 C C 0.0181 0.0091 'International Tables Vol C Tables 4.2.6.8 and 6.1.1.4'
 H H 0.0000 0.0000 'International Tables Vol C Tables 4.2.6.8 and 6.1.1.4'
 Li Li 0.0008 0.0003 'International Tables Vol C Tables 4.2.6.8 and 6.1.1.4'
 O O 0.0492 0.0322 'International Tables Vol C Tables 4.2.6.8 and 6.1.1.4'
 Si Si 0.2541 0.3302 'International Tables Vol C Tables 4.2.6.8 and 6.1.1.4'

_shelx_space_group_comment
;
The symmetry employed for this shelxl refinement is uniquely defined
by the following loop, which should always be used as a source of
symmetry information in preference to the above space-group names.
They are only intended as comments.
;
_space_group_crystal_system        'monoclinic'
_space_group_IT_number             15
_space_group_name_H-M_alt          'C 1 2/c 1'
_space_group_name_Hall             '-C 2yc'
loop_
  _space_group_symop_operation_xyz
 'x, y, z'
 '-x, y, -z+1/2'
 'x+1/2, y+1/2, z'
 '-x+1/2, y+1/2, -z+1/2'
 '-x, -y, -z'
 'x, -y, z-1/2'
 '-x+1/2, -y+1/2, -z'
 'x+1/2, -y+1/2, z-1/2'

_cell_length_a                     17.3585(5)
_cell_length_b                     10.7408(3)
_cell_length_c                     19.1760(8)
_cell_angle_alpha                  90
_cell_angle_beta                   99.760(3)
_cell_angle_gamma                  90
_cell_volume                       3523.5(2)
_cell_formula_units_Z              4
_cell_measurement_reflns_used      3404
_cell_measurement_temperature      173.00(14)
_cell_measurement_theta_max        73.5160
_cell_measurement_theta_min        4.8470
_shelx_estimated_absorpt_T_max     ?
_shelx_estimated_absorpt_T_min     ?
_exptl_absorpt_coefficient_mu      1.110
_exptl_absorpt_correction_T_max    0.883
_exptl_absorpt_correction_T_min    0.809
_exptl_absorpt_correction_type     analytical
_exptl_absorpt_process_details
;
CrysAlisPro 1.171.39.46 (Rigaku Oxford Diffraction, 2018)
Analytical numeric absorption correction using a multifaceted crystal
			model based on expressions derived by R.C. Clark & J.S. Reid.
(Clark, R. C. & Reid, J. S. (1995). Acta Cryst. A51, 887-897)
Empirical absorption correction using spherical harmonics,
 implemented in SCALE3 ABSPACK scaling algorithm.
;
_exptl_absorpt_special_details     ?
_exptl_crystal_colour              yellow
_exptl_crystal_colour_primary      yellow
_exptl_crystal_density_diffrn      1.050
_exptl_crystal_density_meas        ?
_exptl_crystal_density_method      ?
_exptl_crystal_description         block
_exptl_crystal_F_000               1216
loop_
  _exptl_crystal_face_index_h
  _exptl_crystal_face_index_k
  _exptl_crystal_face_index_l
  _exptl_crystal_face_perp_dist
 -5 5 -6 0.1254
 0 0 -1 0.0659
 -4 2 -4 0.1173
 -8 3 -5 0.1172
 -1 -2 -1 0.0962
 0 -2 2 0.1096
 1 -2 2 0.1039
 1 -2 -1 0.1040
 5 -1 -3 0.1338
 -5 0 0 0.1154
 0 0 0 0.1012
 -5 1 4 0.1049
 1 1 12 0.0724
 2 2 -5 0.0646
 0 -1 -5 0.0639
 5 0 0 0.1288
 -4 2 -1 0.1256
 2 2 -3 0.0628
 -4 2 5 0.1033
 -2 -2 4 0.0898
 1 2 1 0.0794
 3 2 4 0.0656
 5 3 -10 0.0643

_exptl_crystal_size_max            0.277
_exptl_crystal_size_mid            0.187
_exptl_crystal_size_min            0.14
loop_
  _exptl_oxdiff_crystal_face_indexfrac_h
  _exptl_oxdiff_crystal_face_indexfrac_k
  _exptl_oxdiff_crystal_face_indexfrac_l
  _exptl_oxdiff_crystal_face_x
  _exptl_oxdiff_crystal_face_y
  _exptl_oxdiff_crystal_face_z
 -4.6626 5.3720 -6.1887 0.0396 -0.2691 1.0104
 0.0024 0.0014 -1.0006 -0.0631 0.0078 0.0511
 -4.0002 1.6677 -3.5108 -0.1188 -0.2921 0.4518
 -8.4306 2.8055 -4.9021 -0.1569 -0.6460 0.7471
 -0.9879 -1.6665 -0.6375 -0.2032 -0.1075 -0.1286
 0.0054 -1.6692 1.9933 -0.0252 -0.0416 -0.2852
 1.0059 -1.6678 1.6222 -0.0365 0.0477 -0.2886
 1.0132 -1.6637 -1.3797 -0.2258 0.0711 -0.1354
 5.0132 -1.3249 -2.8623 -0.2407 0.4334 -0.1122
 -4.9957 -0.3375 -0.1475 -0.0999 -0.4360 0.0823
 -0.3002 -0.0004 0.1113 0.0034 -0.0268 0.0010
 -5.0115 0.6569 3.8598 0.2432 -0.4516 -0.0121
 0.5213 1.4536 11.8851 0.8891 -0.0214 -0.4573
 2.0005 1.6747 -4.7366 -0.1236 0.2358 0.3806
 0.0162 -0.6598 -5.0063 -0.3760 0.0286 0.1821
 4.9957 0.3375 0.1475 0.0999 0.4360 -0.0823
 -4.0075 1.6636 -0.5090 0.0704 -0.3155 0.2986
 1.9956 1.6720 -2.7354 0.0026 0.2202 0.2785
 -4.0220 1.6554 5.4947 0.4489 -0.3624 -0.0078
 -1.9981 -1.6734 3.7360 0.0605 -0.2280 -0.3295
 0.9879 1.6665 0.6375 0.2032 0.1075 0.1286
 2.9792 1.6638 3.8979 0.4329 0.2548 -0.0824
 4.6213 3.4029 -10.3135 -0.2879 0.5325 0.7960

_exptl_transmission_factor_max     ?
_exptl_transmission_factor_min     ?
_diffrn_reflns_av_R_equivalents    0.0300
_diffrn_reflns_av_unetI/netI       0.0302
_diffrn_reflns_Laue_measured_fraction_full  0.996
_diffrn_reflns_Laue_measured_fraction_max  0.976
_diffrn_reflns_limit_h_max         21
_diffrn_reflns_limit_h_min         -21
_diffrn_reflns_limit_k_max         13
_diffrn_reflns_limit_k_min         -13
_diffrn_reflns_limit_l_max         23
_diffrn_reflns_limit_l_min         -23
_diffrn_reflns_number              8115
_diffrn_reflns_point_group_measured_fraction_full  0.996
_diffrn_reflns_point_group_measured_fraction_max  0.976
_diffrn_reflns_theta_full          67.684
_diffrn_reflns_theta_max           73.666
_diffrn_reflns_theta_min           4.862
_diffrn_ambient_environment        N~2~
_diffrn_ambient_temperature        173.00(14)
_diffrn_detector                   'CCD plate'
_diffrn_detector_area_resol_mean   10.4115
_diffrn_detector_type              Atlas
_diffrn_measured_fraction_theta_full  0.996
_diffrn_measured_fraction_theta_max  0.976
_diffrn_measurement_details
;
List of Runs (angles in degrees, time in seconds):

  # Type    Start    End  Width  t~exp~   \w     \q     \k     \f   Frames
#--------------------------------------------------------------------------
  1  \w      5.00  98.00   1.00    9.67    --   42.36-125.00-150.00   93
  2  \w    -30.00  70.00   1.00    9.67    --   42.36 -57.00 -90.00  100
  3  \w     40.00 130.00   1.00   35.92    --  105.75 -30.00 120.00   90
  4  \w     86.00 171.00   1.00   35.92    --  105.75  45.00 -60.00   85
  5  \w     42.00 119.00   1.00   35.92    --  105.75-125.00  60.00   77
  6  \w     80.00 107.00   1.00   35.92    --  105.75  45.00-180.00   27
  7  \w    120.00 178.00   1.00   35.92    --  105.75  45.00-180.00   58
  8  \w     55.00 123.00   1.00   35.92    --  105.75 -45.00-120.00   68
  9  \w     32.00  58.00   1.00    9.67    --   42.36  57.00  60.00   26
 10  \w     72.00 112.00   1.00    9.67    --   42.36  57.00  60.00   40
 11  \w     46.00 132.00   1.00   35.92    --  105.75 -45.00   0.00   86
 12  \w     40.00 126.00   1.00   35.92    --  105.75 -77.00-180.00   86
;
_diffrn_measurement_device         'four-circle diffractometer'
_diffrn_measurement_device_type    'Xcalibur, Atlas, Ultra'
_diffrn_measurement_method         '\w scans'
_diffrn_orient_matrix_type        
 'CrysAlisPro convention (1999,Acta A55,543-557)'
_diffrn_orient_matrix_UB_11        0.0120116000
_diffrn_orient_matrix_UB_12        0.0906085000
_diffrn_orient_matrix_UB_13        0.0631970000
_diffrn_orient_matrix_UB_21        0.0864073000
_diffrn_orient_matrix_UB_22        0.0161760000
_diffrn_orient_matrix_UB_23        -0.0075715000
_diffrn_orient_matrix_UB_31        -0.0224049000
_diffrn_orient_matrix_UB_32        0.1099519000
_diffrn_orient_matrix_UB_33        -0.0509395000
_diffrn_radiation_monochromator    mirror
_diffrn_radiation_probe            x-ray
_diffrn_radiation_type             'Cu K\a'
_diffrn_radiation_wavelength       1.54184
_diffrn_source                     'fine-focus sealed X-ray tube'
_diffrn_source_type                'Enhance Ultra (Cu) X-ray Source'
_reflns_Friedel_coverage           0.000
_reflns_Friedel_fraction_full      .
_reflns_Friedel_fraction_max       .
_reflns_number_gt                  5668
_reflns_number_total               8115
_reflns_special_details
;
 _reflns_Friedel_fraction is defined as the number of unique
 Friedel pairs measured divided by the number that would be
 possible theoretically, ignoring centric projections and
 systematic absences. Completness statistics refer to single and
 composite reflections containing twin component 1 only.
;
_reflns_threshold_expression       'I > 2\s(I)'
_computing_cell_refinement         'CrysAlisPro 1.171.39.46 (Rigaku OD, 2018)'
_computing_data_collection         'CrysAlisPro 1.171.39.46 (Rigaku OD, 2018)'
_computing_data_reduction          'CrysAlisPro 1.171.39.46 (Rigaku OD, 2018)'
_computing_molecular_graphics      'Olex2 1.5 (Dolomanov et al., 2009)'
_computing_publication_material    'Olex2 1.5 (Dolomanov et al., 2009)'
_computing_structure_refinement    'SHELXL 2018/3 (Sheldrick, 2015)'
_computing_structure_solution      'SHELXT  (Sheldrick, 2015)'
_refine_diff_density_max           0.306
_refine_diff_density_min           -0.334
_refine_diff_density_rms           0.040
_refine_ls_extinction_coef         .
_refine_ls_extinction_method       none
_refine_ls_goodness_of_fit_ref     1.060
_refine_ls_hydrogen_treatment      mixed
_refine_ls_matrix_type             full
_refine_ls_number_parameters       277
_refine_ls_number_reflns           8115
_refine_ls_number_restraints       184
_refine_ls_R_factor_all            0.0768
_refine_ls_R_factor_gt             0.0547
_refine_ls_restrained_S_all        1.097
_refine_ls_shift/su_max            0.000
_refine_ls_shift/su_mean           0.000
_refine_ls_structure_factor_coef   Fsqd
_refine_ls_weighting_details      
 'w=1/[\s^2^(Fo^2^)+(0.0962P)^2^+0.3666P] where P=(Fo^2^+2Fc^2^)/3'
_refine_ls_weighting_scheme        calc
_refine_ls_wR_factor_gt            0.1525
_refine_ls_wR_factor_ref           0.1717
_refine_special_details            'Refined as a 2-component twin.,Twin'
_olex2_refinement_description
;
1. Twinned data refinement
 Scales: 0.68552
 0.31448
2. Restrained distances
 C13A-C14A \\sim C14A-C15A \\sim C15A-C16A
 with sigma of 0.02
 Li2-O2A \\sim Li2-O2
 with sigma of 0.001
 Li2-O3 \\sim Li2-O3A
 with sigma of 0.001
 C17-C18 \\sim C18-C19 \\sim C19-C20
 with sigma of 0.02
 C14A-C16A \\sim C13A-C15A
 with sigma of 0.04
 C18-C20 \\sim C17-C19
 with sigma of 0.04
 O2A-C13A \\sim O2-C13
 with sigma of 0.02
 O2A-C16A \\sim O2-C16A
 with sigma of 0.02
 C13A-C14A \\sim C13-C14
 with sigma of 0.02
 C14A-C15A \\sim C14-C15
 with sigma of 0.02
 C15A-C16A \\sim C15-C16A
 with sigma of 0.02
 O2A-C14A \\sim O2-C14
 with sigma of 0.04
 C13A-C15A \\sim C13-C15
 with sigma of 0.04
 C13A-C16A \\sim C13-C16A
 with sigma of 0.04
 C14A-C16A \\sim C14-C16A
 with sigma of 0.04
 O2A-C16A \\sim O2A-C16
 with sigma of 0.02
 C15A-C16A \\sim C15A-C16
 with sigma of 0.02
 O3-C17 \\sim O3A-C17A
 with sigma of 0.02
 O3-C20 \\sim O3A-C20A
 with sigma of 0.02
 C17-C18 \\sim C17A-C18A
 with sigma of 0.02
 C18-C19 \\sim C18A-C19A
 with sigma of 0.02
 C19-C20 \\sim C19A-C20A
 with sigma of 0.02
 O3-C18 \\sim O3A-C18A
 with sigma of 0.04
 O3-C19 \\sim O3A-C19A
 with sigma of 0.04
 C17-C19 \\sim C17A-C19A
 with sigma of 0.04
 C17-C20 \\sim C17A-C20A
 with sigma of 0.04
 C18-C20 \\sim C18A-C20A
 with sigma of 0.04
 O2-C16 \\sim C13-O2
 with sigma of 0.01
 O2-C13 \\sim O2-C16
 with sigma of 0.01
3. Rigid bond restraints
 O2A, C13A, C16A
 with sigma for 1-2 distances of 0.1 and sigma for 1-3 distances of 0.1
4. Uiso/Uaniso restraints and constraints
C13A \\sim C14A \\sim C15A \\sim C16A: within 2A with sigma of 0.04 and sigma
for terminal atoms of 0.08 within 2A
C17 \\sim C18 \\sim C19 \\sim C20: within 2A with sigma of 0.04 and sigma for
terminal atoms of 0.08 within 2A
O2A \\sim O2A \\sim C13A \\sim C16A: within 2A with sigma of 0.04 and sigma for
terminal atoms of 0.08 within 2A
C17A \\sim C18A \\sim C19A \\sim C20A: within 2A with sigma of 0.04 and sigma
for terminal atoms of 0.08 within 2A
O2 \\sim C13 \\sim C14 \\sim C15 \\sim C16: within 2A with sigma of 0.01 and
sigma for terminal atoms of 0.02 within 2A
O2 \\sim O2A: within 2A with sigma of 0.04 and sigma for terminal atoms of 0.08
within 2A
O3 \\sim O3A: within 2A with sigma of 0.04 and sigma for terminal atoms of 0.08
within 2A
O2A \\sim C13A \\sim C14A \\sim C15A \\sim C16A: within 2A with sigma of 0.01
and sigma for terminal atoms of 0.02 within 2A
O3A \\sim C17A \\sim C18A \\sim C19A \\sim C20A: within 2A with sigma of 0.01
and sigma for terminal atoms of 0.02 within 2A
O3 \\sim C17 \\sim C18 \\sim C19 \\sim C20: within 2A with sigma of 0.01 and
sigma for terminal atoms of 0.02 within 2A
5. Rigid body (RIGU) restrains
 C17, C18, C19, C20
 with sigma for 1-2 distances of 0.004 and sigma for 1-3 distances of 0.004
 O2A, O2A, C13A, C16A
 with sigma for 1-2 distances of 0.1 and sigma for 1-3 distances of 0.1
 O2, C13, C16
 with sigma for 1-2 distances of 0.01 and sigma for 1-3 distances of 0.01
 O2A, C13A, C16A
 with sigma for 1-2 distances of 0.02 and sigma for 1-3 distances of 0.02
 C13A, C14A, C15A, C16A
 with sigma for 1-2 distances of 0.02 and sigma for 1-3 distances of 0.02
 C13, C14, C15, C16
 with sigma for 1-2 distances of 0.02 and sigma for 1-3 distances of 0.02
 O2, C16, C13
 with sigma for 1-2 distances of 0.01 and sigma for 1-3 distances of 0.01
 O3, C17, C18, C19, C20
 with sigma for 1-2 distances of 0.004 and sigma for 1-3 distances of 0.004
 O2, C13, C14, C15, C16
 with sigma for 1-2 distances of 0.004 and sigma for 1-3 distances of 0.004
 O3A, C17A, C18A, C19A, C20A
 with sigma for 1-2 distances of 0.01 and sigma for 1-3 distances of 0.01
 O2A, C13A, C14A, C15A, C16A
 with sigma for 1-2 distances of 0.01 and sigma for 1-3 distances of 0.01
6. Others
 Sof(O2A)=Sof(C13A)=Sof(H13D)=Sof(H13C)=Sof(C14A)=Sof(H14C)=Sof(H14D)=
 Sof(C15A)=Sof(H15C)=Sof(H15D)=Sof(C16A)=Sof(H16C)=Sof(H16D)=0.5*(1-FVAR(2))
 Sof(O2)=Sof(C13)=Sof(H13A)=Sof(H13B)=Sof(C14)=Sof(H14A)=Sof(H14B)=Sof(C15)=
 Sof(H15A)=Sof(H15B)=Sof(C16)=Sof(H16B)=Sof(H16A)=0.5*FVAR(2)
 Sof(O3A)=Sof(C17A)=Sof(H17C)=Sof(H17D)=Sof(C18A)=Sof(H18C)=Sof(H18D)=
 Sof(C19A)=Sof(H19C)=Sof(H19D)=Sof(C20A)=Sof(H20C)=Sof(H20D)=0.5*(1-FVAR(3))
 Sof(O3)=Sof(C17)=Sof(H17A)=Sof(H17B)=Sof(C18)=Sof(H18A)=Sof(H18B)=Sof(C19)=
 Sof(H19A)=Sof(H19B)=Sof(C20)=Sof(H20A)=Sof(H20B)=0.5*FVAR(3)
 Fixed Sof: Li2(0.5)
7.a Secondary CH2 refined with riding coordinates:
 C11(H11A,H11B), C12(H12A,H12B), C13(H13A,H13B), C14(H14A,H14B), C15(H15A,
 H15B), C16(H16B,H16A), C17(H17A,H17B), C18(H18A,H18B), C19(H19A,H19B),
 C20(H20A,H20B), C13A(H13D,H13C), C14A(H14C,H14D), C15A(H15C,H15D), C16A(H16C,
 H16D), C17A(H17C,H17D), C18A(H18C,H18D), C19A(H19C,H19D), C20A(H20C,H20D)
7.b Aromatic/amide H refined with riding coordinates:
 C3(H3), C4(H4), C5(H5), C6(H6), C7(H7)
7.c Idealised Me refined as rotating group:
 C8(H8A,H8B,H8C), C9(H9A,H9B,H9C), C10(H10A,H10B,H10C)
;
_atom_sites_solution_hydrogens     mixed
_atom_sites_solution_primary       dual
_atom_sites_solution_secondary     ?
loop_
  _atom_site_label
  _atom_site_type_symbol
  _atom_site_fract_x
  _atom_site_fract_y
  _atom_site_fract_z
  _atom_site_U_iso_or_equiv
  _atom_site_adp_type
  _atom_site_occupancy
  _atom_site_site_symmetry_order
  _atom_site_calc_flag
  _atom_site_refinement_flags_posn
  _atom_site_refinement_flags_adp
  _atom_site_refinement_flags_occupancy
  _atom_site_disorder_assembly
  _atom_site_disorder_group
 Si1 Si 0.65852(4) 0.37076(7) 0.23627(5) 0.0633(3) Uani 1 1 d . . . . .
 O1 O 0.500000 0.6848(2) 0.250000 0.0656(7) Uani 1 2 d S T P . .
 O2 O 0.6292(10) 0.1915(12) 0.4563(6) 0.096(4) Uani 0.260(9) 1 d D U P A -1
 O3 O 0.7879(7) 0.3638(10) 0.4656(6) 0.084(4) Uani 0.303(7) 1 d D U P A -1
 C1 C 0.60248(19) 0.4027(3) 0.3059(2) 0.0779(10) Uani 1 1 d . . . . .
 C2 C 0.61606(14) 0.4951(3) 0.35964(15) 0.0592(7) Uani 1 1 d . . . . .
 C3 C 0.66715(15) 0.5984(3) 0.35761(14) 0.0604(6) Uani 1 1 d . . . . .
 H3 H 0.693973 0.605847 0.318546 0.072 Uiso 1 1 calc R U . . .
 C4 C 0.67934(18) 0.6878(4) 0.40958(16) 0.0792(9) Uani 1 1 d . . . . .
 H4 H 0.713456 0.755429 0.405257 0.095 Uiso 1 1 calc R U . . .
 C5 C 0.6424(2) 0.6806(5) 0.46847(18) 0.0981(12) Uani 1 1 d . . . . .
 H5 H 0.651401 0.741434 0.504905 0.118 Uiso 1 1 calc R U . . .
 C6 C 0.5919(2) 0.5812(5) 0.47206(18) 0.0937(12) Uani 1 1 d . . . . .
 H6 H 0.565638 0.574691 0.511503 0.112 Uiso 1 1 calc R U . . .
 C7 C 0.57924(17) 0.4927(3) 0.42036(16) 0.0735(9) Uani 1 1 d . . . . .
 H7 H 0.544211 0.426498 0.425186 0.088 Uiso 1 1 calc R U . . .
 C8 C 0.6225(2) 0.2218(3) 0.1914(3) 0.1120(15) Uani 1 1 d . . . . .
 H8A H 0.629231 0.153830 0.225973 0.168 Uiso 1 1 calc R U . . .
 H8B H 0.652507 0.203499 0.153653 0.168 Uiso 1 1 calc R U . . .
 H8C H 0.567058 0.230166 0.171044 0.168 Uiso 1 1 calc R U . . .
 C9 C 0.76659(18) 0.3550(3) 0.26986(18) 0.0802(9) Uani 1 1 d . . . . .
 H9A H 0.786057 0.431048 0.295073 0.120 Uiso 1 1 calc R U . . .
 H9B H 0.794056 0.341862 0.229829 0.120 Uiso 1 1 calc R U . . .
 H9C H 0.775857 0.283746 0.302147 0.120 Uiso 1 1 calc R U . . .
 C10 C 0.6507(2) 0.4931(3) 0.16657(16) 0.0798(9) Uani 1 1 d . . . . .
 H10A H 0.595554 0.505919 0.146184 0.120 Uiso 1 1 calc R U . . .
 H10B H 0.679407 0.466555 0.129346 0.120 Uiso 1 1 calc R U . . .
 H10C H 0.672914 0.571114 0.187521 0.120 Uiso 1 1 calc R U . . .
 C11 C 0.48655(17) 0.7611(3) 0.30793(15) 0.0631(7) Uani 1 1 d . . . . .
 H11A H 0.519005 0.732830 0.352619 0.076 Uiso 1 1 calc R U . . .
 H11B H 0.430860 0.758013 0.313318 0.076 Uiso 1 1 calc R U . . .
 C12 C 0.5090(2) 0.8900(3) 0.28971(19) 0.0826(9) Uani 1 1 d . . . . .
 H12A H 0.565224 0.905764 0.306905 0.099 Uiso 1 1 calc R U . . .
 H12B H 0.477668 0.953290 0.309886 0.099 Uiso 1 1 calc R U . . .
 C13 C 0.6288(14) 0.1767(18) 0.5331(10) 0.099(5) Uani 0.260(9) 1 d D U P A -1
 H13A H 0.669669 0.228487 0.561551 0.118 Uiso 0.260(9) 1 calc R U P A -1
 H13B H 0.577232 0.198580 0.545180 0.118 Uiso 0.260(9) 1 calc R U P A -1
 C14 C 0.6457(12) 0.0423(16) 0.5439(8) 0.103(5) Uani 0.260(9) 1 d D U P A -1
 H14A H 0.702264 0.025435 0.557786 0.124 Uiso 0.260(9) 1 calc R U P A -1
 H14B H 0.616552 0.004758 0.578769 0.124 Uiso 0.260(9) 1 calc R U P A -1
 C15 C 0.6156(15) 0.002(2) 0.4715(11) 0.112(5) Uani 0.260(9) 1 d D U P A -1
 H15A H 0.557881 0.009516 0.461816 0.134 Uiso 0.260(9) 1 calc R U P A -1
 H15B H 0.629550 -0.085997 0.465216 0.134 Uiso 0.260(9) 1 calc R U P A -1
 C16 C 0.6576(17) 0.099(2) 0.4111(12) 0.117(5) Uani 0.260(9) 1 d D U P A -1
 H16B H 0.715159 0.094032 0.415196 0.141 Uiso 0.260(9) 1 calc R U P A -1
 H16A H 0.630515 0.097572 0.361383 0.141 Uiso 0.260(9) 1 calc R U P A -1
 C17 C 0.8008(10) 0.448(2) 0.5230(8) 0.112(4) Uani 0.303(7) 1 d D U P A -1
 H17A H 0.758512 0.441260 0.551567 0.135 Uiso 0.303(7) 1 calc R U P A -1
 H17B H 0.802345 0.534662 0.505693 0.135 Uiso 0.303(7) 1 calc R U P A -1
 C18 C 0.8834(10) 0.4108(18) 0.5698(9) 0.095(4) Uani 0.303(7) 1 d D U P A -1
 H18A H 0.914081 0.485289 0.587881 0.114 Uiso 0.303(7) 1 calc R U P A -1
 H18B H 0.876781 0.356177 0.609917 0.114 Uiso 0.303(7) 1 calc R U P A -1
 C19 C 0.9200(8) 0.3432(13) 0.5158(10) 0.095(4) Uani 0.303(7) 1 d D U P A -1
 H19A H 0.944416 0.400865 0.485669 0.114 Uiso 0.303(7) 1 calc R U P A -1
 H19B H 0.959144 0.281402 0.537678 0.114 Uiso 0.303(7) 1 calc R U P A -1
 C20 C 0.8517(10) 0.2851(16) 0.4777(11) 0.102(5) Uani 0.303(7) 1 d D U P A -1
 H20A H 0.863128 0.255077 0.431673 0.122 Uiso 0.303(7) 1 calc R U P A -1
 H20B H 0.838591 0.211767 0.504653 0.122 Uiso 0.303(7) 1 calc R U P A -1
 Li1 Li 0.500000 0.5065(5) 0.250000 0.0580(14) Uani 1 2 d S T P . .
 Li2 Li 0.6872(7) 0.3306(11) 0.4158(7) 0.090(4) Uani 0.5 1 d . . P A -1
 H1 H 0.573(2) 0.343(3) 0.3146(19) 0.091(11) Uiso 1 1 d . . . . .
 O2A O 0.6734(9) 0.1780(12) 0.4518(7) 0.082(4) Uiso 0.240(9) 1 d D U P A -2
 O3A O 0.7799(9) 0.3715(16) 0.4837(9) 0.069(4) Uiso 0.197(7) 1 d D U P A -2
 C13A C 0.6836(14) 0.148(2) 0.5342(10) 0.084(6) Uiso 0.240(9) 1 d D U P A -2
 H13D H 0.729943 0.094647 0.549070 0.100 Uiso 0.240(9) 1 calc R U P A -2
 H13C H 0.690115 0.225914 0.562213 0.100 Uiso 0.240(9) 1 calc R U P A -2
 C14A C 0.6093(11) 0.0805(18) 0.5450(8) 0.086(5) Uiso 0.240(9) 1 d D U P A -2
 H14C H 0.621155 0.009483 0.577927 0.103 Uiso 0.240(9) 1 calc R U P A -2
 H14D H 0.572480 0.137577 0.563066 0.103 Uiso 0.240(9) 1 calc R U P A -2
 C15A C 0.5771(13) 0.037(2) 0.4708(10) 0.103(6) Uiso 0.240(9) 1 d D U P A -2
 H15C H 0.561489 -0.051933 0.470211 0.124 Uiso 0.240(9) 1 calc R U P A -2
 H15D H 0.531843 0.087664 0.448950 0.124 Uiso 0.240(9) 1 calc R U P A -2
 C16A C 0.6456(17) 0.056(3) 0.4344(15) 0.109(7) Uiso 0.240(9) 1 d D U P A -2
 H16C H 0.686787 -0.006323 0.450931 0.131 Uiso 0.240(9) 1 calc R U P A -2
 H16D H 0.629737 0.047049 0.382595 0.131 Uiso 0.240(9) 1 calc R U P A -2
 C17A C 0.8167(10) 0.4908(15) 0.4912(13) 0.080(5) Uiso 0.197(7) 1 d D U P A -2
 H17C H 0.806985 0.530801 0.535375 0.096 Uiso 0.197(7) 1 calc R U P A -2
 H17D H 0.794209 0.544708 0.450932 0.096 Uiso 0.197(7) 1 calc R U P A -2
 C18A C 0.9015(14) 0.477(2) 0.4930(17) 0.118(8) Uiso 0.197(7) 1 d D U P A -2
 H18C H 0.930961 0.553645 0.509210 0.141 Uiso 0.197(7) 1 calc R U P A -2
 H18D H 0.914453 0.449666 0.447051 0.141 Uiso 0.197(7) 1 calc R U P A -2
 C19A C 0.9130(13) 0.372(2) 0.5496(13) 0.083(6) Uiso 0.197(7) 1 d D U P A -2
 H19C H 0.961185 0.323613 0.548176 0.100 Uiso 0.197(7) 1 calc R U P A -2
 H19D H 0.914194 0.405562 0.597930 0.100 Uiso 0.197(7) 1 calc R U P A -2
 C20A C 0.8415(12) 0.2969(19) 0.5257(12) 0.061(5) Uiso 0.197(7) 1 d D U P A -2
 H20C H 0.854633 0.225982 0.496871 0.074 Uiso 0.197(7) 1 calc R U P A -2
 H20D H 0.822108 0.262790 0.567434 0.074 Uiso 0.197(7) 1 calc R U P A -2

loop_
  _atom_site_aniso_label
  _atom_site_aniso_U_11
  _atom_site_aniso_U_22
  _atom_site_aniso_U_33
  _atom_site_aniso_U_23
  _atom_site_aniso_U_13
  _atom_site_aniso_U_12
 Si1 0.0472(4) 0.0479(3) 0.0971(6) -0.0065(4) 0.0191(3) 0.0064(3)
 O1 0.092(2) 0.0446(12) 0.0568(14) 0.000 0.0022(13) 0.000
 O2 0.092(9) 0.110(8) 0.085(7) 0.037(6) 0.009(6) -0.007(6)
 O3 0.067(5) 0.114(7) 0.060(5) -0.011(4) -0.017(4) 0.051(5)
 C1 0.0648(18) 0.0444(13) 0.136(3) 0.0025(15) 0.0514(19) -0.0016(12)
 C2 0.0346(11) 0.0678(15) 0.0769(17) 0.0242(13) 0.0142(10) 0.0118(10)
 C3 0.0420(13) 0.0754(17) 0.0642(15) 0.0060(12) 0.0103(11) -0.0008(11)
 C4 0.0511(16) 0.112(3) 0.0713(18) -0.0092(17) 0.0010(13) -0.0146(16)
 C5 0.069(2) 0.162(4) 0.0588(17) -0.020(2) -0.0032(15) -0.007(2)
 C6 0.0565(18) 0.165(4) 0.0593(17) 0.025(2) 0.0075(13) 0.005(2)
 C7 0.0451(14) 0.104(2) 0.0727(18) 0.0308(17) 0.0132(12) 0.0080(14)
 C8 0.082(2) 0.065(2) 0.196(5) -0.045(2) 0.044(3) -0.0015(17)
 C9 0.0552(16) 0.092(2) 0.096(2) 0.0028(17) 0.0194(15) 0.0238(15)
 C10 0.087(2) 0.078(2) 0.0704(18) -0.0128(15) 0.0021(16) 0.0101(17)
 C11 0.0554(15) 0.0589(15) 0.0735(17) -0.0064(12) 0.0071(12) 0.0105(11)
 C12 0.083(2) 0.0515(16) 0.116(2) -0.0169(15) 0.023(2) 0.0005(14)
 C13 0.087(10) 0.123(10) 0.087(8) 0.015(7) 0.019(7) -0.026(8)
 C14 0.082(9) 0.131(10) 0.091(8) 0.030(7) -0.001(7) -0.009(8)
 C15 0.099(10) 0.115(10) 0.120(9) 0.005(8) 0.014(8) -0.011(8)
 C16 0.107(11) 0.133(11) 0.107(9) 0.017(8) 0.006(8) 0.005(9)
 C17 0.107(8) 0.139(9) 0.080(7) -0.031(7) -0.017(7) 0.053(7)
 C18 0.078(8) 0.102(9) 0.093(8) -0.016(7) -0.016(7) 0.007(7)
[truncated: 949,210 more chars]
